# Supplementary material for: Microarray profiling of circular RNAs in human papillary thyroid carcinoma
Source: PLoS One. 2017 Mar 13;12(3):e0170287. doi: 10.1371/journal.pone.0170287 (PMC5347999; doi:10.1371/journal.pone.0170287)
Supplement: S1 File — (XLS) [file pone.0170287.s006.xls]

## Sheet: CircRNA All Targets Values
All Targets Value (Entities where at least 6 out of 18 samples have flags in Present or Marginal) # Column A: probeID, it represents the probe name. # Column B ~ S: Raw Intensity of each sample. # Column T ~ AK: log2 value of Normalized Intensity of each sample. # Column AL ~ BC: Flags, flags are attributes that denote the quality of the entities using methods from GeneSpring software. # Column B…
	Raw Intensity																		Normalized Intensity																		Flags
probeID	[BG009N](raw)	[BG122B](raw)	[BZ064DR1](raw)	[BG068B](raw)	[BG111B](raw)	[BG131B](raw)	[BG145B](raw)	[BG127B](raw)	[BG146B](raw)	[BZ088DL1](raw)	[BG111N](raw)	[BG127N](raw)	[BG131N](raw)	[BG145N](raw)	[BG100B](raw)	[BG115B](raw)	[BG146N](raw)	[BZ088NL1](raw)	[BG009N](normalized)	[BG122B](normalized)	[BZ064DR1](normalized)	[BG068B](normalized)	[BG111B](normalized)	[BG131B](normalized)	[BG145B](normalized)	[BG127B](normalized)	[BG146B](normalized)	[BZ088DL1](normalized)	[BG111N](normalized)	[BG127N](normalized)	[BG131N](normalized)	[BG145N](normalized)	[BG100B](normalized)	[BG115B](normalized)	[BG146N](normalized)	[BZ088NL1](normalized)	BG009N:flag_call	BG122B:flag_call	BZ064DR1:flag_call	BG068B:flag_call	BG111B:flag_call	BG131B:flag_call	BG145B:flag_call	BG127B:flag_call	BG146B:flag_call	BZ088DL1:flag_call	BG111N:flag_call	BG127N:flag_call	BG131N:flag_call
ASCRP000002	102.5	103	120.833	128.333	102.167	122.833	83.8333	88.3333	93	177.5	99	89.6667	82.1667	96.3333	58.1667	49.6667	43.6667	44	5.7461	5.70059	5.77752	5.77046	5.54973	6.44425	5.55439	5.86981	5.94506	6.27358	5.30029	5.25424	5.80432	6.66543	5.55985	5.39499	5.46797	6.30415	P	P	P	P	A	P	A	A	A	P	A	P	A
ASCRP000004	765.167	658.5	1608.33	4685	1770	149.833	109.167	100.333	307.5	1292.5	3199.5	1846.67	628.667	226.333	5555.83	5776.5	343.5	246.667	9.3776	8.74487	10.8603	10.279	10.8435	7.19013	6.55061	6.30539	9.83287	9.50421	11.4904	10.1625	10.8026	9.11836	11.926	11.9445	9.78478	9.86434	P	P	P	P	P	P	A	P	M	P	P	P	P
ASCRP000006	207.333	183.667	220.833	298.667	128.833	225.333	101	79.6667	107.333	1952.67	1022.67	501.5	178.667	77	433.833	436.333	229	58.8333	7.27121	7.0267	7.11556	7.03249	6.22824	8.23313	5.4768	5.40337	6.40309	10.1332	9.61858	8.09032	8.08779	5.61585	8.44642	8.49968	8.85507	6.89291	P	P	P	P	P	M	A	A	P	P	P	A	P
ASCRP000007	2952.5	2115.33	1240.83	4463.17	626.833	219.333	98	84.6667	312.5	9031.5	6646.5	4891.17	789.5	137	3602.33	3643	351.5	153.333	11.0311	10.2	10.4568	10.2047	9.29969	8.19609	5.81887	5.42408	9.90938	12.5973	12.7411	11.4847	11.2481	7.81338	11.3855	11.4274	9.84232	8.96819	P	P	P	P	P	P	A	A	P	P	P	P	P
ASCRP000008	248	215.5	141.833	342.5	135.5	93.6667	71.6667	73.1667	72.8333	621.667	377.667	609.167	93.3333	69	298.5	281.667	37.5	32.3333	7.62666	7.29913	6.15441	7.10641	6.30595	4.99722	4.56511	4.8163	4.78168	8.42116	7.87031	8.46034	6.15973	5.07659	7.92655	7.87464	5.16416	5.60481	P	P	P	A	P	A	A	A	A	P	M	P	P
ASCRP000010	113	109	190	140.167	134.333	122.5	112.667	114	380.333	136.833	117.333	127.167	93	78.5	61.5	59	56.6667	31.5	5.98828	5.91525	6.75815	5.92692	6.33103	6.55355	6.83001	6.78904	10.4551	5.77422	5.54993	5.89165	6.23348	5.92028	5.65407	5.641	5.89335	5.46041	P	P	P	P	P	P	A	P	P	P	A	P	P
ASCRP000011	106.167	100	90.6667	125	88	90	78.3333	79	90.3333	155.667	146.167	124.667	72.3333	66.8333	59.1667	58.1667	32.6667	26.6667	5.83115	5.56361	5.15128	5.73872	5.09599	5.00659	4.94175	4.9445	5.75821	6.04703	6.03524	5.76709	5.07345	4.93352	5.56452	5.61737	4.96519	4.82595	P	A	A	A	A	A	A	A	A	P	P	P	A
ASCRP000012	1212	1016	749.667	2178.83	417.5	185.667	84.1667	83.5	164.5	1637	2545.33	5049.5	594	104.667	3231.67	3300.17	302.833	112.5	9.99195	9.27335	9.60991	9.17444	8.63274	7.74883	5.28435	5.46673	8.02802	9.90749	11.1182	11.5596	10.6882	6.97647	11.2485	11.2758	9.45307	8.3375	A	P	P	P	P	P	A	A	P	P	M	P	P
ASCRP000013	86.6667	86.5	93.5	91.8333	95.8333	93.6667	70	73.3333	77.1667	125.167	247.833	110.167	107	63.5	54.1667	54.6667	46.3333	31	5.28196	5.14969	5.25075	5.08145	5.35372	5.12213	4.59623	4.66867	5.08482	5.60819	7.03637	5.54364	6.61537	4.67751	5.5013	5.53681	5.51032	5.52617	A	A	A	A	A	A	A	A	A	P	A	P	M
ASCRP000016	108.333	103.833	153.5	334.167	139	94.3333	71.6667	75.8333	76.3333	180.833	272	182.667	99	80.6667	595.333	621	47	31	5.90583	5.74692	6.28363	7.15847	6.36154	5.15223	4.56268	4.45561	4.97853	6.30883	7.18228	6.42329	6.41272	5.91713	8.9206	9.02557	5.60901	5.4144	P	P	P	P	A	A	A	A	A	P	M	P	P
ASCRP000017	4917.5	3878.33	8804	6498.67	6805.17	8182.5	770.333	978.167	4220.67	5760.67	4029.33	4047	1110.83	153.5	4849.5	4268.33	1073	163.667	11.5863	11.0635	12.9339	10.8198	12.4549	13.5049	11.5723	11.6887	13.8913	11.7194	11.9224	11.1044	11.8169	8.17331	11.734	11.5879	12.1212	9.13468	P	P	P	P	P	P	P	P	P	P	P	P	P
ASCRP000018	1586.17	1304	3979.83	1768.67	2625.67	4602.5	886.333	1123.17	4223	4079.33	2577.17	630.833	455	106	1479.83	1412.67	3754.33	357.333	10.3212	9.55124	12.1982	8.9392	11.4535	12.5734	11.7304	11.8748	13.8889	11.197	11.1433	8.49941	10.2873	7.03024	10.2486	10.1973	13.9253	10.6879	P	P	P	P	M	M	P	P	P	P	P	P	P
ASCRP000019	561.333	453.833	216	826.167	329.667	121.667	80.5	82.8333	111.5	1209.33	424.667	861.833	186.667	103.5	464.5	489	59	103.833	8.87487	8.24997	7.02789	8.0669	8.14991	6.52153	5.27503	5.56396	6.70615	9.38522	8.15607	9.03466	8.20027	7.04736	8.54992	8.67416	5.92435	8.16891	P	P	P	P	P	P	A	A	P	P	A	P	P
ASCRP000022	1114.83	789.833	248.5	1637.83	132.667	83.6667	94.6667	76.3333	85.6667	2214.67	1112.5	1269.5	134.667	73.6667	732.333	837.667	32	41.6667	9.88591	8.97361	7.29229	8.76654	6.25715	4.68796	5.48341	4.72232	5.11362	10.2434	9.7439	9.64765	7.33958	5.07104	9.23006	9.46625	4.9533	5.79999	P	P	P	P	A	A	A	A	A	M	P	P	P
ASCRP000025	247.833	227.333	131.333	428.5	101	83	66.8333	64.8333	72.5	335.333	235	303	79.3333	62.6667	152	153.167	31.1667	25	7.60602	7.36602	5.95606	7.40003	5.579	4.53737	4.32524	4.14319	4.65224	7.3714	7.00664	7.2205	5.51738	4.45214	6.87061	6.93725	4.76872	4.74394	P	P	P	P	A	A	A	A	A	P	P	P	A
ASCRP000026	570.5	480.167	397	996.167	267.833	241.333	100.333	99.6667	225.833	2329	2701.5	1610	453.833	112.833	696.333	756.833	265	74.3333	8.90585	8.31552	8.41184	8.25177	7.77517	8.3925	6.42893	6.31625	8.98379	10.3463	11.2046	9.94586	10.2829	7.24559	9.18245	9.33435	9.18563	7.41427	P	P	P	P	P	P	A	P	P	P	P	P	P
ASCRP000027	6249.17	4953.67	2695.67	10248.3	1511.5	1037.83	270.333	260.333	635.5	13314.8	10487	8838.5	1531.67	330.333	8178.67	8454.5	869	433	11.9117	11.4556	11.5433	11.5405	10.6202	10.6061	9.52799	9.35767	11.3018	13.1077	13.4954	12.7518	12.2808	10.0085	12.3813	12.4415	11.7391	11.0738	P	P	P	P	P	P	M	P	P	P	P	P	P
ASCRP000028	165.667	176	180.5	203.5	324.667	167	260.333	210.333	218	289.5	137.667	147.5	152.833	388.833	157.333	155.333	121.5	207.333	6.80829	6.91186	6.63009	6.49703	8.13666	7.50601	9.38804	8.79915	8.84354	7.12274	5.97097	6.12452	7.68076	10.3428	6.93854	6.96149	7.3652	9.53272	P	P	P	M	P	P	M	P	P	P	P	P	P
ASCRP000031	157.167	155.667	187.333	231	137.667	185	100.667	102.333	121.833	252.167	221.833	136.333	125.333	105.5	104	102.667	77.5	53.8333	6.74962	6.67716	6.68095	6.69709	6.36278	7.76546	6.12803	6.43497	6.93584	6.8845	6.92143	5.98705	7.17975	6.98783	6.3762	6.41088	6.42726	6.73321	P	P	P	P	P	P	A	P	P	P	P	P	P
ASCRP000039	123.667	118.167	106.333	122.167	84.5	85.5	92.8333	77.6667	81.3333	195.167	147.667	131.167	75.1667	69.5	58.5	58.8333	48.3333	27.5	6.11076	6.07854	5.50526	5.66344	4.93848	4.8511	5.37137	5.01718	5.12788	6.48154	6.12923	5.90529	5.28223	4.96119	5.55098	5.61345	5.65162	4.99022	P	P	P	A	A	A	A	A	A	P	P	P	A
ASCRP000042	110.333	109.5	110.333	154.833	74.3333	83.8333	91	67.5	114	102.5	84.8333	82.1667	109	67.3333	106.333	107	59	31	5.84882	5.88337	5.5621	6.14325	4.55845	4.76383	5.43041	4.56763	6.69051	5.14487	4.99408	5.11762	6.73297	4.96714	6.41147	6.45347	5.94446	5.45222	P	P	P	P	A	A	A	A	P	A	A	A	P
ASCRP000043	228.5	229.333	204.667	423.167	255.833	283.167	167.833	177.167	197.667	367.667	219.833	244.333	177.333	267.333	209.667	169.833	103.5	271	7.44944	7.38109	6.92461	7.38463	7.66249	8.74328	8.35669	8.33675	8.63416	7.50027	6.79849	6.86726	8.06871	9.52124	7.34916	7.10137	7.01608	10.0614	P	P	P	P	P	P	P	P	P	P	M	P	P
ASCRP000044	136.5	126.667	135.333	193.333	118.333	140.667	85	87.8333	100.333	343	307.5	239.167	124.333	86.3333	264.333	254.333	146.833	64.8333	6.38373	6.30802	6.04155	6.4446	6.01173	6.9301	5.50358	5.69879	6.13989	7.40957	7.52461	6.85443	7.13413	6.28149	7.71487	7.72323	7.80665	7.1411	P	P	P	P	P	P	A	A	A	P	P	A	P
ASCRP000048	116	110.333	104	125.5	128.333	155.167	84	83.8333	85.8333	243.833	125	124.167	93.5	80.3333	79.5	80.6667	50.1667	44.5	6.04682	5.92643	5.49192	5.74736	6.16091	7.22465	5.41083	5.55938	5.50991	6.85213	5.68622	5.79226	6.13519	5.93485	5.97712	6.07222	5.68225	6.36143	P	P	P	P	P	P	A	A	A	P	A	P	P
ASCRP000049	89.5	98	109.5	106	107.333	107.5	99.3333	87.5	92	111.333	113.5	90.8333	97.6667	86.1667	56.8333	56.1667	80.6667	52.3333	5.23988	5.41521	5.58223	5.41957	5.73842	5.90512	6.11216	5.91977	5.77849	5.34399	5.59492	5.23123	6.47675	6.32152	5.50541	5.56066	6.49892	6.68997	A	P	P	P	P	P	A	A	A	A	A	P	M
ASCRP000051	112.167	161.167	150.5	256.333	115.667	225.167	92.6667	96.8333	91.8333	150.167	121.833	100.167	83.1667	96.1667	58.6667	59	35.6667	36.8333	5.9091	6.74934	6.28479	6.84413	5.9396	7.76563	5.90045	6.03921	5.76975	5.97957	5.51717	5.40488	5.77509	6.68122	5.56189	5.65557	5.07097	5.85113	P	P	P	P	P	A	A	A	A	P	A	P	A
ASCRP000053	113	109.5	99.5	118.5	107	107	92.8333	83	93	124.333	166.667	143	92.3333	95.3333	61.1667	60.6667	46.3333	43.8333	5.95528	5.83939	5.39094	5.64289	5.69773	5.8963	5.35306	5.45741	5.82962	5.65514	6.40054	6.02012	6.07004	6.61942	5.63974	5.67325	5.55839	6.28474	P	P	A	P	P	A	A	A	A	A	P	P	P
ASCRP000054	957.333	1090.17	1021.17	2443.33	1408.5	1212	1574	1531.5	694.333	1819.17	604.833	1418	763.167	1005	1940	1721.17	896.833	971.667	9.70345	9.35395	10.1302	9.29783	10.5152	10.8472	12.2741	12.1911	11.4019	10.0243	8.74976	9.76838	11.118	12.4325	10.5812	10.4095	11.7714	12.7602	P	P	P	P	P	P	M	M	P	P	P	P	P
ASCRP000055	555.333	436.833	511	951	632	403	239.833	254.833	204.667	818.5	1108.17	733.5	255.167	107.167	754.833	727	1102.33	147.167	8.86205	8.19666	8.90245	8.18863	9.33399	9.32961	9.2286	9.28895	8.70426	8.78203	9.73849	8.78934	8.95796	7.1386	9.30053	9.26774	12.1732	8.86508	P	P	P	P	P	P	A	P	P	P	P	P	P
ASCRP000056	151.333	139.667	108.167	202.5	130.167	133.667	88.6667	87.1667	97	306.667	217.833	251.667	109.333	113.167	210	204.167	55.5	71.3333	6.58567	6.45576	5.56623	6.50757	6.21891	6.80743	5.71457	5.59067	5.92212	7.20481	6.87082	6.93274	6.78958	7.28063	7.34967	7.36636	5.87483	7.33686	P	P	P	P	P	P	A	A	A	P	P	P	P
ASCRP000058	105.667	101.667	102.333	112.5	111.833	117	102.833	109.5	95.6667	145.5	156.167	124.667	104.667	107.667	60.6667	59	46.3333	99.8333	5.83495	5.62262	5.395	5.54469	5.83976	6.2605	6.58039	6.71006	5.92981	5.89332	6.1676	5.81323	6.61029	7.07921	5.65768	5.64594	5.60438	7.60029	P	A	P	P	P	P	A	P	A	P	P	P	P
ASCRP000061	120	122	109.5	254.5	105	96.3333	73	75.5	74.6667	136.167	149.167	99.5	79	70.3333	113	146.5	38.6667	26.3333	6.16356	6.14915	5.51525	6.83662	5.71807	5.32668	4.83073	4.97778	4.73031	5.7528	6.09328	5.43036	5.52667	5.15776	6.4904	6.8954	5.23865	4.7195	P	P	P	P	P	A	A	A	A	P	M	P	A
ASCRP000062	2207.5	1723.33	3553	1208.5	988.333	584.667	181	209.5	575.667	904	2165.67	1098.83	524.5	110	932.833	862.333	236	56.3333	10.6924	9.92622	11.9905	8.45021	9.98157	9.85704	8.39313	8.75216	11.1704	8.88826	10.8516	9.42694	10.4999	7.1627	9.59518	9.50166	8.92733	6.83471	P	P	P	P	P	P	M	M	P	P	M	P	P
ASCRP000065	117	122	149.667	111.5	116.667	92.3333	128.5	92.8333	97.3333	116.667	111.5	151.5	76.3333	71.3333	55.3333	54	57.1667	28	5.96501	6.08816	6.21362	5.45936	5.95066	5.2017	6.30411	5.8908	5.80404	5.39661	5.57516	6.15248	5.48442	5.26281	5.49982	5.49556	5.93143	5.18673	P	P	P	P	P	A	A	A	A	A	A	P	A
ASCRP000069	95.3333	101.5	107.333	141.333	106.167	167	82.3333	80	94.1667	147.333	147.167	101.333	101.5	85.6667	102.5	99	99.3333	41.1667	5.57238	5.67899	5.49105	5.93791	5.68575	7.42823	5.37945	5.4158	5.84194	5.94368	6.06709	5.49591	6.53454	6.37452	6.34909	6.34922	6.93088	6.15499	A	P	P	P	A	P	A	A	A	P	P	P	P
ASCRP000070	117.167	116.667	122.667	141.667	125.167	102	93.5	95.3333	111.167	152	137.667	178	87.3333	70	86	85.5	70	29.5	6.08116	6.07415	5.82571	5.97462	6.16007	5.63991	6.08922	6.1403	6.66994	6.04277	5.98345	6.39475	6.02092	5.00039	6.11099	6.16639	6.24571	5.16736	P	P	P	P	P	A	A	P	P	P	P	P	A
ASCRP000071	1222.17	1108.67	3182	1564.67	3453	4804.33	1369	1366.17	5502	3985.33	2489.17	1233.17	582.333	230.667	1429.83	1278.5	2454.33	343.833	9.9978	9.36642	11.8054	8.76339	11.8169	12.6448	12.1419	12.046	14.2793	11.1446	11.0882	9.60999	10.6616	9.13208	10.2067	10.0516	13.442	10.5806	P	P	P	P	P	A	P	P	P	P	P	P	P
ASCRP000073	213.667	188.833	149.667	225	128.833	114.667	80.6667	73.8333	85.8333	361.167	531.667	379.5	135	82.3333	195.333	199	43.3333	30.3333	7.35779	7.11784	6.17617	6.62532	6.09932	5.86657	5.08395	4.95625	5.55421	7.49501	8.50992	7.53153	7.30031	5.78666	7.13266	7.26637	5.40448	5.21215	P	P	M	P	M	A	A	A	A	P	P	M	M
ASCRP000074	107.667	95	92.3333	111	91.1667	80.6667	74.6667	65.5	80.3333	167.333	140.833	151.667	76	68.3333	65.6667	66.8333	34.1667	28.3333	5.77057	5.40365	5.1858	5.46004	5.20314	4.57055	4.47635	4.24772	4.99513	6.16671	5.99361	6.11935	5.36863	5.13454	5.74885	5.80463	4.98301	5.10038	P	A	A	A	A	A	A	A	A	P	P	P	A
ASCRP000075	342.5	497.5	287.833	1016.5	421.333	636.167	417.667	373.667	241.833	418.667	228	318.833	296.5	657.667	255.333	241.833	191	451.667	8.13922	8.35935	7.68232	8.27913	8.65731	10.0028	10.5179	10.1739	9.19929	7.7234	6.92535	7.32276	9.37522	11.579	7.66909	7.64212	8.4508	11.174	P	P	P	P	P	P	P	P	P	P	P	P	P
ASCRP000077	117.667	114	98.8333	139.333	102.167	106.167	79	79.3333	80.8333	120	111.667	100.167	78	72.3333	69.1667	70	34.3333	27.8333	6.10133	6.04181	5.3329	5.94679	5.52464	5.80139	5.12539	5.17939	5.26946	5.52497	5.48269	5.40364	5.46368	5.28366	5.79122	5.89835	5.03477	5.03714	P	P	P	P	A	A	A	A	A	A	A	P	A
ASCRP000078	196.333	178.333	137.833	276.167	106	104.167	88.3333	80.5	84.6667	279.167	247.5	206.833	97.5	69.6667	169.5	177	46.8333	29.8333	7.17647	6.96148	6.01709	6.93694	5.69376	5.77101	5.53027	5.17895	5.33539	7.07636	7.0733	6.60642	6.3314	5.11473	6.98609	7.15861	5.5642	5.30068	P	P	P	P	P	P	A	A	A	P	P	A	P
ASCRP000083	155.333	168.833	138	199.667	150.667	167.833	114.333	118.333	111	206.167	141.167	153.333	114.333	89.8333	98.5	98.5	81	56.8333	6.67559	6.85934	6.06727	6.48342	6.55201	7.53198	6.89749	7.00753	6.648	6.5847	5.96482	6.17519	6.87545	6.51415	6.27179	6.34702	6.50289	6.83418	P	P	P	P	P	P	A	P	P	P	M	P	P
ASCRP000085	8795.5	9890	2894.5	11253.2	7939.83	5617.33	4866.5	5181.33	3770.83	3289	2910.17	5106.5	1734.67	6853.17	2836.83	2965.33	1123.5	7217.83	12.3536	12.3581	11.668	11.7106	12.6729	12.8331	13.6871	13.6537	13.6628	10.8518	11.3114	11.5879	12.4761	14.3286	11.0761	11.0947	12.1947	15.2981	P	P	M	P	P	M	P	P	P	P	P	P	A
ASCRP000086	129.333	158	140.5	221.667	118.333	147.333	84.3333	92	94.6667	294	117.167	110.333	79.3333	78.6667	51.6667	45.3333	33.6667	29.8333	6.25535	6.7358	6.10135	6.6231	6.02171	7.1107	5.35037	5.96516	5.97163	7.08696	5.61585	5.60586	5.52667	5.80862	5.41681	5.31195	5.01896	5.44891	P	P	M	M	P	P	A	A	A	P	A	P	A
ASCRP000087	155.833	151.833	147.667	147.167	115.667	110.333	81.8333	80	85.8333	172.833	190.167	176.833	108	81.5	101	100.833	49.1667	32.5	6.70176	6.70061	6.20224	5.91786	5.92377	5.82997	5.11569	5.29916	5.59232	6.16861	6.55928	6.35529	6.64377	5.9282	6.33705	6.37575	5.67173	5.50364	P	P	P	A	P	A	A	A	A	A	P	P	P
ASCRP000088	645.333	614.167	485.5	1030.67	249.167	211.833	83.3333	89.1667	164.667	1254.67	1913.33	1037.5	364	92.5	1323	1359.33	296.5	88.8333	9.10344	8.65936	8.82855	8.29587	7.60608	8.09733	5.41788	5.8286	8.02795	9.44138	10.6127	9.33782	9.91522	6.59704	10.0781	10.1427	9.39813	7.79411	P	P	P	P	P	P	A	A	P	P	P	P	P
ASCRP000089	236.5	216.333	264.5	325.833	261	301.333	140	150.5	170.333	502.333	277.333	279.333	216.167	217.667	215.667	205.333	155	187	7.52369	7.30529	7.51096	7.13225	7.71157	8.86268	7.74689	7.90712	8.15794	8.08036	7.34122	7.10654	8.56514	9.01454	7.39222	7.37309	7.9503	9.3678	P	P	P	P	P	P	P	P	P	P	P	P	P
ASCRP000091	128.5	127.333	138.833	177	113.167	121.5	91.5	87.3333	103.833	192	163.167	159	102	105.333	120.5	115.167	61	61	6.24711	6.22673	6.09857	6.3376	5.87074	6.49008	5.60171	5.85328	6.3291	6.45591	6.32305	6.21273	6.57034	6.99099	6.57134	6.56102	5.99853	7.03116	P	A	P	P	P	P	A	A	A	P	P	P	P
ASCRP000094	115	112	121.5	212.833	95.6667	113.5	79	84.8333	106.5	188	122	108.5	85.8333	82.3333	58.5	57.8333	43	43	5.91474	5.92337	5.79217	6.6035	5.4366	6.18574	4.88879	5.43309	6.36436	6.40235	5.73521	5.49887	5.90558	6.17787	5.5622	5.58946	5.43614	6.3053	M	P	P	P	A	P	A	A	A	M	P	M	P
ASCRP000096	348	544	295.333	977.5	326.167	369.667	131.667	147.833	120.667	331	163.5	183.5	132.333	145.333	103.333	96	71.5	72.8333	7.96777	8.35339	7.68547	7.99153	8.13419	9.03392	7.25624	7.69192	6.8679	7.27564	6.31614	6.42475	7.28247	7.96111	6.36635	6.31861	6.29904	7.30025	M	P	P	A	P	M	A	M	P	M	P	P	P
ASCRP000097	237.667	232.167	413	766.833	249.833	333.333	154.667	169.667	252.667	425.167	458.167	282.833	285.5	180	953.833	933.333	337.833	106.333	7.53625	7.38909	8.48497	7.9789	7.6223	9.01087	7.96692	8.18528	9.31215	7.73921	8.30508	7.14119	9.28697	8.55365	9.6156	9.59123	9.74662	8.19774	P	P	P	P	P	M	P	A	P	P	P	P	P
ASCRP000098	550.667	483	313.333	578.667	626.333	1647.17	451.5	481.167	382.667	566.5	1039.33	536.333	877.833	864.167	498	469	523	749.667	8.83855	8.31328	7.83495	7.70146	9.32261	11.2836	10.5921	10.6234	10.4649	8.27292	9.65072	8.20343	11.3919	12.2291	8.66178	8.61603	10.8909	12.1293	P	P	P	P	P	P	M	P	M	A	A	P	P
ASCRP000099	83.6667	93.1667	122.667	118.167	109	113.167	96.3333	102.833	88.6667	121.667	140.667	154.667	71.3333	68.8333	62.6667	60.3333	81.3333	31.3333	5.09786	5.29523	5.79928	5.63583	5.73462	6.12559	6.29196	6.50512	5.73044	5.55349	5.95058	6.15946	5.21954	4.93602	5.68594	5.69825	6.5431	5.50235	A	A	P	P	P	P	A	P	A	A	P	P	A
ASCRP000104	336.333	300.667	308	458.833	283	201.833	145	155.833	165.833	542.833	385.167	428.667	236.5	158.333	418.167	394.5	152.667	81.6667	8.1074	7.75529	7.8475	7.46978	7.88134	7.96856	7.65196	7.97415	8.04644	8.22251	7.95578	7.79693	8.77156	8.25145	8.38907	8.34792	7.9003	7.64748	P	P	P	P	P	P	M	P	M	P	P	P	P
ASCRP000110	103.833	103.667	106.333	118.333	104.333	122.667	82.3333	86	88.3333	156.667	108.333	101.333	76.1667	75.3333	52	50.6667	37.5	33	5.73882	5.68198	5.51649	5.65373	5.6343	6.42449	5.4263	5.67294	5.62615	6.07299	5.34743	5.41374	5.31399	5.63563	5.40128	5.42333	5.18267	5.72227	P	P	P	P	A	P	A	A	A	P	A	P	A
ASCRP000111	105.167	112.667	103	162.667	127.5	125.667	135	133.667	118.5	190.5	102.5	106	115.167	141.167	61.3333	58	44.6667	60.1667	5.80988	6.04174	5.43966	6.21566	6.13722	6.51671	7.57389	7.47017	6.87672	6.45597	5.26817	5.54338	6.91248	7.97636	5.6508	5.62705	5.4751	6.99358	P	P	P	P	P	P	P	A	P	P	A	P	P
ASCRP000113	1688.83	2007.67	1710.67	2996.17	3260.67	1444.83	3108.83	3266.67	1083	1684.17	708.333	1931.5	894	1024.5	2153.67	1980	967.167	1232.67	10.3862	10.124	10.9696	9.59458	11.7466	11.1157	13.1058	13.0169	12.1197	9.9412	9.03859	10.2438	11.4013	12.5371	10.7238	10.5891	11.9255	13.1009	P	P	P	P	P	P	M	P	P	P	P	P	P
ASCRP000116	1539.5	1207.67	799.333	2470.67	613.833	153.167	81.6667	93.8333	152	4133	2571.17	2752	361.667	106.333	2286.83	2172	137	172.5	10.2931	9.47044	9.7504	9.32318	9.26356	7.13739	5.42144	5.95218	7.76052	11.2114	11.1466	10.7283	9.90882	7.03168	10.786	10.6898	7.64608	9.20294	P	P	P	P	P	M	A	A	P	P	M	P	P
ASCRP000118	108.333	109.833	140.333	115.667	98.6667	104.667	79.5	84	109.167	109.5	147.667	135.833	79.3333	74.1667	71.6667	58.3333	58.1667	28	5.90063	5.81764	6.10634	5.58733	5.48897	5.61223	5.33331	5.45571	6.55539	5.30783	5.99319	5.9541	5.57581	5.4803	5.86982	5.61971	5.90644	5.0538	P	P	P	P	A	A	A	A	A	A	M	P	A
ASCRP000121	8479.83	9777.33	5428.33	12799.3	4997.83	4053.33	2166.33	3161.33	902.333	4474.67	1322.67	3456	698.167	968.5	2696.33	3410	428.5	971.667	12.3268	12.3412	12.4745	11.9434	12.2146	12.4031	12.6267	13.0452	11.9054	11.3851	9.95821	10.9457	11.0319	12.4526	10.9972	11.3308	10.3641	12.7252	P	P	P	P	P	P	M	P	P	P	P	P	P
ASCRP000122	232.833	218.167	261.833	404.333	214.333	264.167	120.333	143	137.667	1338.5	295.333	233.167	180.333	132.333	247.167	222.5	142.5	115.333	7.48672	7.31404	7.50124	7.33741	7.31133	8.58307	7.11789	7.70709	7.36772	9.57401	7.46657	6.79754	8.10362	7.67814	7.60459	7.50571	7.71934	8.36399	P	P	P	P	P	P	P	P	P	P	P	P	P
ASCRP000124	117.833	125.5	160.333	107.667	107.5	100.667	116	112.167	121.333	130.333	154.333	147.333	92.6667	83.3333	58.3333	54.5	66	31.6667	6.03079	6.19859	6.35911	5.41575	5.77019	5.72096	6.47716	6.74089	6.87844	5.69062	6.19422	6.12315	6.18002	6.04184	5.59326	5.52455	6.14825	5.52617	P	P	P	P	P	A	A	P	A	P	P	P	P
ASCRP000140	6379.33	4117.33	1659.83	11730.3	1383.67	135.167	91.3333	81	254.333	16133.7	7407.67	8884.33	803.333	95.3333	12977.8	13804.7	238.667	227.667	11.9517	11.1626	10.9076	11.795	10.4696	6.84744	5.58365	5.07318	9.29861	13.2996	12.8612	12.7692	11.2679	6.68154	13.0445	13.0989	8.95254	9.69263	P	P	P	P	P	P	A	A	A	P	P	P	P
ASCRP000143	364	565.833	504.333	1332.17	413.333	580.167	273.167	270.667	256.667	639.833	317.5	315.333	316.833	476.833	379.333	363	225	371	8.20712	8.54741	8.88538	8.55658	8.60845	9.83152	9.62533	9.42502	9.31453	8.46778	7.58274	7.29423	9.56953	10.7933	8.26037	8.23134	8.81754	10.7758	P	P	P	P	P	P	P	P	P	P	P	P	P
ASCRP000144	8966.17	6953.33	3355.33	12809.8	4308.83	368.667	136.5	122.833	731.667	18489.2	9195.5	12141.8	2597.33	246.833	16794	16401.3	844.833	1797.5	12.4026	11.8793	11.9141	11.9641	11.9896	9.19191	7.16705	7.05705	11.4986	13.4501	13.1716	13.3085	13.0684	9.32804	13.3638	13.3062	11.6776	13.4143	P	M	P	M	P	P	M	P	P	P	P	P	P
ASCRP000147	119	116.167	136	149.167	114.667	102	85.1667	87	91	148.5	215.667	144.5	128	79.6667	101.833	104.833	69.6667	45.6667	6.09309	5.94808	5.99136	6.04149	5.8965	5.7825	5.35551	5.51205	5.70417	5.92584	6.83473	6.06114	7.22102	5.91198	6.31561	6.42497	6.23096	6.41576	P	P	P	P	P	A	A	A	A	P	P	P	P
ASCRP000150	21077.3	17611.5	9691.67	36224.3	9386.67	668.667	166.667	184.833	1814.33	31704	16489.7	18698.7	5117	372.667	49598.8	49222.2	1724	2923.5	13.7236	13.3423	13.1063	13.7499	13.033	10.0829	8.27097	8.48279	12.7311	14.2377	13.9321	13.8418	13.6485	10.2307	15.3262	15.1983	13.1463	14.085	P	A	P	M	A	A	P	P	P	M	P	P	P
ASCRP000151	216	196.667	158	264.167	102.667	118	92	88.3333	106	163.333	254	159.667	167.333	85	350.667	336	91.6667	47	7.3504	7.1208	6.34468	6.88256	5.58666	6.35035	5.21925	5.57361	6.4595	6.08095	7.06104	6.18277	7.90561	6.21383	8.15155	8.12774	6.76805	6.46873	P	M	M	M	A	P	A	A	A	M	M	P	P
ASCRP000153	401.333	321.667	255.333	431.333	210	134.833	83.3333	83	121.833	2670.83	1068.5	666.833	182.833	83.3333	160.5	158.167	59.8333	41.5	8.35169	7.84321	7.40541	7.37658	7.23227	6.75547	5.54816	5.26447	7.02646	10.5123	9.68587	8.63437	8.1439	5.98799	6.93508	6.97299	6.00579	6.20219	P	P	P	P	A	M	A	A	P	P	P	P	M
ASCRP000154	93.3333	98.5	118.833	95.5	108.167	105.333	104	93.6667	102.333	99.1667	150.333	112.333	80	101	46	46	76.6667	33.3333	5.46432	5.60416	5.76024	5.19888	5.74181	5.74588	6.58129	5.94764	6.39899	5.04618	6.08781	5.61196	5.59876	6.81163	5.27833	5.30074	6.40302	5.76276	A	P	P	A	A	A	A	A	A	A	P	P	A
ASCRP000156	103	103.667	124.167	115.167	96.3333	111.667	96.3333	87.1667	78	137	115.667	117.667	82	68.3333	69.8333	66.6667	72	32.6667	5.76807	5.67177	5.86092	5.55436	5.4259	6.04256	5.60958	5.81442	4.99398	5.80719	5.53555	5.70281	5.74154	4.96305	5.82359	5.82358	6.31229	5.70647	P	P	P	M	A	A	A	A	A	P	A	P	A
ASCRP000158	1007.17	760	417.167	1443.83	217.167	156.667	80	80.8333	146.333	1832.33	2181.5	1290.83	269.833	85.3333	651.833	704	143	55	9.74979	8.93005	8.51335	8.6532	7.32183	7.29224	5.2872	5.34818	7.64682	10.0498	10.8752	9.66475	9.10334	6.25235	9.07051	9.21512	7.75268	6.81526	A	P	P	P	P	P	A	A	A	P	P	P	P
ASCRP000159	222.333	188.667	481.5	149.833	218.5	176	227.333	259.833	111.5	327.333	277.333	247	132.167	99	85.6667	83.1667	207.333	56.1667	7.41064	7.07459	8.79905	6.07431	7.33848	7.56175	9.00998	9.33929	6.62596	7.33872	7.32038	6.898	7.29681	6.76794	6.09896	6.10929	8.65567	6.80272	P	P	P	P	P	M	M	P	P	P	A	P	P
ASCRP000160	100.833	115.333	120.333	146.5	104.5	120.833	83.3333	86.3333	86.1667	118.167	92.3333	86.5	76.8333	91.3333	54.1667	51.5	40.3333	41.8333	5.72051	6.09113	5.79521	6.01987	5.62765	6.38698	5.4052	5.55034	5.60205	5.52405	5.07731	5.08536	5.46415	6.55048	5.50337	5.43994	5.30282	6.2333	A	P	P	P	P	P	A	A	A	A	A	A	A
ASCRP000161	151.667	135.333	124.833	137.333	117.333	121.167	102	99	112.667	106.167	111.333	103	115.667	145.5	69.6667	73.1667	58.8333	50.8333	6.64544	6.43046	5.85391	5.89689	5.99434	6.33197	6.54163	6.37651	6.67971	5.27568	5.42512	5.45935	6.89603	7.98589	5.80458	5.91162	5.93466	6.58017	P	A	P	P	A	P	A	P	P	A	A	P	P
ASCRP000162	20796.8	22108.5	20062.8	36351	17870.8	15159.3	12419.3	15527.7	3853.67	21617.8	6369.5	13569.3	4883.67	1972.67	21522.5	21777.7	3899.67	2196.33	13.6891	13.838	14.2583	13.7604	14.04	14.1708	14.5327	14.5037	13.6924	13.6531	12.6319	13.4614	13.5978	13.5647	13.6184	13.6437	14.0152	13.6881	P	P	P	P	P	A	P	P	P	P	P	P	P
ASCRP000167	7686	4693.17	1711.33	15564.5	698	205.333	85.6667	90.6667	179.5	2985.83	3100.17	4308.83	682.167	104.167	3774.83	4684.67	150	78.3333	12.2286	11.3884	10.9786	12.3571	9.45026	8.01451	5.52006	5.98302	8.35589	10.6918	11.4269	11.2079	10.9619	7.05352	11.396	11.6813	7.8457	7.50719	P	P	P	P	P	P	A	A	P	P	P	P	P
ASCRP000170	1391.83	1912.83	1258	3563	1813.67	1472.67	1897.33	1878.17	792	2138.83	755.833	1619.83	760.833	957.833	2241.17	2068	1011.67	983.667	10.1424	10.0679	10.4587	9.84453	10.8826	11.1451	12.478	12.4472	11.6438	10.2336	9.16819	9.94807	11.1509	12.4111	10.7688	10.6569	12.0028	12.772	P	P	P	P	P	P	P	M	P	P	P	P	P
ASCRP000172	3625.5	2747	1312	5914.33	1253.5	121.5	82.1667	83.3333	187.167	7933.67	3895.83	5486	621.667	81.5	8068.5	7700.33	181.167	401.833	11.2444	10.5928	10.5336	10.6286	10.2949	6.39967	5.26943	5.43276	8.37333	12.268	11.8544	11.7385	10.7654	6.08091	12.3855	12.3193	8.32403	10.9394	P	P	P	P	P	P	A	A	M	P	P	P	P
ASCRP000173	285.5	751.667	296.833	1712.83	313.333	355.167	147.833	163.667	153.5	421.5	215	238.333	151.167	179.833	205.833	182.333	152.833	140.167	7.77975	8.90015	7.7337	8.87554	8.06357	9.13864	7.88748	8.09561	7.82411	7.74245	6.83617	6.82164	7.59901	8.53402	7.30752	7.20019	7.9044	8.76009	P	P	P	P	M	P	P	P	P	P	P	P	P
ASCRP000174	244.5	210.5	329.167	735.167	207.667	116	81.3333	71	140	431.833	1147.17	4487.33	316.333	69.1667	739.5	726.833	127	43	7.56766	7.2177	7.94714	7.94579	7.23342	6.30944	4.78785	4.6542	7.39171	7.77032	9.78777	11.2729	9.58012	4.76154	9.25251	9.25896	7.46797	6.32892	P	P	P	P	P	P	A	A	P	P	P	P	A
ASCRP000175	237.167	247.667	274	441.333	249.667	375.167	143.5	145.667	182.5	1014	320.333	242	203.5	205.833	315.167	291.333	189.5	165.667	7.53036	7.49129	7.56091	7.42488	7.61461	9.19853	7.74023	7.72681	8.37492	9.0501	7.6117	6.8787	8.42692	8.86968	7.98899	7.91229	8.44336	9.15515	P	P	P	P	P	P	P	A	P	P	P	P	P
ASCRP000177	143	124.833	119.667	157.667	110	102.333	73.5	77.5	81	306.333	352	219	108.333	68.5	155.167	169.333	74	33.3333	6.44425	6.28116	5.81918	6.14576	5.81282	5.73075	4.79982	4.94315	5.24697	7.2321	7.79631	6.68661	6.72569	4.9811	6.90795	7.07219	6.31582	5.72144	P	P	P	P	P	A	A	A	A	P	P	M	P
ASCRP000178	131.333	117.667	104	127.833	114.333	112.333	72	74.6667	96.1667	213.667	337	183.333	131	79.6667	69	66	54.6667	39	6.27633	6.11655	5.49968	5.75138	5.81254	6.00341	4.73392	4.7913	6.12453	6.64084	7.70463	6.4306	7.28735	5.76457	5.78557	5.77851	5.82203	6.09882	P	P	P	P	M	A	A	A	A	P	P	A	P
ASCRP000180	893.5	1225.33	704.667	2400.5	889.833	904.667	1163.67	1070.83	576.167	1149	427.333	767.667	529	783.5	1036.5	1052.33	475.667	762	9.58252	9.47589	9.52012	9.28362	9.82756	10.4067	11.9706	11.7942	11.1699	9.27099	8.1077	8.85211	10.5161	12.037	9.71578	9.75779	10.6666	12.1679	P	P	P	P	M	P	P	P	P	P	M	P	P
ASCRP000182	538.833	419.333	227.833	752.167	159.167	114.167	91	76.3333	90.3333	1497.5	692.5	877	127.833	73	654.167	664.5	53	33.3333	8.78915	8.13408	7.15642	7.95682	6.66384	6.13999	5.1428	5.01598	5.62791	9.75743	8.99577	9.06356	7.14426	5.21499	9.06867	9.13134	5.78748	5.68793	P	P	P	M	P	P	A	A	A	P	P	P	P
ASCRP000184	162.333	295	204.333	752.5	155	191.333	103.333	103	116.833	581.667	167.667	145	105.333	96	105.5	85.3333	54	50.5	6.75832	7.73428	6.92684	7.96699	6.61238	7.80287	6.36833	6.38281	6.75145	8.33171	6.29156	6.04575	6.64788	6.76356	6.38053	6.15281	5.78091	6.60655	P	P	P	P	P	P	A	P	A	P	M	P	A
ASCRP000185	109.167	107.667	121.667	122.167	116.667	140.167	95.6667	90.8333	105.667	148.833	119.833	121.667	91.5	119.5	102.667	95.3333	54.3333	86.1667	5.88838	5.83032	5.78404	5.69475	6.01799	6.99984	5.67583	5.86253	6.39396	5.96786	5.62742	5.71413	6.15295	7.42384	6.35192	6.30175	5.83393	7.76317	P	P	P	P	P	P	A	A	A	P	A	P	P
ASCRP000189	1314.17	1973	1224.67	5914.33	982.167	1155	424	538.167	360.833	3036.67	802	845.833	414	180.5	1738.5	1593.17	599.333	308.333	10.0754	10.1067	10.4139	10.629	9.95617	10.7743	10.5456	10.8376	10.3574	10.7191	9.24724	9.00275	10.1525	8.59999	10.4249	10.3316	11.1126	10.3257	P	P	P	P	P	P	P	P	P	A	A	P	P
ASCRP000190	105.833	103	79.1667	105.667	100.5	99.6667	89	77	84.3333	97.8333	110.833	82.6667	84.5	72.3333	56	55.6667	38	35.1667	5.77137	5.71678	4.81062	5.39179	5.50668	5.60875	5.07596	5.0005	5.28481	5.03444	5.47026	5.00562	5.73627	5.28704	5.52005	5.57315	5.24425	5.82708	P	P	A	P	A	A	A	A	A	A	A	A	A
ASCRP000192	15127.7	15484	9007.83	21337.7	9186.83	7490.33	4690.67	6057.5	1071.5	7040.5	1588.67	5668	1052.67	604.167	1979.17	2176.33	448.167	341.333	13.1118	13.084	12.9625	12.8313	12.9985	13.2802	13.6627	13.838	12.1153	12.0483	10.2463	11.8314	11.7274	11.3686	10.6036	10.7151	10.498	10.5723	P	P	P	P	M	P	P	P	P	P	P	P	P
ASCRP000194	102.333	113.833	110.5	124.667	104	119.333	86.8333	84.3333	95.3333	129.833	98.3333	89.6667	87	84.1667	57.6667	53	40.1667	37.1667	5.76789	5.99623	5.55401	5.72608	5.63506	6.27744	5.56737	5.58115	5.95249	5.70608	5.23583	5.22787	5.95662	6.1261	5.56185	5.46273	5.32089	5.91693	P	P	P	A	A	M	A	A	A	P	A	A	P
ASCRP000195	154.667	144.667	178.333	579.333	148.667	119.667	81.3333	76.1667	105	247.333	266	163.333	130.5	76	402.5	468.667	76	41	6.68652	6.57704	6.63695	7.70894	6.5441	6.45166	5.34621	5.06199	6.34031	6.87855	7.25058	6.24651	7.29275	5.72458	8.33767	8.61445	6.41649	6.16597	P	P	P	P	P	P	A	A	A	P	P	P	P
ASCRP000197	90.3333	92.8333	131.333	128.333	108	109.667	96.3333	82.6667	96.1667	123.333	101.333	97.6667	94	115.167	54.5	54.1667	39.5	61	5.45891	5.43654	5.82444	5.78335	5.67916	6.01228	6.29654	5.49438	6.06223	5.59249	5.27586	5.36824	6.25536	7.28925	5.47501	5.49465	5.30485	6.98536	A	A	A	P	P	A	A	A	A	A	A	A	P
ASCRP000199	196.167	186.833	252.333	225.667	257.167	282.167	512.333	349.833	348.333	475.833	222.667	190.167	250.333	605.333	211.333	210.667	178.5	368.833	7.14829	7.04636	7.37795	6.65163	7.68117	8.721	10.9108	9.99811	10.2472	7.94319	6.87467	6.51782	8.9194	11.3509	7.35743	7.41024	8.2781	10.7562	P	P	P	P	P	P	P	P	P	P	P	P	M
ASCRP000201	787.333	2052	756.667	3197.5	851.167	1080	315.5	347.167	271.667	1592.83	483.167	548.667	262.333	334.833	519.5	483.667	251	371.167	9.25392	10.1652	9.64854	9.66301	9.76173	10.6605	9.91134	9.98409	9.51568	9.86081	8.38171	8.23934	9.03776	10.053	8.71677	8.65915	9.0608	10.7454	A	P	P	P	P	M	P	P	P	P	M	P	P
ASCRP000204	476.667	1083.67	332.167	2042.17	564	920	219.667	215.667	166.167	357.667	160.167	199	160.5	240	87.8333	93.6667	62.3333	98.5	8.45586	9.34776	7.97174	9.1057	9.10518	10.436	8.9357	8.87083	7.99024	7.47108	6.22593	6.5367	7.77661	9.22097	6.12746	6.26528	6.07227	8.05249	P	P	M	P	P	P	M	P	P	P	P	P	P
ASCRP000205	223.667	274.833	206	399.167	270.667	357.333	134.333	142	124.333	241.167	126.333	192.167	122.833	191.833	70.5	69.1667	49.6667	93	7.36545	7.63248	6.91963	7.3258	7.81412	9.14927	7.52529	7.6428	7.06486	6.8175	5.79532	6.51791	7.10411	8.70129	5.8401	5.88398	5.67524	7.94959	P	P	P	P	P	P	P	P	P	P	P	P	P
ASCRP000206	133.167	131.833	144.833	160.167	160.333	128	129	125.333	120.167	182.167	192	231.167	104.167	84.3333	110.667	107.333	114.833	37	6.32171	6.34568	6.19438	6.18719	6.7173	6.66416	7.16683	7.15	6.88371	6.35008	6.65398	6.79965	6.62281	6.27824	6.44806	6.47029	7.23452	6.00204	P	P	P	P	P	P	M	P	P	P	P	P	P
ASCRP000208	113.667	112.5	137.833	121.667	98.8333	118.167	82.3333	77.5	89.8333	154.5	146.5	97.6667	109.333	77.3333	77	79.1667	67.3333	36.5	5.98195	6.00765	6.08369	5.71038	5.49393	6.36626	5.08123	5.16811	5.77703	6.04642	6.11841	5.39724	6.71373	5.70947	5.96188	6.04698	6.21534	5.93925	P	P	P	P	A	P	A	A	A	P	P	P	P
ASCRP000210	651.667	544.667	354.667	1046	209.167	97.1667	85.3333	87	99.3333	1708.83	928.5	1132.5	143	71.8333	396.333	434.667	58.6667	30.3333	9.13133	8.48768	8.14727	8.30824	7.25126	5.30263	5.49694	5.62526	6.16839	9.96929	9.4799	9.48388	7.47728	5.15525	8.31425	8.49697	5.9349	5.43276	P	P	P	P	P	A	A	A	A	P	P	P	P
ASCRP000212	138	130	113.333	119	144.833	122.667	159.667	138.667	123.333	159.333	101	125.167	87.3333	202	68.5	63.1667	51.5	282.167	6.34801	6.31228	5.68313	5.66762	6.49428	6.50379	7.96514	7.53989	6.93512	6.11056	5.37326	5.83934	5.94747	8.84987	5.77994	5.73311	5.7603	10.1695	P	P	P	P	P	P	A	P	P	P	A	P	A
ASCRP000214	176.333	166.167	105.167	238.833	101.667	91.1667	69.6667	70.8333	76.6667	262.333	214.167	192	90.8333	65.8333	176.5	183	41.6667	26.3333	6.98326	6.85033	5.48785	6.75962	5.52041	4.83998	4.59949	4.55683	4.99624	6.94759	6.80983	6.54038	6.19005	4.52017	7.1042	7.20824	5.42175	4.96634	P	P	P	P	A	A	A	A	A	P	P	P	P
ASCRP000217	863.833	3120.17	435.667	6663.33	1123.33	1465.5	153.167	153.333	109	290	177.333	289.5	117.667	103.167	132.333	121.833	106.5	53.3333	8.342	10.7393	8.58135	10.8748	10.1351	11.1245	7.85073	7.85188	6.6382	7.12055	6.42626	7.15493	6.94446	6.99267	6.69882	6.65092	7.07567	6.71581	A	A	P	P	P	P	P	P	A	P	P	P	P
ASCRP000226	195.833	395.833	235.667	984.333	208.667	286.333	143.333	151.667	151.333	356.667	181.167	181.667	150.667	232	164.167	160.833	106.667	201.667	7.15925	8.0708	7.23907	8.23143	7.2296	8.74721	7.88196	7.85672	7.81086	7.47484	6.49133	6.41188	7.63702	9.17121	6.99374	7.01228	7.05878	9.47985	P	P	P	P	P	P	P	P	P	P	P	P	P
ASCRP000230	132.333	148.333	178.333	244	127.5	144.167	139.5	130	124.167	188	121.833	142.833	100	141.333	76.3333	68.5	63.6667	101.333	6.28034	6.58499	6.65425	6.80106	6.19251	7.10664	7.39556	7.25817	7.02823	6.40076	5.74334	6.02889	6.44035	7.96838	5.93719	5.8761	6.09907	8.12559	P	P	P	P	P	P	M	P	P	P	P	P	P
ASCRP000231	982.333	819.833	508.167	1349.33	414.167	237.333	89.3333	96.6667	175	2517.83	1598.83	1655.83	408.667	132.833	829.833	815	121.667	97	9.72713	9.03294	8.88989	8.57158	8.60571	8.37252	5.64569	6.13344	8.23958	10.4583	10.266	9.98394	10.1209	7.73814	9.44456	9.43316	7.35261	8.01284	P	P	P	P	M	P	A	A	P	P	P	P	M
ASCRP000232	220.333	248.333	257	420	206.333	251	142.167	148.833	145.333	494.167	200	190	149.833	133.167	225.333	189.333	105.833	102.833	7.38945	7.48368	7.39838	7.3739	7.18223	8.49364	7.63529	7.75022	7.54971	8.03427	6.69484	6.47183	7.60408	7.76186	7.46029	7.24578	7.07171	8.11011	P	P	M	P	M	A	P	P	P	M	P	P	M
ASCRP000235	139.833	133.5	100.333	183	127	154.5	112	72.6667	109.333	264	194.833	211.833	100.5	78	97.3333	98.1667	58.3333	49	6.49703	6.35864	5.28815	6.3724	6.16749	7.22643	6.02649	4.68737	6.55705	6.98093	6.6521	6.66449	6.46768	5.53514	6.25863	6.34477	5.9343	6.53618	P	P	P	A	P	P	A	A	P	P	P	P	P
ASCRP000236	1563.67	1227.5	600	3178.5	494.333	259	82	82	148.5	4573	1698.5	2574.17	287.667	137.333	2606	2603.33	111.667	142.833	10.302	9.4769	9.18988	9.67768	8.90668	8.55204	5.16377	5.27278	7.6571	11.3943	10.3741	10.6771	9.30275	7.79582	10.9492	10.9046	7.16928	8.80514	P	P	P	A	P	A	A	A	P	A	P	A	P
ASCRP000238	99	145.5	92.3333	115.5	86.8333	109.5	68	72	75.6667	133.333	141.167	100.5	88.3333	70.5	60.5	58.3333	43.8333	30.8333	5.66005	6.27843	5.19181	5.60707	5.019	5.82933	4.48532	4.6194	4.91006	5.69198	5.95791	5.43034	6.07689	4.90767	5.61931	5.62019	5.4608	5.44089	P	A	A	P	A	A	A	A	A	P	P	P	P
ASCRP000239	120.833	147.667	133.333	256.833	111.667	140	96	94	93	182.5	114.5	93.1667	76	90.8333	47.1667	43.8333	38.1667	38.3333	6.15243	6.58338	5.9185	6.85212	5.83805	6.9178	6.14863	5.93551	5.87123	6.33421	5.47077	5.35809	5.31548	6.54242	5.34283	5.26906	5.25165	6.00917	P	P	P	P	P	P	A	A	A	P	A	P	A
ASCRP000240	6060.17	4691.17	3802.33	9111.67	2420	342.667	98.3333	104	225.167	1473.83	2240	4370.33	1279	184.667	8493.67	8062	197	97.6667	11.8952	11.3841	12.1081	11.386	11.3561	9.06618	6.37519	6.47607	8.98914	9.73253	10.9083	11.2362	12.0277	8.65839	12.435	12.3569	8.52701	8.01643	P	P	P	P	P	P	A	P	P	P	M	P	P
ASCRP000242	136	121.667	147.167	207.167	105.333	91.3333	73.5	72.5	80.5	145.833	312.833	183	86.8333	69.3333	103.333	110.333	37.3333	27.3333	6.404	6.21497	6.21928	6.21547	5.60219	4.91774	4.72929	4.73669	5.29038	5.81073	7.54156	6.44696	5.91308	4.99237	6.35598	6.49456	5.19644	5.0107	P	P	P	A	A	A	A	A	A	A	M	P	A
ASCRP000243	95.5	97.5	81.3333	109.833	78.6667	82	87.1667	72.3333	76.6667	195.333	123.167	106.833	68.1667	65	68.6667	69	32.3333	24.6667	5.41089	5.40842	4.78858	5.47202	4.7477	4.63837	4.73269	4.63959	4.72578	6.46146	5.80689	5.57035	5.0683	4.79049	5.82429	5.89435	4.9483	4.92564	A	A	A	P	A	A	A	A	A	P	P	P	A
ASCRP000244	748.333	640.833	335.667	1275.17	419	262.667	77.6667	77.5	166.167	753.833	1894.67	4818	581.833	88.5	828.167	817.833	150	60.1667	9.34565	8.71095	8.03091	8.50357	8.64983	8.56983	5.02081	5.26197	8.03844	8.69458	10.5927	11.4378	10.659	6.38198	9.44591	9.43384	7.84837	6.98346	P	P	P	P	P	P	A	A	P	P	P	P	P
ASCRP000245	92.1667	101.833	97.6667	96.1667	100.333	114	103.333	97	102.833	110	105.833	93.1667	98	94.6667	40	37.5	81.5	37.3333	5.39298	5.57795	5.22956	5.13741	5.54421	6.2484	6.04976	5.91031	6.13284	5.1725	5.41531	5.2265	6.36518	6.6034	5.09803	5.03666	6.22351	6.065	A	A	A	A	A	P	A	A	A	A	A	P	P
ASCRP000248	1572.67	2001.17	1086.33	6389.33	983.333	766.5	195.667	235.833	344.333	3297	3490.33	4426.17	595.667	183.833	1984	2072.67	340.667	230.5	10.3091	10.0918	10.2226	10.7765	9.98139	10.2637	8.78343	9.08212	10.2203	10.8524	11.6344	11.2517	10.6966	8.6138	10.6055	10.6556	9.75985	9.732	P	P	P	P	P	P	P	P	P	P	P	P	P
ASCRP000250	160.333	149.333	136.667	233.667	98.5	109.5	74	77.5	82	129.833	128	269	83.3333	73.3333	74.6667	79.8333	33.6667	25.8333	6.76207	6.65967	6.07097	6.71661	5.47031	5.93814	5.01937	5.15631	5.37367	5.66989	5.78216	7.04478	5.85675	5.41637	5.90854	6.06282	4.9767	5.08246	P	A	P	P	A	A	A	A	A	P	P	P	A
ASCRP000253	14455.2	9277.5	3180.67	23410	1599	181.167	82.6667	89	234.333	10063.8	5288.17	4322	658.5	95.1667	10614.2	10218.7	202.167	147	13.0363	12.258	11.7955	12.8953	10.7003	7.74633	5.29128	5.82326	9.08918	12.7997	12.2864	11.2087	10.8778	6.71277	12.8222	12.7953	8.57323	8.85588	P	P	P	P	P	P	A	A	P	P	A	P	P
ASCRP000255	124.333	126	111.167	214	108	112.833	87.3333	80.3333	87.1667	94.8333	98.3333	85	88.3333	73.6667	49.3333	49.1667	43	29.3333	6.12421	6.22401	5.58731	6.59752	5.8024	6.09725	5.30221	5.19061	5.39648	4.90658	5.28762	5.09555	6.01782	5.42744	5.37407	5.38877	5.46158	5.35347	P	P	P	P	P	P	A	A	A	A	A	A	P
ASCRP000256	290.667	255.833	451	1456.67	417	114.833	77.6667	80.3333	122.667	500.667	949.667	528.667	221.5	95	1912.83	1927.33	111.833	56.6667	7.88301	7.5372	8.68266	8.66854	8.61857	6.2088	5.06226	5.20389	7.0369	8.05682	9.5086	8.16389	8.61183	6.68726	10.5459	10.5504	7.16179	6.81462	P	P	P	P	P	P	A	A	P	P	P	P	P
ASCRP000257	107.167	102	88.1667	119	101.333	95	80.3333	81.1667	76	171.333	118.5	153	81.1667	74.3333	68.1667	71.5	38.3333	29.6667	5.85993	5.71122	5.11625	5.66395	5.49779	5.1371	5.3105	5.50312	5.1044	6.25111	5.62092	6.12449	5.65073	5.45337	5.79119	5.88856	5.18793	5.123	P	P	A	M	A	A	A	A	A	P	A	P	A
ASCRP000259	500.667	1279.83	1002.5	3142.83	1583	1376.5	409	448.167	473.833	654	482	727	254	167.667	428.667	403.667	415.667	284.667	8.67607	9.46353	10.1033	9.67005	10.676	11.0331	10.4708	10.4933	10.9177	8.50898	8.37512	8.75796	8.94382	8.39501	8.42579	8.37443	10.2852	10.1831	P	P	P	P	P	P	P	P	P	A	P	P	A
ASCRP000260	195	178	138.833	205.167	101.833	106.667	75.6667	72.5	92.3333	178	192.833	199.167	118.167	76.3333	359	364.5	57	36.3333	7.16063	6.98355	6.10018	6.52915	5.58959	5.74147	4.83073	4.74293	5.91562	6.33255	6.65206	6.56629	6.96184	5.52708	8.19265	8.23771	5.90769	5.90724	P	P	P	P	A	A	A	A	A	P	P	P	P
ASCRP000263	1156.5	848.333	384	1846.33	312.5	112.167	70.1667	76.3333	98.3333	3324	1539.83	2183.17	202	67	1403.67	1380	65.5	56	9.92103	9.07533	8.35188	8.98698	8.05953	6.08101	4.68607	5.06198	6.31918	10.8695	10.1902	10.4454	8.35813	4.86675	10.179	10.1676	6.11974	6.7851	P	P	P	P	P	P	A	A	A	P	P	P	A
ASCRP000265	149.333	145.833	217	153.833	141.333	150.833	175	173.333	185.333	163.833	124.667	112.167	103.333	177.833	52.3333	51	50.6667	67.3333	6.59591	6.60243	7.03619	6.12128	6.34394	7.14936	8.45247	8.2606	8.40282	6.15341	5.72602	5.55308	6.45067	8.47628	5.3977	5.43507	5.66554	7.15035	P	P	P	P	M	P	P	P	P	P	A	P	M
ASCRP000266	96.1667	94	200.5	130.667	109	109.833	155.833	130	108.333	156.667	97.6667	85.3333	79	94.8333	38.6667	37.1667	35.1667	38.1667	5.46633	5.36306	6.80867	5.84079	5.69654	6.01383	8.14485	7.28634	6.48055	6.07939	5.14924	5.02948	5.50488	6.54004	5.02749	5.00952	5.10406	5.9961	A	A	P	P	A	P	A	P	A	P	A	A	A
ASCRP000267	3104.5	2104.67	1004.67	3738.5	760.667	125.333	75.8333	78.5	208.833	8465.17	5331.5	6773	681.333	76.8333	3994.17	4177	233.833	168.833	11.0903	10.1942	10.1099	9.92	9.61718	6.57208	4.90542	5.21882	8.75432	12.4452	12.3034	12.1173	10.958	5.62113	11.5132	11.58	8.88838	9.18506	P	P	P	P	P	P	A	A	P	M	P	A	P
ASCRP000269	368.333	316.167	382.5	2242.33	237.667	150.333	81.6667	85.3333	110.333	607.833	641.667	393.5	166.667	88.5	640.5	811	70.6667	46.8333	8.21723	7.81253	8.32347	9.20039	7.52568	7.20623	5.40571	5.5455	6.57201	8.39581	8.87512	7.65084	7.90131	6.41944	9.03271	9.41158	6.29208	6.46077	P	P	P	P	P	A	A	A	P	P	P	P	P
ASCRP000272	221.333	534.667	276.167	1231.83	258.5	347.667	148	143.5	131	334	160.667	162.333	152.667	169.333	123	115.833	80.6667	81	7.4034	8.45574	7.57664	8.46983	7.69702	9.07473	7.76201	7.67405	7.20826	7.35901	6.27022	6.24721	7.69153	8.41582	6.61123	6.56939	6.52346	7.58431	P	P	M	P	P	M	M	M	P	P	A	P	A
ASCRP000275	149.333	143	115.333	179	103.5	114	82.1667	96.5	90	147.5	152	130.333	92.3333	80.8333	143.5	150.333	36.6667	32.5	6.63939	6.54816	5.64516	6.33898	5.64184	6.06561	5.14067	5.97755	5.67326	5.91481	6.01255	5.9243	6.20625	6.04285	6.80702	6.91796	5.15118	5.66038	P	P	P	M	A	A	A	A	A	P	M	P	P
ASCRP000278	184.333	161.333	112.667	290.167	120.667	89.6667	70.5	67.3333	78.3333	449.667	389	415.5	88.1667	70.3333	136.833	131.5	32.6667	26.3333	7.05747	6.81191	5.6291	6.97871	6.039	4.91335	4.6424	4.30252	4.86449	7.8552	7.99906	7.74884	5.99491	4.96768	6.74484	6.73532	4.92099	4.90539	P	P	P	P	A	A	A	A	A	P	P	P	P
ASCRP000279	145	140.333	157	203.667	145.833	195.5	107	111.5	128	334.833	158.5	138.833	125.5	132	141.667	134	88	93.8333	6.55763	6.49414	6.35852	6.52603	6.52571	7.87125	6.64136	6.73548	7.24866	7.36981	6.25894	6.01984	7.1929	7.70024	6.7983	6.77413	6.66039	7.91273	P	P	P	P	P	P	A	P	P	P	P	P	P
ASCRP000284	177.333	184.833	199.333	296.833	188.333	213.5	153.5	141.167	146.833	392.5	146.667	151.833	138.333	231	212.833	181.333	115.333	236.5	6.99124	7.03041	6.83448	7.02214	7.04011	8.11996	8.01636	7.64623	7.61528	7.62271	6.13372	6.14526	7.43192	9.14667	7.37536	7.18649	7.23355	9.77829	P	P	P	P	P	P	A	P	P	P	P	P	P
ASCRP000285	789.5	590.667	433.333	1189.83	196.167	138.5	87.1667	88	105.333	2202	1106.33	1105	170.667	79.6667	812.667	882.833	88.5	51	9.4224	8.60542	8.60122	8.42788	7.11299	6.91018	5.65404	5.75738	6.32733	10.2604	9.7347	9.44491	7.98266	5.81101	9.40808	9.52315	6.65032	6.61487	P	P	P	M	P	P	A	A	A	P	P	P	P
ASCRP000286	14495.8	18786.2	9601	27343.7	11894	9194.5	2876.5	4705.83	765.667	12820	6446.83	7028	1174	280.667	5544.5	5903.17	657.333	299	12.9613	13.4836	13.0909	13.1789	13.4775	13.7779	13.1504	13.4831	11.5649	13.0618	12.5964	12.1752	11.8837	9.62693	11.9168	11.9821	11.283	10.255	P	P	P	P	M	P	P	P	P	P	P	P	M
ASCRP000294	723.333	599.333	698.167	1123.17	448.667	389	91.6667	101.333	189.333	2688	1802.83	1524.5	280.333	95.5	763.833	781.333	247.833	78.1667	9.30437	8.63322	9.49354	8.38476	8.75471	9.25923	6.08842	6.39817	8.50645	10.5377	10.4862	9.86141	9.21285	6.71138	9.31571	9.38938	9.02985	7.52797	P	P	P	A	P	P	A	P	A	P	P	P	P
ASCRP000300	149.167	135	160.5	175.833	138.667	144.833	118	119.5	144.667	252.333	139.333	131.167	116.5	159	106.167	96.5	77	92.3333	6.5956	6.42192	6.45678	6.3045	6.39544	7.06528	7.04164	7.09221	7.59973	6.90607	5.98061	5.93066	6.91404	8.29644	6.39909	6.31436	6.40572	7.89971	P	P	P	P	P	P	P	P	P	P	P	P	P
ASCRP000301	141.833	138.667	182	412.5	206.333	113	81	88	98.5	231	333.333	232.833	142.833	90.6667	1013.33	996.167	81	60.3333	6.45934	6.49439	6.69118	7.35652	7.22841	6.10273	5.2265	5.72385	6.1964	6.75464	7.67177	6.79762	7.50664	6.51669	9.68045	9.68149	6.5356	6.97501	P	P	P	P	P	A	A	A	A	P	M	P	P
ASCRP000302	7033.5	5313	3909.67	13450.7	2895.67	1001.67	149	142.167	741	20007.5	14938.7	13168.8	2022.5	168.667	13416.7	13184.2	1286.5	544.667	12.1137	11.5849	12.1693	12.048	11.5871	10.5549	7.78823	7.61827	11.5006	13.5566	13.7667	13.4233	12.6295	8.43246	13.0802	13.0658	12.3967	11.4974	P	P	P	P	P	P	M	P	P	P	P	P	P
ASCRP000303	1453.33	3100.83	770	4954.83	1342.33	1946	1307.5	775.333	377.167	1072.5	387.333	593	254	714	302.167	312.333	184.5	257	10.1009	10.753	9.65101	10.3824	10.4113	11.4699	12.0608	11.3498	10.4691	9.14759	7.96601	8.40375	8.97502	11.7863	7.92764	8.0079	8.38109	9.93365	P	P	P	A	P	A	M	P	P	P	M	P	P
ASCRP000310	40650	34638	15795.2	66073.7	8984.5	757	157.167	180.333	1620.33	45271.8	25683.5	23625.3	6141.67	294	58862.2	59113	1537.83	1346	14.5315	14.5792	13.7984	15.0764	12.9561	10.2371	8.14651	8.44765	12.5609	15.551	14.8199	14.2493	14.0673	9.73815	15.532	15.4918	12.7416	13.1536	P	P	A	P	P	P	P	P	P	P	P	P	P
ASCRP000311	2144.33	1820	762	3123.83	1262.67	143	93.3333	82.6667	222.5	6202.33	2637.67	4707.83	654.667	115.167	3560.33	3328	202.5	518.333	10.6651	9.99199	9.65879	9.65566	10.3197	7.06686	5.49825	5.60435	8.90219	11.8382	11.1943	11.3788	10.8698	7.3005	11.3893	11.2859	8.60162	11.3971	P	P	P	P	P	P	A	A	P	M	P	P	P
ASCRP000313	212	184.833	231.333	275.333	154.667	152.667	109.333	90.6667	107	431.333	242.5	311	122	81	196.167	199.5	85.8333	56.3333	7.29451	7.00996	7.16887	6.92728	6.63451	7.19873	5.79959	5.77694	6.3208	7.77607	7.08246	7.27334	7.07832	5.9237	7.24806	7.33011	6.60648	6.82642	P	P	P	P	P	P	A	A	A	P	P	P	P
ASCRP000314	464.333	615.333	844.167	1029.67	532.333	2160.17	1071.17	849	421	1368.17	372.667	426.333	806.5	559	663.333	671.833	1410.17	535	8.57203	8.65127	9.84032	8.29456	8.99981	11.627	11.8867	11.5047	10.6992	9.60753	7.91095	7.78241	11.2772	11.1551	9.11087	9.13556	12.4953	11.4666	P	P	M	M	P	P	M	P	P	P	P	P	P
ASCRP000315	873.833	650.167	1468	941.333	1401.33	1528.83	368.333	396	1768.5	2055	1192.67	503	275	95.1667	703	693.333	1201.5	178	9.56827	8.72264	10.7309	8.17201	10.5052	11.1945	10.1743	10.2617	12.696	10.1922	9.83394	8.08752	9.17974	6.71976	9.20583	9.19131	12.3014	9.30149	P	A	P	P	P	P	A	P	P	P	P	P	P
ASCRP000322	409.5	324.167	225.333	625	207	117.5	80	81	103.833	985.833	563.167	782.833	155.167	82.5	406.333	419	60.8333	57.8333	8.37036	7.84873	7.1604	7.78278	7.21682	6.26699	5.30359	5.31658	6.41674	9.01301	8.62502	8.88125	7.68284	6.02804	8.35222	8.44101	5.99771	6.90032	P	P	P	P	P	P	A	A	P	P	P	P	M
ASCRP000325	98.1667	90	118	100.833	107.667	97	103	102.333	112.667	125.5	102.667	87.6667	78.1667	131.167	42.8333	42.5	39.3333	40	5.5467	5.14937	5.65147	5.29237	5.71254	5.30433	6.44423	6.39712	6.68334	5.60899	5.34574	5.20133	5.51311	7.69432	5.19546	5.19615	5.2818	6.14153	A	A	P	A	P	A	A	P	P	P	A	A	A
ASCRP000326	85.6667	90.3333	127.167	115.333	102.167	120.667	76	78.8333	115.167	137.667	152.5	85	89.3333	76.1667	72.3333	73.6667	59	29.6667	5.29708	5.27868	5.90571	5.61313	5.6278	6.33186	4.95581	5.16695	6.82456	5.79357	6.12009	5.1511	6.13281	5.48588	5.89015	5.93707	5.95408	5.26601	A	A	A	A	A	P	A	A	P	P	P	A	P
ASCRP000328	108.833	120	113	132.667	115.833	130.667	85.8333	92.6667	88.1667	128.667	101.333	86.6667	79	74.3333	51	51.3333	40	37.6667	5.85167	6.10474	5.58609	5.85997	5.90739	6.70933	5.67108	5.94766	5.59837	5.66804	5.09932	5.19224	5.5347	5.59223	5.40215	5.47596	5.3417	5.93427	P	P	P	P	P	P	A	A	A	P	A	A	A
ASCRP000333	1069.5	747.833	540.333	1486	376.333	195.5	96.3333	88	247.5	1805.67	3639.83	2018.5	579.333	83.1667	683.167	803.5	192.5	65	9.84796	8.91149	9.0053	8.69396	8.40525	7.95074	5.31007	5.66511	9.24087	10.0435	11.7241	10.3133	10.6487	6.20298	9.1509	9.41023	8.47591	7.13054	P	P	P	A	P	P	A	A	P	A	P	P	P
ASCRP000336	97.6667	100	87	110.833	95.1667	98.1667	72	74.5	75	107.167	119.333	105.5	77.5	69.5	49.6667	48.8333	55	28	5.63639	5.63237	5.02685	5.48758	5.29017	5.31764	4.86199	4.80581	4.88814	5.27224	5.54062	5.48545	5.42469	5.03188	5.38286	5.36628	5.73751	4.96981	P	P	A	P	A	A	A	A	A	A	A	P	A
ASCRP000338	105.833	105.667	93.8333	132.833	90.6667	95.6667	81.8333	74	81.6667	226	113	151.667	79	79.6667	77.3333	77.6667	39	43.3333	5.84658	5.68788	5.17763	5.85952	5.24708	5.27686	4.9577	4.65007	5.15236	6.72575	5.5694	6.13277	5.65459	5.85732	5.98558	6.02756	5.28017	6.34823	P	P	A	P	A	A	A	A	A	P	A	P	A
ASCRP000339	187.5	170.833	358.167	285.667	231.833	128.833	139.667	161.167	113.167	236.5	292.833	435.5	121.5	76.3333	190.5	183.5	151.667	44.1667	7.09053	6.89478	8.16507	6.97106	7.47464	6.67784	7.57099	8.0341	6.69058	6.78348	7.46347	7.82545	7.0391	5.61962	7.2139	7.20693	7.88757	6.38117	P	A	P	P	P	P	P	P	P	P	P	P	P
ASCRP000340	107	103.167	198.667	139.167	120.667	120	115	88.3333	113.333	171	115.5	108.667	90.3333	153	55.5	55.6667	42.3333	62.3333	5.74208	5.73703	6.81173	5.9322	6.049	6.43548	6.72179	5.71929	6.7227	6.21012	5.57453	5.57887	6.12089	8.16402	5.54257	5.58208	5.44278	7.05536	P	P	P	P	P	P	A	A	P	P	A	P	P
ASCRP000341	253	213	132.667	333.333	110.833	87	80.6667	67.8333	80.5	306.333	277.333	260.5	105.667	66.8333	234	245.667	37.3333	28.3333	7.64052	7.26278	5.97698	7.15216	5.80581	4.7533	4.47618	4.32323	5.06521	7.21478	7.3018	6.98474	6.6358	4.79875	7.52827	7.66872	5.17956	5.09945	P	P	A	P	P	A	A	A	A	P	P	P	P
ASCRP000343	1722.17	4092.67	3268.83	7473.33	2547	3529.33	678.833	855.667	3040.33	3564.17	2033.17	598.333	331.333	97.6667	1396	1317.83	2742	266.167	10.3822	11.1492	11.8611	11.0935	11.4196	12.2201	11.3812	11.5023	13.296	10.9629	10.7363	8.41381	9.70489	6.75792	10.1765	10.1085	13.703	10.033	P	A	P	M	P	P	P	P	P	P	P	P	P
ASCRP000347	133.833	131	152.167	161.833	135	145.667	127.167	103.667	144	175.667	119.833	103.667	92.1667	100.333	88	80.6667	80	61.1667	6.35268	6.3234	6.26381	6.2056	6.32839	7.0829	6.97005	6.4939	7.4494	6.26373	5.51431	5.56139	6.24966	6.82332	6.12517	6.08391	6.51106	7.02767	P	A	P	P	P	P	A	P	P	P	A	P	P
ASCRP000348	102	103.5	104.667	166	96.8333	94.8333	92	77.3333	82	160.333	272.167	119.333	83.6667	72.6667	83.6667	82.6667	35.6667	27.1667	5.73699	5.55132	5.39323	6.23777	5.44082	5.22281	5.15928	4.89757	5.05587	6.07676	7.26944	5.70998	5.74195	5.14041	6.06395	6.09003	5.069	4.94879	A	A	P	A	A	A	A	A	A	P	M	P	A
ASCRP000351	221.167	179.667	154.833	249.333	164.333	121.167	76.8333	83	107.167	185.333	204.167	187.5	110.333	87.3333	91.1667	97	39.5	36.5	7.39544	7.01793	6.37447	6.82978	6.75096	6.41213	4.99741	5.56485	6.55616	6.41152	6.73402	6.46006	6.78458	6.33821	6.18459	6.34851	5.28916	5.90571	P	P	P	P	P	P	A	A	P	P	P	P	P
ASCRP000352	97.5	88.6667	105.5	96.1667	119.5	95.3333	99.1667	93.8333	116.5	141.667	95.8333	103.333	96	229.167	44.1667	44.8333	47.6667	79.1667	5.44885	5.04202	5.42656	5.15638	6.04378	5.19027	6.09997	6.09562	6.80008	5.84872	5.11541	5.47035	6.30252	9.11212	5.21835	5.29278	5.62155	7.52502	A	A	P	A	P	A	A	A	P	P	A	M	P
ASCRP000353	111.667	111.833	119	136	89.6667	92.5	78	76.6667	81.8333	239.167	268	141	82.8333	74.1667	93.8333	89.8333	48	29.3333	5.96413	5.93393	5.69176	5.87514	5.19386	5.09888	5.00571	5.05912	5.21597	6.82628	7.26188	6.06122	5.86552	5.37207	6.20861	6.21549	5.60944	5.27338	P	P	P	P	A	A	A	A	A	P	P	P	P
ASCRP000354	801	708.833	1870.33	5602.17	1467.83	193.667	116.167	120.667	269	1594.17	3106.67	1783.5	637.5	213.667	5393.33	5484.67	302.333	152.5	9.44557	8.8363	11.1003	10.5503	10.578	7.90065	6.83665	6.9889	9.45394	9.85821	11.4325	10.0985	10.842	8.95806	11.8759	11.8677	9.4519	8.94867	P	P	A	P	P	P	A	M	P	P	P	P	P
ASCRP000356	114.333	109.833	200.167	143.667	127.167	114.833	92.6667	96.5	108.667	140.5	131	133.333	108.5	108.833	60.8333	57.6667	48.1667	49.8333	5.97829	5.94348	6.86905	5.99364	6.01809	6.15207	6.17568	6.10018	6.4787	5.84998	5.77317	5.87927	6.66265	7.06572	5.63944	5.58926	5.60072	6.55137	P	P	P	A	M	P	A	A	P	P	P	P	P
ASCRP000360	137	130.333	147	180.333	106.667	86.1667	78.8333	77.6667	89.3333	342.667	216.333	208.333	101.833	71.6667	136.833	136.833	46.3333	32.3333	6.393	6.29282	6.16059	6.35188	5.72947	4.71358	4.69766	4.8526	5.33216	7.34983	6.83488	6.63162	6.44755	5.17169	6.75148	6.7878	5.5923	5.64961	P	P	M	P	P	A	A	A	A	M	P	P	P
ASCRP000370	137.667	117.833	116	145.667	146.333	255.667	108.5	112.167	123.667	201.333	209.167	125.833	158.333	162	97.1667	93	81	110	6.43627	6.1074	5.63792	6.00648	6.49649	8.54807	6.73588	6.71091	7.03837	6.53384	6.65288	5.85415	7.74923	8.31853	6.26105	6.25489	6.49627	8.26536	P	P	A	P	P	P	A	P	P	P	M	P	P
ASCRP000371	151	150.167	168.333	197	136	175.333	127.167	115.667	143	222	129	123.667	124.167	158.5	77.3333	80.5	58.5	81.6667	6.60987	6.64729	6.53045	6.48247	6.37502	7.62497	7.16667	6.92648	7.57715	6.67795	5.81206	5.81443	7.12855	8.24634	5.97156	6.06471	5.9397	7.61735	P	P	P	P	P	P	M	P	P	P	A	P	P
ASCRP000372	330.667	355.833	369	408.667	216.333	239.833	142.167	149.667	172.333	543.833	271.5	277.5	114.833	81.3333	152.5	136.667	90.1667	39.3333	8.03929	7.93099	8.20326	7.12436	7.29908	8.40751	7.57741	7.82665	8.14129	8.08052	7.28764	7.10252	6.87214	5.98868	6.88808	6.77433	6.72361	6.05052	A	P	P	A	P	P	M	P	P	P	P	P	P
ASCRP000374	121.333	116.167	125	150.333	128.833	140.667	102.333	98.3333	115	259.333	128.667	123.5	102.333	122.5	139.667	127.333	88	93.6667	6.1042	5.95325	5.81589	6.04317	6.17744	6.97546	6.18763	6.23229	6.60494	6.95931	5.87057	5.8437	6.55944	7.51899	6.77519	6.69634	6.68106	7.90444	P	P	P	P	M	P	A	P	P	P	P	P	P
ASCRP000379	151.5	141.5	219.667	221.667	152.167	125.833	150.167	141.667	99.6667	314	268.333	397.5	91.8333	84.6667	220.833	209	129	54.3333	6.58596	6.47375	7.07703	6.64229	6.59851	6.61093	7.55208	7.57035	6.15905	7.25847	7.29978	7.66384	6.21846	6.09219	7.4216	7.40932	7.48663	6.73296	P	P	P	P	P	P	M	P	A	P	P	P	P
ASCRP000380	126	117	128.667	154.333	152.833	143.833	88.6667	102	98.6667	205.333	142	167.667	88	76	80.3333	79.8333	61.1667	32	6.22857	6.09946	5.95698	6.15194	6.57533	6.98553	5.82259	6.39277	6.22671	6.57644	5.9632	6.27126	6.06659	5.6845	6.01597	6.0686	6.02404	5.52454	P	P	P	P	P	P	A	P	A	A	M	P	P
ASCRP000381	172.333	157.333	296.667	347	215.167	155.667	120.667	134.333	147	245.833	305	382.167	108.833	79.8333	235.5	226.333	167.167	46.6667	6.91001	6.76718	7.75913	7.19783	7.31573	7.28336	7.21682	7.45861	7.63817	6.86228	7.52982	7.60303	6.71082	5.83389	7.51922	7.53728	8.12452	6.46904	P	P	P	P	P	P	P	P	P	P	P	A	P
ASCRP000382	126.167	121.667	114.167	115.333	109.5	100.333	100.333	93.1667	91.8333	189.667	145.667	163	98.6667	85.3333	72.8333	70.1667	72.6667	50	6.21004	6.18615	5.67379	5.56716	5.82676	5.48657	6.08457	6.14757	5.80247	6.4532	6.08835	6.22615	6.44093	6.17927	5.86871	5.87149	6.2813	6.54815	P	P	P	P	P	A	A	A	A	P	P	P	P
ASCRP000383	163	148.833	164.667	278.333	158.667	209.667	132.167	120.167	130.667	151.667	137	129	123	71	168.833	170.167	104.167	37.8333	6.80992	6.63237	6.45256	6.94933	6.6159	8.05368	7.46636	7.02379	7.22065	5.99529	5.92146	5.85785	7.10293	5.14797	7.02309	7.07817	7.0221	5.98452	P	P	P	P	P	P	P	P	P	P	P	P	A
ASCRP000384	346.333	295	578.167	973.167	587.167	1198.83	180.667	188.333	608.167	673.333	1263.83	635.833	572.667	734.833	759.333	743.5	425.667	362.667	8.13687	7.72858	9.12001	8.21488	9.19276	10.8272	8.43628	8.50292	11.233	8.54132	9.90953	8.55109	10.6283	11.858	9.30686	9.29917	10.3501	10.717	P	P	P	P	P	P	M	P	P	M	P	P	P
ASCRP000385	4949.83	3895.83	8107	6244.17	7256.5	8160.5	958	1154.17	4644.83	5537	3452.83	2985.67	967.167	178.833	4226.17	3802.83	2583.67	368.167	11.5906	11.0672	12.8032	10.7164	12.5032	13.4619	11.8023	11.9042	14.085	11.6705	11.6367	10.8245	11.539	8.57089	11.5623	11.473	13.5616	10.7623	A	P	P	A	P	P	P	P	P	P	M	P	P
ASCRP000386	126.167	122.667	127.833	164.333	121.667	160.667	99	104	125	259.667	133.167	114	89.6667	76	82.8333	71.1667	52.1667	31.6667	6.20139	6.14674	5.8301	6.19229	6.0342	7.33308	6.33512	6.41699	6.99094	6.93624	5.91865	5.67538	6.13844	5.5729	6.06214	5.91108	5.75096	5.60787	P	P	P	M	P	P	A	P	P	P	P	P	P
ASCRP000389	6377.83	5373.33	15926	6986	17960.7	25777	4249	4199.33	14548.7	7460.33	7065.33	6271.67	2506.33	717.167	6067.67	5760	6240.5	955.5	11.9483	11.5938	13.8389	10.9721	14.0752	14.8199	13.4746	13.3418	14.8579	12.1421	12.8167	11.9952	12.9966	11.7942	12.0567	11.9436	14.5464	12.7038	P	P	M	P	P	P	P	M	P	P	A	P	P
ASCRP000390	2761.17	2191	4979.67	3713.5	4935	5285.5	1230	1490.5	5221.5	6463.5	3917.33	1403.83	666.5	482.167	2669.83	2467.67	3879.83	577.5	10.9546	10.2678	12.3614	9.91402	12.1924	12.7655	12.028	12.155	14.2131	11.9125	11.8353	9.75201	10.9063	10.847	10.9825	10.8411	13.9809	11.6594	P	A	P	P	P	P	M	P	P	P	P	P	P
ASCRP000391	318.833	568.167	414	1196.67	457.5	628	275	271.833	254	406	255.5	288.667	284.833	498.167	257	253	286.833	327.5	7.9848	8.55889	8.46955	8.41866	8.79586	9.97367	9.60939	9.45511	9.27161	7.68029	7.17503	7.16796	9.30674	10.9204	7.66792	7.71525	9.3304	10.4739	P	P	P	P	P	A	P	P	P	P	P	P	P
ASCRP000393	208.333	185.167	194.667	220.833	156.667	124.667	91.8333	92.1667	103.5	288	215.333	246.667	107.833	71.5	126.667	122.5	65.8333	30.3333	7.29953	7.02537	6.84227	6.66017	6.63659	6.55219	5.68358	5.97391	6.33117	7.13833	6.83701	6.90288	6.67295	5.12836	6.63933	6.64711	6.14657	5.32913	P	P	P	P	P	P	A	A	A	P	P	P	P
ASCRP000394	140.833	135.833	144.667	167.333	135.5	160.167	112.5	109.333	126.5	233.333	149.667	141.5	120	126.167	124.833	112.333	70.6667	70.5	6.48443	6.37402	6.13574	6.25174	6.30105	7.32409	6.63087	6.61007	6.99664	6.76146	6.08812	5.99693	7.01776	7.55757	6.61872	6.52829	6.23444	7.28714	P	P	A	P	P	P	A	M	M	M	P	P	P
ASCRP000397	94.6667	100	107.167	113.833	103.167	113.5	86.5	81.5	91.5	107.667	106.5	85	81.3333	87.8333	50.8333	47	43.3333	35.6667	5.61171	5.66806	5.52292	5.57213	5.5784	6.10945	5.61287	5.27428	5.96179	5.29665	5.17611	5.07705	5.64951	6.51359	5.42884	5.38866	5.41868	5.81288	A	P	P	P	A	P	A	A	A	A	A	A	A
ASCRP000398	392.5	343.167	242.167	520.833	137.5	105.5	78.1667	83.3333	84.8333	135.5	178.333	291.5	137.5	79.5	485	420.667	43.1667	34	8.30302	7.9051	7.28526	7.59741	6.34874	5.64863	4.9058	5.34933	5.36423	5.76409	6.48102	7.19364	7.42856	5.81683	8.61201	8.4499	5.47504	5.7612	P	P	P	P	P	A	A	A	A	P	P	P	P
ASCRP000399	154	140	158.333	155	145.333	142.667	121.5	114.333	126.167	195.167	168	167.833	123.167	146.667	104.667	99.5	70	82.8333	6.62423	6.43991	6.38719	6.11303	6.47951	7.06	6.88248	6.90531	7.09968	6.47291	6.33204	6.28588	7.04247	8.06391	6.38409	6.36146	6.27956	7.64409	P	P	P	P	P	P	A	P	P	P	M	P	P
ASCRP000400	177.5	166.333	235.667	134.333	205.5	127.667	131.333	137.167	133.333	167.5	167.333	242.167	109.167	85.6667	91.3333	91.5	121.333	39.8333	6.94445	6.8471	7.21814	5.86464	7.19855	6.70406	7.4312	7.51925	7.32666	6.19309	6.40122	6.87483	6.7805	6.28929	6.17323	6.24754	7.34337	6.16121	P	P	P	P	P	P	A	P	P	P	P	P	P
ASCRP000401	164.167	154.167	207.667	164	163.333	124.333	120.667	112.167	118	177.333	147.333	208.667	93.8333	85.8333	87.8333	79.6667	91.1667	38	6.77147	6.65474	6.94946	6.22751	6.75204	6.549	6.70059	6.76834	6.80988	6.28969	6.14137	6.65047	6.26895	6.35271	6.14254	6.06497	6.7309	5.9851	P	P	P	P	P	P	A	P	P	P	P	P	P
ASCRP000402	245.333	234	346.5	217	273	146.167	196.833	191.333	159.667	232.5	222.167	351	131.833	103.667	133	135.5	188.833	108.5	7.56261	7.3701	8.09637	6.61224	7.82174	7.1627	8.51625	8.52469	7.83891	6.76369	6.91484	7.46878	7.28048	6.93904	6.69758	6.77608	8.43784	7.75818	P	P	P	P	P	P	M	P	P	P	P	P	P
ASCRP000403	198.667	179.167	310.167	157.333	222.667	136	151.167	149.167	159.333	206.833	202.5	241.667	112.833	96.1667	94.5	83	110	41	7.19172	6.95221	7.82305	6.14905	7.38506	6.88125	7.70674	7.80619	7.85185	6.54468	6.71894	6.86262	6.81374	6.58069	6.22438	6.12024	7.14994	6.24729	P	P	M	P	P	P	M	P	P	M	P	P	P
ASCRP000404	106.333	107.333	129.833	154.167	110.5	104.5	93.3333	95.8333	87.6667	117.667	101.667	113.167	79.3333	87	40.1667	40	48	31.5	5.89688	5.85149	5.92973	6.11268	5.76017	5.62695	5.98653	6.21804	5.74987	5.4715	5.28573	5.66486	5.49939	6.22567	5.12423	5.13684	5.60247	5.45916	P	P	P	P	P	A	A	A	A	A	A	P	A
ASCRP000405	200.667	189.5	318.833	169.167	247.333	140.167	166.333	161	150.667	192.667	187.333	298.167	121.667	98	113.333	112.333	142.167	48.6667	7.22535	7.07479	7.90892	6.26232	7.61372	6.90896	7.98816	8.10382	7.68245	6.42384	6.59084	7.2143	7.04957	6.76304	6.47688	6.51914	7.72627	6.54077	P	P	P	P	P	P	M	P	P	P	P	P	P
ASCRP000406	219.333	201.667	327.5	169.167	250	144.333	165.833	157.5	153.667	201.167	191.167	294.833	123.667	95.6667	124.333	119.833	153.5	48	7.36585	7.17896	7.97184	6.25269	7.63985	7.10587	8.17091	7.9705	7.73796	6.51095	6.64931	7.20537	7.07177	6.71388	6.60931	6.62668	7.91114	6.5037	P	P	P	P	P	P	A	P	P	P	P	P	P
ASCRP000407	262.333	236.333	392.667	209.333	274.167	188.833	157.333	175.833	197.333	287.667	282	325.5	157.167	124.167	138.167	124.667	146.5	53.6667	7.70269	7.41472	8.35812	6.54757	7.8388	7.84733	7.90238	8.33338	8.60272	7.10625	7.2938	7.3642	7.72984	7.51697	6.74379	6.68271	7.79403	6.70394	P	P	P	P	A	P	M	P	P	M	M	P	P
ASCRP000408	1412.33	2298.5	665	3100.67	1011.17	844.167	464.333	498.333	174.167	342.167	138.5	475.667	173.167	353.667	195.333	239	68.6667	223	10.1556	10.3227	9.36492	9.64316	10.0144	10.335	10.7084	10.6904	8.18936	7.38853	6.0123	7.99228	7.96328	10.1289	7.24876	7.61105	6.23608	9.66196	P	P	M	P	A	A	M	P	P	P	A	P	P
ASCRP000409	100.167	100.833	107.833	99.3333	101.333	101.5	89.8333	88.3333	96.5	118.333	112.333	122.333	82	93.6667	46.3333	43.6667	51.1667	29.8333	5.63767	5.47804	5.48467	5.18261	5.52356	5.5654	5.74253	5.71331	6.09041	5.47143	5.55653	5.81078	5.73057	6.40558	5.2997	5.21732	5.68066	5.47306	P	P	P	A	A	A	A	A	A	A	A	P	A
ASCRP000411	156.167	444.167	239.333	639.667	182.333	255.167	111	110.333	105	147.833	113.167	120.167	103.833	126.167	54.1667	50	47.5	50	6.6792	8.2223	7.26895	7.72294	6.91294	8.49573	6.85765	6.83548	6.43722	5.99205	5.49662	5.70043	6.5807	7.49237	5.46559	5.38469	5.60582	6.54674	P	P	P	P	M	M	A	M	A	P	A	P	P
ASCRP000414	138.333	129	138.833	167.5	118.667	118.833	99.6667	102.333	100	209.667	133.333	160.5	99.3333	107.333	82.5	77.3333	63.3333	43	6.44642	6.32643	6.0544	6.24818	6.01363	6.26895	6.37069	6.43136	6.21258	6.59935	5.8894	6.21561	6.41906	7.06391	6.05799	5.98919	6.09194	6.29187	P	P	P	P	P	P	A	P	A	P	P	P	M
ASCRP000415	124.667	119.333	103	137	93.3333	81.1667	102.333	91	79.8333	128	119	130.5	85	73.5	76.3333	80.3333	60.3333	29.8333	6.09605	6.0154	5.3603	5.83615	5.28102	4.66509	5.79385	5.58764	5.00691	5.59223	5.68774	5.8986	5.7684	5.2578	5.95741	6.06405	6.00249	5.29365	M	P	A	M	A	A	A	A	A	A	P	P	A
ASCRP000417	178	221.333	217.833	551.333	177	204.667	112.333	113.5	127	529.333	216.833	184.167	141.833	127.667	169	157.5	72.3333	70.1667	6.9716	7.34385	7.03749	7.63101	6.86075	7.9595	6.82228	6.88885	7.1305	8.17069	6.82437	6.41898	7.50609	7.58363	7.03417	6.98535	6.29677	7.25444	P	P	P	P	P	M	A	P	P	P	P	M	P
ASCRP000418	84	84	105.333	96.5	91.5	103.167	98.5	85.1667	88.5	151.333	102	94.3333	79.6667	96.6667	51.3333	45.3333	48.3333	40.3333	5.18373	4.94794	5.48224	5.17975	5.28355	5.64036	5.93178	5.62215	5.60696	5.9459	5.27797	5.29261	5.60617	6.70711	5.42412	5.27383	5.63483	6.18904	A	A	A	A	A	A	A	A	A	A	A	P	A
ASCRP000420	108.333	107.833	153.833	145.667	112.333	102.333	105.167	107	84.6667	173.667	196.833	210.333	95.6667	80.1667	104.833	104.167	139.5	42.6667	5.89423	5.79617	6.33349	6.01519	5.89476	5.67439	6.40673	6.55976	5.42105	6.25395	6.6656	6.64217	6.27401	5.75406	6.38905	6.4269	7.66357	6.24499	P	P	A	P	A	A	A	M	A	P	P	P	P
ASCRP000421	94.1667	96.5	141.167	114.833	108.667	107.833	96.8333	97.8333	85.6667	153	134.667	127.333	79.3333	76.6667	74.5	66.1667	98.5	40.6667	5.49409	5.48917	6.14899	5.57428	5.82208	5.91501	6.27995	6.26323	5.36945	6.01866	5.8378	5.87086	5.55566	5.74146	5.92222	5.77683	6.90439	6.16275	P	A	P	P	P	A	A	P	A	P	P	P	A
ASCRP000422	94.5	98.6667	102.833	114.667	94.6667	90.1667	90	87.6667	91.1667	115	109	104.167	84.6667	78.1667	50	47.6667	61.5	34	5.45412	5.37428	5.41598	5.59352	5.34138	5.10912	5.65753	5.76274	5.82655	5.43116	5.4832	5.48933	5.89547	5.70521	5.38757	5.3749	6.00395	5.77541	A	A	P	P	A	A	A	A	A	A	A	P	A
ASCRP000423	597.5	7922.5	1303.83	12544.8	2118.67	2193.67	336.667	433.5	251	1351.67	885	974.333	263.667	154	671.667	593.833	383.333	120	8.98931	12.0643	10.5192	11.9119	11.1435	11.6315	10.0589	10.4441	9.27531	9.59274	9.39253	9.22785	9.03263	8.1722	9.14177	8.96371	10.0462	8.4423	A	P	P	P	M	A	P	P	P	P	M	P	P
ASCRP000424	154.5	155	270.167	290.333	172	145.5	124	135	114.167	276.667	266.333	270.833	113.167	88.6667	209.833	194.667	193	66.6667	6.64451	6.70349	7.55454	6.99979	6.82894	7.08242	7.26844	7.51139	6.72295	7.06541	7.25097	7.05477	6.87343	6.52902	7.34814	7.29691	8.50103	7.14847	P	P	P	P	P	P	P	P	A	P	P	P	M
ASCRP000425	155	151.667	306	243.167	176.667	139.333	190.833	162.667	131.667	280.5	247	320.333	115.167	119.167	162.667	145.667	203.167	73	6.66647	6.63395	7.81813	6.79593	6.92232	6.96445	8.54356	8.10456	7.21451	7.0884	7.1055	7.34121	6.92719	7.42137	6.98804	6.88192	8.60208	7.37845	P	P	P	P	P	P	M	P	P	A	P	P	P
ASCRP000426	113.5	110.5	197.167	170.5	105	96	135.167	113.167	92.3333	193	167.167	180.167	83.8333	77.3333	76.1667	69.5	72.5	33.3333	5.94445	5.90656	6.86344	6.30633	5.69187	5.39012	7.23661	6.80028	5.75211	6.45847	6.35972	6.41236	5.82433	5.78396	5.9518	5.89479	6.33589	5.73499	P	P	P	P	P	A	M	P	A	P	P	P	P
ASCRP000427	133.5	127.5	253.667	191.167	138.333	116.333	108.333	113.667	100.833	235.333	198.333	160.333	95	78.1667	149	145.667	94.5	38.3333	6.39049	6.26177	7.39607	6.44916	6.32644	6.34894	6.69996	6.69803	6.19905	6.79039	6.61983	6.23751	6.28053	5.62865	6.85052	6.87789	6.81321	6.07161	P	P	P	P	M	P	A	P	A	P	M	P	P
ASCRP000428	281.167	241.333	956.167	507.167	376	154.833	208.667	225.833	169.833	575	743.333	971	215.833	122.167	488.667	450.667	383.167	83.1667	7.84661	7.47849	10.0289	7.57366	8.39594	7.20159	8.90683	9.00954	8.18727	8.31348	9.15178	9.21373	8.55515	7.42585	8.63657	8.55293	10.0579	7.64334	P	A	P	P	P	P	P	P	P	P	P	P	P
ASCRP000429	577.167	537	1946.33	1263.33	936.833	317.833	385.833	441	304.333	1140.5	1663	2174.5	455.333	246	1033.17	1018.83	819.833	171.167	8.92367	8.47101	11.1626	8.49633	9.91411	8.91921	10.31	10.4572	9.86622	9.26096	10.3373	10.4447	10.2875	9.29528	9.72305	9.71252	11.6234	9.21365	P	P	P	P	P	P	P	P	P	P	P	P	P
ASCRP000430	287.833	237.667	264.5	358	175	117.333	108.333	116.333	107.5	504.667	370.667	437.833	132.833	87.8333	231.333	235.667	116.333	45.1667	7.8625	7.43427	7.50608	7.22812	6.86588	6.30734	6.6959	6.85932	6.5378	8.07029	7.89972	7.83876	7.24959	6.46977	7.50174	7.60421	7.25178	6.39758	P	P	P	P	P	P	A	P	A	A	P	P	P
ASCRP000431	456	392.333	286.667	499.833	160.667	119.833	87	88.8333	101	830.333	712.667	540.5	144.167	74.5	522.833	496	135.167	42.5	8.52954	8.04941	7.64239	7.55361	6.69372	6.38211	5.5004	5.70167	6.20574	8.79748	9.07576	8.21047	7.50108	5.38582	8.73544	8.69899	7.60004	6.32845	P	P	P	P	P	P	A	A	A	M	P	A	P
ASCRP000434	100.833	104	116.167	210.167	122.333	112.333	106.333	104.5	89.1667	148.667	160.833	165	85	70.1667	238.833	259.333	43.6667	26.3333	5.64222	5.68568	5.66133	6.56171	6.06325	6.09149	6.05894	6.42326	5.58082	5.96506	6.27034	6.24328	5.7265	5.00956	7.49365	7.68183	5.43757	4.809	A	A	P	P	M	P	A	P	A	P	P	P	A
ASCRP000435	164.333	153	175.167	185	147	168.167	134.833	128.5	138.5	271.667	139.667	138.5	115	157.833	118.667	110	80	127	6.7605	6.67667	6.61145	6.38686	6.48571	7.5201	7.36058	7.24701	7.49692	7.03811	6.05083	5.987	6.87572	8.24391	6.54364	6.51281	6.49724	8.56465	P	P	A	P	P	A	M	P	P	P	P	P	P
ASCRP000436	99.8333	99.6667	112.333	111.833	115.5	104.167	92.1667	89.8333	84.1667	121	124	134	74.3333	72	63.3333	60	58.6667	29.3333	5.64388	5.53799	5.63571	5.52279	5.92564	5.79128	5.76785	5.81868	5.31341	5.5837	5.76859	5.94102	5.24119	5.11635	5.69536	5.6917	5.96401	5.38678	A	A	P	P	P	A	A	A	A	A	A	P	A
ASCRP000437	86.5	101.667	122.667	115	100.333	93.6667	82.6667	83.5	85.3333	119.833	120	108.167	80	85.3333	71.8333	73.1667	59.3333	47.1667	5.24557	5.47148	5.77931	5.59434	5.53531	5.11155	5.27187	5.36236	5.51805	5.51224	5.69892	5.54728	5.61978	6.10109	5.83236	5.94142	5.96231	6.44621	A	A	P	P	A	A	A	A	A	A	A	A	A
ASCRP000438	244.333	202.833	138.5	269.167	117.5	94.6667	75.1667	76.3333	96.5	655	463.667	635.5	109.5	68.3333	557.5	502.667	66.1667	46.5	7.56994	7.18818	6.11132	6.89708	6.00044	5.27698	4.59949	4.92104	5.99569	8.51185	8.33309	8.55649	6.79451	5.0329	8.82006	8.71149	6.15916	6.46045	P	P	P	P	P	A	A	A	A	P	P	P	P
ASCRP000440	126.333	111.833	100.667	150.833	80	83.5	72.5	63.6667	78.5	137.667	141.167	142	81.6667	67.1667	90	95.8333	34.6667	29.3333	6.1908	5.92697	5.37825	6.06838	4.75936	4.57842	4.35655	4.23704	4.8201	5.85286	5.99936	6.01605	5.61963	4.67854	6.14922	6.29693	5.01098	5.24657	P	P	P	P	A	A	A	A	A	A	P	P	A
ASCRP000441	91.3333	102	107.833	126	104.667	116.833	85	84.3333	80.5	159.333	104	105.833	74.3333	74.8333	74.8333	74.6667	57.1667	52.3333	5.40414	5.67483	5.52744	5.77266	5.67802	6.24756	5.46586	5.53601	5.19054	6.09717	5.33684	5.45419	5.26081	5.39849	5.9138	5.94597	5.91435	6.66502	A	P	P	P	A	A	A	A	A	A	A	P	A
ASCRP000443	3880	3704.67	3646.83	5966.5	2877	1502.67	725.5	849.167	2313.33	6716	2144.67	2097.17	1743.83	553.333	3453.17	3139.67	885.667	424.333	11.3339	10.9873	12.0446	10.635	11.5859	11.1639	11.4555	11.4924	13.0562	11.9743	10.8483	10.3755	12.4755	11.1354	11.3414	11.1797	11.7822	11.0663	A	P	P	P	P	A	P	P	P	P	P	P	M
ASCRP000445	102.333	105.667	141.333	150.333	136	109.833	98.1667	93.5	89.6667	113.333	200.167	161.167	89.8333	80.1667	93	89	93.1667	33	5.76462	5.81262	6.11226	6.09381	6.28774	5.96597	6.23096	6.16237	5.6585	5.4078	6.6979	6.22941	6.03492	5.90218	6.1973	6.21416	6.79359	5.68025	P	P	A	P	M	A	A	A	A	A	P	P	M
ASCRP000446	294.5	262.167	200.833	359.167	273.167	143.667	89.1667	85.8333	176.667	273.833	452.167	329.5	162.333	114	252.167	267.5	83.3333	67.1667	7.89614	7.57214	6.90689	7.21412	7.81848	7.04427	5.86049	5.64197	8.25714	7.05091	8.27572	7.37921	7.82793	7.2454	7.64245	7.79587	6.55903	7.21013	P	P	P	P	P	P	A	A	P	P	P	P	P
ASCRP000448	106.667	107.833	146.667	146	103.667	107.667	94.3333	94.6667	90.8333	172.833	137.5	159.667	85.3333	86.3333	93.5	83.5	78.6667	46.6667	5.76969	5.80793	6.20845	6.02482	5.7025	5.9392	5.83491	6.06038	5.71357	6.27605	5.96934	6.20781	5.86383	6.33397	6.20097	6.10821	6.4781	6.42376	P	P	P	P	A	A	A	A	A	P	P	P	A
ASCRP000450	96	97.6667	94.5	109.833	136.333	99	97.8333	88.8333	81.8333	167.833	173.167	133	74.3333	68.6667	61.3333	54	40	28.5	5.58054	5.48749	5.18602	5.42272	6.32405	5.45576	5.89473	5.81321	5.15261	6.17855	6.2974	5.94505	5.28128	4.89625	5.66577	5.51036	5.30744	5.17664	A	A	A	P	P	A	A	A	A	P	M	P	A
ASCRP000455	160.167	151.333	218.5	208.167	136.667	118	104.667	115.167	94.3333	208.167	214.833	241.833	94.5	80.8333	153	150.333	133.833	41	6.76084	6.68326	7.065	6.54724	6.32515	6.2774	6.54729	6.89811	6.06744	6.58066	6.83301	6.85522	6.28611	5.96858	6.89995	6.91572	7.55927	6.20831	P	P	P	P	P	P	A	P	A	P	P	P	P
ASCRP000456	116.667	116.167	110	130	128.333	101.333	120	114.667	102.667	138	148	191	84.6667	79.3333	78.1667	71.5	111.333	37.8333	6.01498	5.95137	5.56294	5.79427	6.21014	5.69279	6.82854	6.77698	6.24615	5.75299	6.13701	6.51002	5.8245	5.84018	5.98287	5.93019	7.1678	6.02141	P	P	P	P	A	A	A	M	A	A	P	P	A
ASCRP000457	110.667	121.833	134.667	125.167	115.333	111	93.6667	103.333	97.8333	147	132.333	145.5	86.1667	80.6667	84.6667	80.3333	86.3333	34.3333	5.95777	6.18652	5.99054	5.73942	5.91197	6.02373	5.98116	6.43616	6.19914	5.92211	5.86888	6.0827	5.90593	5.8325	6.0761	6.06725	6.65594	5.74773	P	P	A	P	P	A	A	P	A	P	P	P	P
ASCRP000458	130.333	119	150.5	285	152.167	116	101.833	98	108.833	172.833	216	196.5	122	94.8333	335.667	346.833	79.3333	51.6667	6.27779	6.12519	6.28093	6.97826	6.56921	6.25356	6.22259	6.20719	6.64179	6.26525	6.75271	6.51903	6.98481	6.62263	8.07769	8.17088	6.4539	6.63159	P	P	P	P	P	P	A	A	A	P	M	P	P
ASCRP000459	194	180.667	223.833	213.667	200.333	179.333	164.667	172.333	195	285.833	189.667	226	175	256.833	139.667	130	131.167	132.5	7.18482	7.02848	7.09863	6.60041	7.13678	7.64692	8.27291	8.26379	8.59367	7.10689	6.59359	6.74399	7.98651	9.41574	6.77257	6.71998	7.51916	8.63852	P	P	P	P	M	P	P	P	P	M	P	P	A
ASCRP000460	106	109.333	142.833	170	163.667	135.333	102.833	89	110.167	153.333	131.5	137	110.5	157.667	76.6667	84	56.8333	76.1667	5.72949	5.80077	6.10848	6.26513	6.72138	6.89885	6.20775	5.6692	6.4965	5.98647	5.83375	6.00838	6.78501	8.21627	5.96255	6.13265	5.88121	7.44796	P	A	P	P	P	P	A	A	P	P	P	P	P
ASCRP000462	1125	812.667	448.333	1870	466.5	145.5	79.8333	79.3333	162.333	2377.5	1688.5	2210.17	300.333	80.3333	1186.67	1299.5	160	116.167	9.89794	9.01357	8.67526	9.01752	8.82115	7.12469	5.00958	5.15795	7.97352	10.3682	10.3664	10.4646	9.44558	6.05638	9.91838	10.0742	8.02171	8.40874	P	P	P	A	P	P	A	A	P	P	P	P	P
ASCRP000463	130.167	125.333	139.333	155.833	130.667	159.333	116.333	108.833	142.333	190.333	132.667	119.5	120.167	187	94.6667	85	65.3333	93.1667	6.2799	6.1804	6.05462	6.11948	6.20314	7.34482	6.86436	6.70762	7.58674	6.42523	5.91183	5.74559	7.00305	8.63567	6.21682	6.14291	6.16322	7.91352	P	P	P	M	P	P	A	P	P	P	P	P	P
ASCRP000465	105.167	105	107.667	119.333	91.1667	109.167	93.5	78.8333	90	173.833	104.333	89.5	75.5	75	59	58.1667	40.8333	32	5.77813	5.61685	5.50283	5.61758	5.30282	5.99456	5.4654	5.34352	5.59185	6.25757	5.4184	5.21769	5.324	5.53876	5.58455	5.61549	5.35122	5.52617	A	A	P	P	A	P	A	A	A	P	A	P	A
ASCRP000470	108.333	118.667	134.5	121.5	100.833	95.3333	123.333	116.333	106	152.833	129.333	149.333	92.5	81.3333	112.333	91.8333	106.333	36.5	5.76862	5.99753	5.96526	5.64171	5.644	5.39602	6.65998	6.75327	6.3295	6.00452	5.83784	6.09709	6.22756	5.90989	6.47769	6.26985	7.05068	5.90335	P	P	P	P	P	A	A	P	A	P	P	P	P
ASCRP000473	207.5	540.333	261.667	1041.33	261	307.833	149	142	131.833	277.667	161.5	248	125.333	173.667	124.667	115.667	117.667	97	7.2172	8.47235	7.45843	8.30174	7.71811	8.88756	7.75819	7.67667	7.2485	7.05573	6.28106	6.89658	7.13465	8.48781	6.61835	6.58689	7.28903	8.00758	P	P	P	P	P	P	M	P	P	P	P	A	P
ASCRP000474	462	930	397.5	2466.67	526	561.5	219.5	223.333	219.167	364	218.333	355.333	167.167	252.5	179.5	170.167	123.667	114	8.47058	9.17876	8.43407	9.31572	8.99226	9.76423	9.02936	8.96614	8.91422	7.51606	6.85627	7.49679	7.91464	9.40783	7.12566	7.08407	7.39979	8.34382	A	P	P	P	P	P	P	P	P	P	P	P	P
ASCRP000475	316.667	527.5	344.167	924.333	251.5	277.667	122.833	135	116.5	507.333	183.333	252.667	114.167	86.8333	138.333	137.833	90.8333	49.3333	7.93374	8.43504	8.00934	8.16776	7.62705	8.71087	7.0575	7.44477	6.72206	8.09403	6.51007	6.9274	6.80238	6.26845	6.73704	6.79466	6.75015	6.54457	P	P	A	P	P	P	M	P	P	P	P	P	P
ASCRP000476	153	154	129.667	166	126.833	108.833	108.667	116.333	92.3333	120.5	121	166.5	84.6667	79.3333	62.1667	57.1667	76.8333	30.5	6.58652	6.7085	5.96985	6.24342	6.18403	5.94537	6.38151	6.72944	5.87329	5.57652	5.69079	6.27067	5.83563	5.96788	5.68479	5.58715	6.32066	5.32906	P	P	A	P	P	P	A	P	A	P	A	P	A
ASCRP000477	141	134.667	151.5	161.833	139.333	99.6667	91.3333	100	90.6667	151.833	151	248.667	90.8333	77.1667	97.3333	91.6667	73	38.8333	6.47605	6.41908	6.24525	6.19159	6.36883	5.46661	5.90726	6.20172	5.6631	5.9763	5.99013	6.89976	6.10036	5.69804	6.24607	6.23591	6.34677	6.03324	P	P	P	P	P	A	A	A	A	P	A	P	P
ASCRP000478	102.833	106.5	123.5	130	105.167	99.3333	91.5	92.1667	90.5	120.5	117.667	141.667	76.5	89.6667	62.6667	61.1667	56.8333	33	5.73332	5.80249	5.76665	5.81308	5.67344	5.61182	5.81424	5.86781	5.65084	5.50597	5.55562	6.03153	5.32338	6.32659	5.67344	5.68742	5.90724	5.70104	P	P	P	P	A	A	A	A	A	A	A	P	A
ASCRP000479	103.5	103.167	126.667	113.667	118.667	117.333	127.667	114.333	105.667	128.167	111.667	111.667	106.333	123.833	67.6667	68.1667	64.3333	65.3333	5.75595	5.67241	5.91591	5.55292	5.99909	6.1852	7.10836	6.82019	6.52343	5.6177	5.45825	5.56241	6.61557	7.48307	5.79406	5.85311	6.08508	7.12245	P	A	P	A	P	M	M	P	A	A	A	P	P
ASCRP000480	912.667	1172.67	803.333	2584.33	1034.33	1148.33	792.833	812.167	472	1345.83	399.667	727.667	494.667	796	621.333	565.833	313.333	577	9.54109	9.43049	9.76171	9.37097	10.0402	10.7657	11.5795	11.4104	10.8861	9.56975	8.02337	8.77804	10.4016	12.0346	8.99741	8.886	9.55115	11.6533	A	P	P	M	P	P	P	P	P	P	M	P	P
ASCRP000481	128.167	121.167	236.833	122.667	152.833	120.833	148.833	127	119.5	140	111.333	107.5	89.1667	98.8333	58	53	58	43	6.2404	6.12327	7.20005	5.6804	6.59911	6.48116	7.64394	7.20797	6.86421	5.80485	5.53497	5.60041	6.13616	6.81891	5.56812	5.50386	5.93441	6.29135	P	P	P	P	P	P	M	P	P	P	A	P	P
ASCRP000482	94.1667	100.333	99.6667	109.5	100	102.5	86	80.5	84.8333	110.5	113	91.3333	78.6667	73.6667	59.8333	53.6667	40.5	28.3333	5.56259	5.55815	5.34732	5.48377	5.50164	5.81299	5.71618	5.20126	5.22096	5.34397	5.57589	5.33323	5.59956	5.49874	5.60424	5.53183	5.27367	5.24824	A	A	P	P	P	A	A	A	A	A	A	P	A
ASCRP000484	119.833	109.5	133.5	118.667	124.167	113	105.5	94.3333	112.667	118.167	110	116.167	99.6667	99.3333	61.6667	60	64.3333	58.5	6.07221	5.85203	5.99837	5.63755	6.13529	6.05096	6.28079	5.92973	6.69115	5.48795	5.45339	5.62107	6.34389	6.79273	5.64693	5.64652	6.10303	6.89789	P	P	P	P	M	P	A	A	P	A	A	M	M
ASCRP000485	111.667	107.667	116.333	143.333	107.667	107.667	79.5	81	83	138.667	166.833	138.167	81.8333	73	58.3333	56.1667	51	25.8333	5.94947	5.89464	5.66699	6.00545	5.72416	5.81161	5.21423	5.34589	5.5136	5.84146	6.30974	5.96254	5.63062	5.14291	5.58201	5.57728	5.70585	4.90276	A	P	P	P	P	A	A	A	A	P	P	P	A
ASCRP000487	231.5	208.5	315.833	410.5	383.667	210.167	356.5	305.5	176.833	391.333	441.167	587.333	183	110.5	375.333	347.667	377.667	75.6667	7.47887	7.24793	7.90054	7.35221	8.4502	8.05802	10.1493	9.70249	8.30762	7.6213	8.22281	8.38537	8.18284	7.22513	8.2462	8.18088	10.002	7.45902	P	P	P	P	P	P	P	P	P	P	P	P	P
ASCRP000488	121.667	116.167	161.833	181.667	196.333	116.333	156.167	165.667	101.667	165.333	200.333	246.167	104.5	84.3333	128.333	130.167	139.167	58.6667	6.12894	6.01542	6.41575	6.37819	7.11915	6.26608	7.9056	8.19523	6.07874	6.14996	6.72492	6.88892	6.56322	6.20741	6.65261	6.73119	7.68276	6.92615	P	P	P	P	P	P	M	P	A	P	P	P	P
ASCRP000489	99.5	100	117.333	129	102.333	106.5	95.1667	90.8333	87	138	143.167	120.5	82.8333	80.6667	70.3333	67.5	53.1667	37.3333	5.62983	5.56752	5.68616	5.75355	5.57164	5.70211	5.87725	5.84731	5.61796	5.78938	6.02937	5.7619	5.75087	5.86191	5.83987	5.83241	5.77342	5.9867	A	A	P	P	A	A	A	A	A	P	P	P	A
ASCRP000494	304.5	259.333	180.167	322.833	148	105	80.6667	78.1667	105.167	1056.17	949.333	1115	147.167	77.3333	550.333	543.833	97.3333	52.1667	7.9613	7.5672	6.65361	7.122	6.49751	5.67485	5.38088	5.13368	6.34596	9.12274	9.49884	9.45527	7.56411	5.59423	8.80186	8.82999	6.88966	6.6072	P	P	P	P	P	A	A	A	A	P	M	P	P
ASCRP000496	92.1667	92	92.8333	112.833	104	101	72.8333	74.6667	84	122.333	115.167	137	72.6667	72	63.8333	57.6667	36	27.5	5.48512	5.30519	5.19667	5.53478	5.64764	5.44535	4.73717	5.03668	5.40424	5.56709	5.46778	5.94884	5.1961	5.17775	5.72235	5.62385	5.15766	5.05709	A	A	A	P	P	A	A	A	A	A	A	P	A
ASCRP000498	163.333	164.667	202.833	231.667	193.167	230.833	175.667	165	197.333	275	187.833	189	174.167	282	129.167	109	94.8333	181.5	6.82206	6.85413	6.93779	6.71461	7.03968	8.25835	8.50118	8.19495	8.61445	7.04904	6.56771	6.45213	7.98334	9.65501	6.6839	6.48773	6.84426	9.3263	P	P	P	P	M	P	P	A	P	P	P	P	P
ASCRP000500	124.667	118.833	134.5	139.667	109.5	121	105	96.6667	106.333	138	115.333	102	93.1667	91.6667	65	58.3333	55.6667	43.5	6.24814	6.12627	5.99941	5.93846	5.80532	6.40383	6.50749	6.2644	6.41047	5.80527	5.56172	5.50884	6.23688	6.55338	5.72594	5.63102	5.86162	6.31912	P	P	P	P	P	P	A	P	A	P	A	P	P
ASCRP000502	114.333	116	118.833	137.333	109.167	138	88.5	89.8333	107.333	203.167	122.167	109.833	89.3333	93.8333	68	60.8333	50.1667	44.8333	6.03102	6.04538	5.6813	5.91381	5.76756	6.9061	5.7125	5.79437	6.46224	6.54784	5.72053	5.63127	6.08845	6.60175	5.80344	5.6813	5.7159	6.36402	P	P	P	P	P	P	A	A	A	P	P	P	P
ASCRP000503	86.8333	92	134	137.167	135	116.5	91.3333	78.5	105	125.333	114.5	116.833	106.333	141.167	65	64.5	45.6667	67.6667	5.31845	5.19563	5.96721	5.89922	6.31156	6.25242	5.77588	5.14831	6.38408	5.55596	5.5588	5.68311	6.61793	7.94437	5.7317	5.77635	5.54917	7.20602	A	A	P	P	P	P	A	A	A	A	A	P	P
ASCRP000504	98.3333	98.1667	102.667	104.167	108.333	105	95.3333	83.6667	96.6667	110.833	100.667	108	102.333	114.333	53.6667	55.1667	44.6667	66.6667	5.58354	5.54331	5.43555	5.37845	5.75475	5.84158	5.68313	5.54178	6.01524	5.35733	5.2639	5.53837	6.5712	7.31978	5.46509	5.53289	5.51022	7.18129	P	A	P	P	P	A	A	A	A	A	A	P	P
ASCRP000505	106.333	101.833	155.5	131.667	102.333	98.8333	83.8333	87.3333	87	123.667	157.333	182.167	78	82.1667	74.8333	69.5	66.3333	32.3333	5.88019	5.73808	6.38173	5.81492	5.55506	5.38816	5.55821	5.81692	5.69522	5.62675	6.18427	6.40922	5.45083	6.05294	5.92543	5.87052	6.15206	5.54695	P	P	P	P	A	A	A	A	A	A	P	A	A
ASCRP000506	106.5	108	115.167	121.167	100.5	102.333	88.6667	83.5	90.5	118.5	117.333	146	83.6667	77.8333	77.6667	69	50.3333	32.1667	5.81764	5.86905	5.66608	5.64633	5.52426	5.53826	5.62362	5.44599	5.70099	5.50491	5.61582	6.07741	5.85105	5.65131	5.93946	5.8717	5.67519	5.5631	P	A	P	P	A	A	A	A	A	A	A	P	P
ASCRP000507	176.5	238.167	277.667	615.5	118.167	119	87.6667	90.3333	110.167	162.833	156.833	228.5	85.6667	83.6667	111.833	109.167	61.3333	34.5	6.87988	7.4307	7.59832	7.75965	5.99827	6.33129	5.34409	5.81445	6.22667	6.12675	6.16827	6.77864	5.94785	6.22687	6.45219	6.49969	5.9628	5.84182	P	P	P	P	P	P	A	A	A	P	P	P	A
ASCRP000509	163.833	165.833	157.833	141.667	206.833	119	142.167	149.167	148	125.5	196.667	328.833	109.167	94.8333	102.5	106.333	141.667	43	6.76579	6.82675	6.34708	5.90376	7.23471	6.27336	7.64574	7.69492	7.64685	5.60048	6.69507	7.37922	6.70527	6.50436	6.33512	6.45334	7.72333	6.31613	P	P	P	P	P	M	P	M	P	A	A	P	P
ASCRP000510	219.5	194	198.5	198	249.667	118.667	140.667	152.833	167	142.167	261.667	437.833	115.667	98	139.333	134.833	198.167	53	7.36212	7.14392	6.87329	6.4872	7.64302	6.40144	7.69644	7.95543	8.10638	5.88789	7.22137	7.83435	6.9153	6.81878	6.77803	6.76797	8.5682	6.71492	A	P	P	A	P	P	P	P	P	P	P	P	P
ASCRP000512	114.667	113.667	124.333	135	124.833	134	95.3333	98.1667	102.333	170.667	131.167	135.833	95.3333	108	79	75	63.6667	52	6.04256	6.07025	5.82486	5.89033	6.10738	6.73175	6.0628	6.29819	6.23349	6.21908	5.80031	5.96857	6.32857	7.04634	5.9886	5.98429	6.10771	6.69633	P	P	P	A	P	P	A	P	A	P	A	P	A
ASCRP000517	121.333	123.167	132.667	148.167	127.667	112	103.833	108.167	100.333	137.667	160	157	94.8333	70.8333	94.3333	89.6667	97	33	6.11209	6.16136	5.94886	6.07357	6.22441	6.18814	6.45941	6.60867	6.14188	5.8004	6.25894	6.19639	6.27204	5.31406	6.22452	6.23541	6.90767	5.68153	P	P	P	P	P	P	A	P	A	P	P	P	P
ASCRP000521	96.1667	100.667	134.667	108.667	93.5	88	96.5	91.5	90.3333	113.833	235.833	114.333	82	77.3333	57.5	55.6667	57	30.6667	5.5352	5.5218	5.95895	5.3959	5.3167	4.82486	5.86239	6.03845	5.64329	5.39552	6.57299	5.68804	5.72491	5.69766	5.55891	5.55662	5.86056	5.44201	A	A	M	P	A	A	A	A	A	A	A	P	A
ASCRP000522	94	100	117.167	106.667	116.333	102.5	85	82.3333	88.5	112.667	123.333	103.167	77.8333	72.3333	64.6667	61	130.167	30	5.52234	5.61569	5.70502	5.4345	5.96403	5.58423	5.36733	5.48016	5.5847	5.37517	5.68624	5.44105	5.50758	5.2523	5.75175	5.69503	7.04346	5.46524	A	A	P	P	P	A	A	A	A	A	A	P	A
ASCRP000523	94.6667	104.167	123.333	114.667	122.333	109.333	83.5	85	91.8333	115	121.5	111	82.6667	74.1667	66.8333	64.6667	65	31.6667	5.49946	5.70762	5.79807	5.57425	6.13065	6.01442	5.35873	5.53052	5.82921	5.39652	5.71968	5.63091	5.781	5.52603	5.76188	5.79166	6.1621	5.48418	A	P	P	P	P	P	A	A	A	A	P	P	A
ASCRP000524	111	110	136	139.333	114.5	103.167	114.833	87.1667	88.8333	118	150.333	125.667	80.5	77.5	78.5	78.1667	59.6667	32.6667	5.89807	5.78092	6.02272	5.90627	5.91839	5.79256	6.1718	5.77277	5.50629	5.45122	6.15509	5.83379	5.72625	5.6251	5.99485	6.03109	5.99015	5.69014	P	P	P	P	P	A	A	A	A	A	P	P	A
ASCRP000526	984	750.833	409.833	1574.83	446.5	116.167	82.5	83	135	1366.83	1954.83	1641.33	220.667	69	968.167	1019.33	107.333	53.3333	9.72885	8.91484	8.4971	8.77785	8.75499	6.29614	5.27211	5.49569	7.39163	9.61115	10.6855	9.96421	8.60623	5.13905	9.63981	9.7116	7.07277	6.68753	A	P	P	P	P	A	A	A	P	A	A	P	P
ASCRP000528	95.3333	96.1667	99.1667	124.833	98	91	81.3333	89	84	128.667	143.167	138	76.5	71.8333	82.8333	78	69	32.3333	5.49608	5.46317	5.37895	5.7422	5.49079	4.97427	5.26039	5.83504	5.40054	5.67742	6.02793	5.98368	5.29472	5.36176	6.04621	6.03027	6.23509	5.60704	A	A	A	P	A	A	A	A	A	P	P	P	A
ASCRP000529	507.833	488.667	619.667	946.667	612	781.167	494.5	556.333	500.333	1237.5	562.167	704.5	551.833	656	766	694.833	639.833	685.5	8.72079	8.34597	9.25538	8.19399	9.24628	10.2647	10.8755	10.8862	10.9889	9.41004	8.65057	8.69951	10.5695	11.5412	9.31918	9.19201	11.2294	11.939	P	P	P	P	P	P	P	P	P	P	P	P	P
ASCRP000531	605.667	481.5	893.667	1579.33	396.333	225.833	247.167	279.5	186	809	1440.5	984.667	231	102.5	1050.33	1026.67	596.667	102.5	9.01009	8.31122	9.92981	8.77908	8.52802	8.26899	9.32465	9.51276	8.37563	8.77021	10.0917	9.26329	8.73204	6.86931	9.7294	9.7278	11.0973	8.0544	P	P	P	P	P	P	P	P	P	P	P	P	P
ASCRP000532	144.167	131.167	177.667	151.167	141	100.667	100.333	104.5	87.5	131.667	163.833	166.833	87.6667	72	96.3333	88.6667	54.8333	28	6.48449	6.32558	6.62587	6.0591	6.41138	5.5338	6.28951	6.51239	5.59011	5.7221	6.28098	6.2904	6.00981	5.3813	6.24654	6.19954	5.79823	5.08121	P	P	P	P	P	A	A	P	A	P	P	P	P
ASCRP000535	6804	10785.3	1707	12396.7	2882.5	2579	1063.67	1783.17	398.333	697.667	432.833	912.333	159.167	101.5	361.667	286	323.667	69.3333	11.8821	12.5022	10.9702	11.8989	11.5794	11.7674	11.8967	12.4031	10.6228	8.58994	8.18265	9.11593	7.77086	6.86803	8.1992	7.89657	9.64717	7.21852	A	P	P	M	P	P	P	P	P	P	P	P	P
ASCRP000536	1107.33	768.833	494	1899.17	515.333	123.333	89.3333	81.3333	148.167	1558.17	1822.17	1411.17	220.833	73.3333	1155.5	1227.83	112.833	54	9.87045	8.94907	8.86295	9.00918	8.96573	6.46645	5.2665	5.47728	7.607	9.82394	10.5318	9.76593	8.62811	5.25729	9.86463	9.99529	7.17483	6.74455	M	P	A	P	P	P	A	A	P	P	P	P	P
ASCRP000537	88	92	117.667	126.667	103	93.1667	98.6667	89.3333	76.3333	112.167	147.833	126.167	76.1667	77	58.8333	59.5	62.5	30.8333	5.24692	5.17186	5.73563	5.72924	5.54026	5.02889	5.9596	5.82567	4.86784	5.35426	5.94829	5.8352	5.28329	5.7509	5.61104	5.648	6.03837	5.40674	A	A	P	P	A	A	A	A	A	A	M	P	A
ASCRP000539	99	98.1667	136.333	142.833	123.667	110.333	92	99	87.6667	143.5	162.667	182.333	86.5	81	79.1667	80.1667	80	34.1667	5.65193	5.63963	6.07547	5.98551	6.09381	5.86634	5.98002	6.24828	5.64096	5.90991	6.2197	6.42134	5.89621	5.97964	5.9803	6.06145	6.48296	5.74708	P	P	P	P	P	A	A	P	A	P	A	P	P
ASCRP000541	101.167	98.1667	144	138.333	125.667	100.167	82	94.3333	82.5	134.667	152.5	158.833	83.1667	66.5	74.6667	74.3333	51.8333	27.6667	5.69712	5.50239	6.15586	5.92288	6.06711	5.47882	5.31995	5.94573	5.14295	5.76326	6.07382	6.18479	5.72249	4.81106	5.91625	5.95955	5.72749	5.1226	P	A	P	P	M	A	A	A	A	P	M	A	A
ASCRP000546	100.833	105.167	139.833	116	135.667	131.5	99.5	96.6667	95	133.833	118.667	108.5	90.8333	89.6667	60.1667	55.8333	61.8333	41.8333	5.76668	5.80331	6.06951	5.59199	6.30762	6.62765	6.37319	6.29576	5.9667	5.80395	5.55139	5.5726	6.04923	6.41571	5.63172	5.58189	6.05148	6.23203	P	P	P	P	P	P	A	P	A	P	A	P	P
ASCRP000549	8876.33	6864.5	4926.5	15589.8	2221.33	337.667	102.833	114.5	199.667	436	2126.33	5558.5	1308.67	152.167	8003.5	8189.5	200.5	52.1667	12.4076	11.8578	12.3576	12.3753	11.2285	9.0372	6.49689	6.92139	8.63917	7.79205	10.842	11.7762	12.0927	8.18035	12.3497	12.3801	8.58838	6.67017	P	P	P	P	P	P	A	P	P	P	P	P	P
ASCRP000551	88.1667	92.6667	164.333	140.333	112.5	100.667	84	81.8333	93.8333	98.6667	190.833	89.6667	69.8333	72.5	73	70.6667	38.3333	26.1667	5.28337	5.31247	6.48219	5.97586	5.87203	5.54708	5.43802	5.28827	5.90517	5.01302	6.61025	5.26798	5.06831	5.29558	5.90222	5.88424	5.25074	4.85618	A	A	P	M	P	A	A	A	A	A	P	P	A
ASCRP000552	92.8333	91	102.667	100.833	93.6667	95.5	82.5	79	91	93.6667	126.667	89	72.3333	73	48.3333	46.5	42.1667	28	5.44842	5.06219	5.42807	5.27326	5.36101	5.33299	5.35782	5.25416	5.72773	4.9664	5.81819	5.25221	5.18407	5.54597	5.34183	5.35832	5.40729	5.123	A	A	P	A	A	A	A	A	A	A	P	P	A
ASCRP000554	108	109.667	123.5	115.333	99.6667	108	95.6667	84.1667	82.1667	133.667	118.5	118.833	76.3333	71	55	57	37.1667	26.3333	5.80466	5.85585	5.82031	5.5559	5.5613	5.68696	5.43445	5.42213	5.21205	5.75927	5.6562	5.76187	5.34758	5.00344	5.50577	5.59492	5.21064	4.81812	P	P	P	P	P	A	A	A	A	P	A	P	A
ASCRP000555	111.833	117.333	143.5	146.667	178.5	120.667	130	121	96	134.333	178.833	211.5	94.6667	87.8333	91.1667	88.1667	111	41.5	5.97638	6.01326	6.14232	5.98154	6.91457	6.3607	7.25204	6.9457	5.97168	5.71972	6.42453	6.6377	6.29684	6.23568	6.1775	6.18068	7.1633	6.25937	P	P	P	P	P	P	M	M	A	P	M	P	P
ASCRP000557	119	110	165.5	128.167	117.667	126.667	119.5	108.167	106.667	153.333	111.333	114	97	132.833	47.3333	47.6667	55.3333	52.3333	6.10231	5.89594	6.40275	5.8039	6.00056	6.63544	7.1141	6.63873	6.51337	6.01927	5.50813	5.64686	6.3421	7.726	5.2739	5.36292	5.85632	6.64477	P	P	A	P	A	P	P	P	A	P	A	P	P
ASCRP000561	161.167	150	213.5	214.333	164.5	160.5	126.167	132.5	121.667	224	136	159.667	104.167	101.5	108.333	103.833	78.5	53.8333	6.79161	6.67489	7.03434	6.61014	6.75035	7.39305	7.36019	7.3591	7.03227	6.69584	5.8818	6.19478	6.55234	6.94083	6.41422	6.41565	6.45936	6.73246	P	P	P	P	P	P	P	P	P	P	P	P	P
ASCRP000562	469.5	381.167	242.5	545.167	259	123.667	76.3333	83.1667	88.1667	632.667	1557.17	1479.83	167.5	73	262.333	273.333	71	35.3333	8.59508	8.02737	7.30878	7.64537	7.67829	6.32384	5.05522	5.51457	5.6379	8.45812	10.2095	9.82505	7.88034	5.14266	7.70902	7.82657	6.28154	5.80001	P	P	P	P	P	P	A	A	A	P	M	P	P
ASCRP000564	121.667	120.5	130.333	128.5	119.5	130.833	102.167	100	110	146.5	138.833	118.167	90.5	96.6667	69.3333	64.3333	65	48.1667	6.07092	6.14036	5.91609	5.81856	6.07551	6.75154	6.31488	6.36231	6.51151	5.97204	5.97251	5.72739	6.11042	6.74173	5.80792	5.76196	6.09143	6.51129	P	P	P	P	P	P	A	P	A	M	P	P	P
ASCRP000565	81.3333	79.8333	128.5	104.167	97.5	102.667	92.5	92.8333	85.5	111.333	100.833	115	89	96.5	58	57	45.6667	50.8333	5.03275	4.83041	5.93631	5.37696	5.45377	5.51601	6.06508	6.13339	5.606	5.40726	5.34097	5.658	5.97231	6.60551	5.56562	5.59172	5.53845	6.59632	A	A	P	A	A	A	A	P	A	A	A	P	P
ASCRP000566	675.167	1508.33	287.5	2433.83	574.833	835.333	145.833	156.333	149.5	261	142	177	123.667	140.167	91.3333	88.6667	66.8333	69	8.87397	9.75487	7.67252	8.99221	9.13194	10.3117	7.83132	8.01999	7.69753	6.8458	5.94	6.39187	7.12394	7.7979	6.16968	6.20194	6.16533	7.12603	A	P	P	P	P	M	P	P	A	P	M	P	P
ASCRP000569	102.5	100	117.5	113.667	126.667	118.167	89.6667	99.1667	93	118	129.333	119.5	90	89.6667	65.1667	61.3333	48	34.6667	5.7951	5.73568	5.73168	5.55038	6.11851	6.20454	5.83015	6.30207	6.02214	5.51459	5.73864	5.71075	6.03211	6.39519	5.75504	5.70325	5.64197	5.7514	P	P	P	P	P	A	A	A	A	P	A	P	P
ASCRP000570	671.167	510	240	1050.17	91.1667	83.6667	88.6667	70.5	76.3333	91.8333	124.333	155	102.333	73.3333	366.333	463.833	36.8333	28.8333	9.12683	8.38644	7.24915	8.30116	5.2898	4.73196	5.13364	4.50237	4.91135	4.85031	5.77633	6.17822	6.55828	5.3061	8.15673	8.59513	5.17016	5.33392	P	P	P	A	A	A	A	A	A	A	P	P	P
ASCRP000573	134.333	131.333	157.833	178.5	195.833	144	132.5	136	107.5	174.667	162.167	263.667	129.667	117.667	123.833	116.5	147.167	54.8333	6.42212	6.38786	6.40431	6.35953	7.07317	6.98443	7.49719	7.48549	6.57076	6.29853	6.25064	6.99383	7.22837	7.35743	6.6171	6.58459	7.81817	6.81441	P	P	P	P	P	M	P	P	P	P	A	P	P
ASCRP000574	127.667	121	151.833	211.5	108.5	103.5	87.8333	89.8333	127.667	148.333	182.333	185	123.333	70.6667	157	154.167	77.6667	32	6.21491	6.12938	6.26535	6.45581	5.76488	5.60249	5.53791	5.88607	7.21865	5.96099	6.48536	6.44144	7.08375	4.93434	6.93648	6.94809	6.4179	5.537	P	P	P	P	P	A	A	A	P	P	A	P	P
ASCRP000575	127.5	119.333	198.333	173	126	116.5	152.333	135.667	116.167	152.667	151.667	157.833	101.667	122.333	92.5	94	131.333	55.5	6.24667	6.01584	6.84566	6.30597	6.15351	6.36583	7.84651	7.49583	6.7356	6.01777	6.18905	6.20134	6.55944	7.50379	6.20984	6.28698	7.53652	6.79962	P	P	P	P	P	P	P	P	P	P	P	P	P
ASCRP000576	90.1667	96	107.333	114.333	94.8333	98.8333	89	84.8333	90.3333	100.333	122.167	105.833	76.8333	74.6667	61	62	45.6667	28.5	5.34185	5.40138	5.51807	5.51671	5.34145	5.4726	5.34029	5.43083	5.49802	5.04286	5.52693	5.51101	5.50071	5.32787	5.63294	5.67996	5.57173	5.34598	A	A	P	M	A	A	A	A	A	A	A	P	A
ASCRP000578	98.1667	97.1667	123.667	117.333	103	102.5	95.3333	87	95.1667	126.667	110.167	107	91.6667	112.167	53.6667	55	53	60.1667	5.59761	5.41081	5.84567	5.57745	5.63777	5.61237	5.88413	5.59379	6.07423	5.62731	5.50623	5.53375	6.1779	7.20417	5.4669	5.55274	5.78917	6.98164	A	A	P	P	A	A	A	A	A	A	A	P	A
ASCRP000579	128.167	118.833	139	152.5	116.667	101.167	91.6667	93.3333	91.3333	162.667	171.333	215	88.6667	76.3333	111.167	106.667	90	33.5	6.24382	6.12434	6.06618	6.06999	5.96806	5.53963	5.85688	5.99769	5.75861	6.10634	6.40044	6.67662	6.0297	5.60202	6.46939	6.45444	6.72993	5.77561	P	P	P	P	P	A	A	A	A	P	P	P	P
ASCRP000580	636.5	763.5	636	1972.17	640	651.5	389.5	434.667	315	1623.83	375.5	534.5	295.667	214.167	890.667	770	282	199.667	9.0776	8.9393	9.30545	9.0541	9.35445	10.0471	10.3359	10.4403	9.91904	9.86474	7.90918	8.20937	9.37075	8.94556	9.55148	9.35461	9.30073	9.47226	P	P	P	P	P	P	P	P	P	P	P	P	P
ASCRP000581	621.333	773.5	596.667	1676.5	626.667	707	721	721.667	377	873.5	341.833	578.167	312.333	352.5	805.667	696.667	366.167	345.667	9.04888	8.95154	9.18293	8.86441	9.29314	10.1679	11.455	11.2542	10.4734	8.86342	7.74567	8.35022	9.55785	10.1519	9.39712	9.19873	9.92566	10.5841	A	P	P	P	P	P	P	P	P	P	P	P	P
ASCRP000583	94.6667	98.6667	119	124.667	100.5	101.167	84.8333	85.6667	92.1667	117.5	140	125.333	79.5	67.5	62.8333	59.3333	61.6667	29	5.55464	5.51676	5.71206	5.756	5.58685	5.53896	5.74895	5.63787	5.79307	5.49713	5.90258	5.87566	5.63675	4.73372	5.66953	5.68282	6.03617	5.10145	A	A	P	P	A	A	A	A	A	A	M	P	A
ASCRP000584	121	121	156.167	145.667	139.5	136	122.5	125.667	111.833	155.333	164.667	182.667	105	100	77	73.8333	121.333	52.3333	6.13393	6.20273	6.35411	6.02798	6.35686	6.86345	7.18466	7.19999	6.68273	6.05246	6.27055	6.43474	6.64041	6.80874	5.9326	5.97892	7.35326	6.67453	P	P	P	P	P	P	P	P	P	P	M	A	P
ASCRP000585	86	95.1667	110.667	129.833	97.1667	98.3333	88.6667	102.667	84.5	113.667	138.833	148.667	73.3333	67.5	75.1667	72.1667	66.1667	29.5	5.2174	5.37704	5.55963	5.82362	5.45091	5.317	5.59949	6.40792	5.37242	5.39751	5.981	6.12823	5.25743	4.80013	5.92271	5.93332	6.1349	5.36534	A	A	P	P	A	A	A	A	A	A	P	P	A
ASCRP000591	297.333	269.333	218	284.667	480.167	231.667	128.333	129.333	177.667	390.5	236.833	389.5	184.5	347.167	288.167	274.833	97.5	739.667	7.90774	7.61286	7.0271	6.97253	8.86273	8.29734	7.30199	7.27611	8.26687	7.60949	7.01475	7.63612	8.19461	10.1119	7.87084	7.83167	6.89631	12.1228	A	P	P	P	P	M	P	P	P	P	P	P	P
ASCRP000594	110	110.667	149.167	136.5	117	130.667	113.667	103.833	110.333	173.167	110.667	97.3333	90	127.5	56.1667	51.6667	58.1667	58	5.87593	5.9741	6.22978	5.90912	5.95093	6.6431	6.84786	6.47417	6.57422	6.2096	5.48272	5.38604	6.12515	7.58709	5.55411	5.45229	5.92549	6.87073	P	P	P	P	P	P	A	P	P	P	A	P	P
ASCRP000596	413.5	455.333	501.667	2219.17	370.833	190.333	100.167	112	190.333	567.5	788.833	511.333	221.5	140	1300.83	1430.5	121.333	92.8333	8.38375	8.25687	8.88449	9.20305	8.37604	7.83551	6.47241	6.8042	8.52309	8.30902	9.24538	8.11648	8.60267	7.93859	10.0607	10.217	7.3617	7.88176	P	P	P	P	P	P	A	P	P	P	M	P	P
ASCRP000597	101.667	140.667	158.333	247.333	115.667	150.833	90.8333	97.3333	106.833	165.5	103	94.1667	92.6667	87	54.3333	48.1667	52.6667	37.6667	5.74244	6.53792	6.38289	6.80992	5.82514	7.12946	5.92737	6.18369	6.43226	6.11001	5.28298	5.26643	6.13965	6.30143	5.49271	5.36471	5.77336	5.97701	P	P	P	P	M	P	A	P	P	P	A	A	M
ASCRP000598	170	192.833	238.333	274	165.333	174	130	123.167	138.333	329	166	179	128.333	158	115	110	80.8333	108.833	6.8722	7.1095	7.25451	6.9388	6.73463	7.60288	7.36947	7.14239	7.49248	7.35115	6.35538	6.38635	7.18771	8.28676	6.51366	6.49906	6.52462	8.26414	P	P	P	A	A	P	P	P	P	P	P	P	P
ASCRP000599	100	100.5	145.5	106.833	110	113.167	89.3333	97	101.167	111	113.167	100	82.3333	88.6667	40.1667	39.8333	43.1667	34.6667	5.68774	5.66057	6.20518	5.4425	5.75605	6.15721	5.98046	6.08804	6.23797	5.38347	5.56151	5.43314	5.74395	6.48083	5.09674	5.13745	5.42112	5.74238	P	P	P	P	P	P	A	A	A	A	A	P	A
ASCRP000601	1991.5	3865.17	1224.67	6545.83	1045.17	1061.67	203.5	242.333	278.333	1009	589	598.5	244	221.167	493.167	464.333	228	143.833	10.4882	11.0474	10.4126	10.8467	10.057	10.6465	8.8179	9.17657	9.56552	9.04843	8.71058	8.42061	8.87662	9.03687	8.64504	8.59978	8.85877	8.82026	P	P	P	P	A	P	P	P	P	P	P	P	P
ASCRP000604	110.5	116.333	113	159.833	124.333	110.167	118	118.333	103.167	131.833	169	225.5	94	91.5	102.833	98	132.833	44.8333	5.95131	6.0109	5.5517	6.14719	6.1291	6.08052	6.94854	6.87382	6.29505	5.69689	6.35325	6.76076	6.21411	6.48997	6.35187	6.34281	7.57205	6.39976	P	P	P	P	A	P	A	P	A	P	P	P	P
ASCRP000607	120.667	130.167	163.333	121	110.5	104	109.167	106	97.6667	126.833	125.333	164.5	82.3333	84.8333	62.5	63.6667	72.6667	43.5	6.15052	6.29565	6.38412	5.69016	5.82924	5.71619	6.43526	6.56851	5.9431	5.64018	5.79481	6.27601	5.77099	6.28045	5.65142	5.74382	6.30853	6.03452	P	P	P	P	P	A	A	P	A	P	P	P	A
ASCRP000610	125.833	114.667	132.333	152.5	118.333	150.667	108.667	109	120	308.667	128.667	115.5	100.333	123.5	84.3333	78.3333	60.1667	61.3333	6.27	5.99647	5.91321	6.10639	6.02586	7.13301	6.71411	6.66235	6.94973	7.24382	5.84021	5.7108	6.42963	7.53719	6.08027	6.03581	6.00995	7.02802	P	P	P	P	P	A	A	P	P	P	P	P	P
ASCRP000611	1591.67	2251.67	643	4703.67	1209.67	1442.17	1257.33	1089	610	1180.17	388.167	575.167	416.167	1003.33	432	424.333	251.667	548.333	9.96314	10.2985	9.34019	10.2881	10.2507	11.1168	12.0331	11.8441	11.2476	9.33551	7.9921	8.33553	10.1687	12.5161	8.44728	8.4628	9.07198	11.5324	P	A	P	A	A	P	M	P	P	P	P	P	P
ASCRP000613	101.833	100.833	105.833	142.333	107.333	86	82.3333	81.3333	82.8333	112.167	175.667	155.667	76.1667	72.6667	86.5	77	54.1667	27.6667	5.69492	5.68881	5.49621	6.00687	5.77929	4.765	5.24944	5.18162	5.39687	5.37964	6.4484	6.16519	5.39168	5.23393	6.11199	6.00422	5.79603	5.05835	P	P	P	P	A	A	A	A	A	A	P	P	A
ASCRP000614	219	192.667	203.167	232.333	189.667	121.5	134.5	133	126.333	315	269.833	394	106.333	98.3333	134.333	132.167	135.833	51.1667	7.39385	7.13167	6.93277	6.72727	7.04459	6.44993	7.32505	7.45656	7.14843	7.28427	7.26068	7.65494	6.63151	6.75679	6.72738	6.73841	7.61049	6.64074	P	P	P	P	P	P	M	P	P	P	P	P	P
ASCRP000615	175.5	189.667	193.667	327	160	126.667	130	123.333	121.333	228	187.5	270.833	98	109	98.3333	96.3333	97.6667	56.1667	6.93024	7.08768	6.80985	7.13737	6.7041	6.55854	7.21747	7.09899	7.00253	6.73551	6.5832	7.03985	6.44556	7.14228	6.29084	6.31464	6.92464	6.86237	P	M	P	P	P	P	M	P	P	P	P	P	P
ASCRP000617	101.5	91.6667	136.333	114.333	105.167	112	83.3333	83.6667	96.8333	118.833	122	128	83.3333	78	61.8333	58	52.3333	40.1667	5.63077	5.31193	6.05391	5.59316	5.64697	6.05924	5.40187	5.35963	6.07423	5.50667	5.71719	5.80972	5.65486	5.76633	5.64601	5.5996	5.74626	6.15113	A	A	P	P	A	A	A	A	A	A	A	P	A
ASCRP000618	322.333	255.833	180	546.667	144.833	107.667	88	88.6667	86.6667	664.5	442	459	98.1667	71.6667	172	174.833	63.6667	31.6667	8.0323	7.53869	6.67278	7.64749	6.44588	5.90593	5.5063	5.78443	5.59315	8.52285	8.20674	7.9255	6.33755	5.23848	7.0507	7.12858	6.05637	5.44404	P	P	P	P	P	A	A	A	A	P	M	P	P
ASCRP000620	77	82	88.8333	136	89	95	82.8333	78.5	75.8333	134.833	134	118.167	66.8333	70.8333	66.6667	65	55.5	30.3333	4.87256	4.81887	5.08036	5.87063	5.07728	5.12623	5.18505	5.07441	4.9201	5.75128	5.76108	5.72651	4.83308	4.81433	5.74815	5.7958	5.85473	5.55064	A	A	A	P	A	A	A	A	A	A	M	P	A
ASCRP000624	5201.5	5502.67	2340.83	6849.67	2921	2132.67	2118.83	2332.5	746.5	1628.83	498.833	2098.5	670.667	1410.67	1618	1971.17	398.167	1873.17	11.6518	11.6106	11.3489	10.9424	11.6025	11.6231	12.5997	12.6786	11.5042	9.88914	8.46782	10.3737	10.9281	13.0486	10.3334	10.5845	10.1715	13.4466	P	P	P	P	P	P	M	P	P	P	P	P	P
ASCRP000627	202.167	186.333	176.833	268	165.667	135.167	86.8333	83.8333	106	469.167	315	376.5	127.333	90.6667	264.5	252	65.1667	53.5	7.24408	7.02743	6.57084	6.88636	6.75054	6.85113	5.39312	5.51272	6.27903	7.92328	7.5959	7.59246	7.17485	6.42799	7.72425	7.7014	6.13942	6.72719	M	P	P	P	P	P	A	A	P	P	P	P	P
ASCRP000628	95.8333	99.5	111	160.833	92.6667	99.3333	117	115	84.5	132.333	143.833	217.667	84.6667	68.3333	120.833	112.667	92.8333	34	5.46668	5.42671	5.60854	6.18471	5.3098	5.62608	6.77575	6.88775	5.347	5.68479	6.08095	6.71616	5.79625	4.86629	6.57598	6.54645	6.79265	5.78881	A	A	P	P	A	A	A	P	A	A	P	P	P
ASCRP000629	120.167	113	155.5	255.167	122.667	120.5	134.333	138	86.3333	182.667	222.333	383.667	117.5	76.6667	173.833	165.667	107.5	36.6667	6.12581	6.04216	6.38252	6.84824	6.125	6.33366	7.58646	7.59727	5.45041	6.34827	6.89876	7.61089	6.95144	5.58651	7.08656	7.04313	7.09304	5.96554	P	P	P	P	P	P	P	P	A	P	P	P	P
ASCRP000630	97.3333	99.6667	136.167	180.5	107.333	102.5	117.667	128.167	84.1667	122.167	172.833	271	99.1667	69	114.333	107.167	86.6667	30.5	5.54314	5.54984	6.02073	6.36058	5.75228	5.64498	6.81916	7.27409	5.36113	5.52146	6.40699	7.03933	6.42545	5.02071	6.50402	6.46905	6.66276	5.40176	A	A	A	P	P	A	A	P	A	M	P	P	P
ASCRP000631	111.5	114	123	177.333	122.833	117.5	109.333	112.167	89.8333	175.333	182	233.333	97.6667	73.8333	121	115	85.6667	32.3333	5.94189	5.96679	5.84156	6.32428	6.10136	6.30205	6.79439	6.83839	5.81172	6.21708	6.55192	6.8156	6.4034	5.37125	6.56631	6.55167	6.60703	5.51815	P	P	P	P	P	A	A	P	A	A	P	P	P
ASCRP000632	227.5	197.833	213	393.833	239.667	169	125.5	128.667	118.167	235	380.833	520	124.333	73.6667	283.167	252.333	233.167	47.6667	7.45308	7.17625	7.02926	7.31417	7.54126	7.52916	7.08579	7.32099	6.87221	6.80786	7.94476	8.13497	7.0998	5.37315	7.83743	7.70578	8.89208	6.51725	P	P	A	P	P	P	M	P	P	P	P	P	P
ASCRP000633	329.5	286.333	302	597.333	392	249.5	170.833	185.167	192.5	351.833	625.333	747.667	184.667	89.6667	476	466.833	471.667	78.8333	8.05248	7.70818	7.78935	7.73139	8.50154	8.50424	8.48224	8.50857	8.50178	7.45642	8.81958	8.81875	8.20568	6.51196	8.59133	8.60591	10.6318	7.51262	P	P	P	P	P	A	P	P	A	P	P	P	P
ASCRP000634	240	204	168.5	502.833	193	138	126.333	116.167	136	330.5	422.5	457.667	134.167	79.6667	420.167	402	175.167	46.3333	7.53178	7.19051	6.49726	7.55925	7.07759	6.91002	6.93741	6.84051	7.29457	7.35921	8.16164	7.94036	7.37319	5.96041	8.40185	8.37812	8.23819	6.46678	P	P	P	P	P	P	A	P	P	P	P	P	P
ASCRP000639	99.8333	92	108.833	96.6667	117.167	106	114.333	99.1667	126.333	129	95.3333	99.6667	83.1667	164.167	41.3333	37.3333	45	61.1667	5.65742	5.26453	5.44744	5.21307	6.01103	5.76294	6.51739	6.33383	7.03713	5.69717	5.17779	5.45115	5.7772	8.32586	5.18186	5.06833	5.51748	7.00091	A	A	A	A	P	A	A	P	P	P	A	A	A
ASCRP000640	93.1667	101.667	100.167	126.833	101.167	100.333	93	91.8333	80	140.333	126.5	121.667	78	66.6667	58.3333	56.5	55.8333	28	5.47235	5.68291	5.38428	5.76144	5.56623	5.65376	5.93708	5.91958	5.26914	5.83661	5.74205	5.75272	5.52477	4.88786	5.55673	5.59027	5.83955	5.08043	A	A	P	P	A	A	A	A	A	P	P	P	A
ASCRP000641	101.667	105.667	95.5	104.833	100.333	103.333	94.5	89.8333	91	138.833	98.3333	99.3333	84	89.5	50	49.3333	46.8333	47.6667	5.62938	5.69754	5.28949	5.36492	5.53262	5.78683	5.87688	5.75758	5.7394	5.83309	5.1952	5.4183	5.78942	6.36569	5.3908	5.38975	5.57646	6.51865	A	A	A	P	P	A	A	A	A	P	A	P	P
ASCRP000645	199.333	181.667	212	275	184.5	211.667	147	157.5	154.833	450	267.833	268.333	137.667	114.167	260.167	233.167	201.167	112.667	7.19566	7.00428	7.01377	6.94742	6.96142	8.09753	7.86992	7.98878	7.80255	7.85096	7.26327	7.01892	7.41041	7.2933	7.70114	7.57457	8.59703	8.31071	P	P	P	P	P	P	P	P	P	P	P	P	P
ASCRP000647	421	373.667	683.167	724.667	520.167	214.833	308.667	335.5	189.167	482.333	995.5	1678.17	221.667	197.667	535.167	542.167	760	127.667	8.40353	8.00237	9.46617	7.92995	8.98197	8.14412	9.88816	9.9264	8.49736	7.98329	9.58606	10.0019	8.6383	8.78306	8.76468	8.82521	11.4984	8.57568	P	P	P	P	P	P	P	P	P	P	P	P	P
ASCRP000649	101.333	105.667	148.5	157	130.667	101.667	112.333	94.3333	99.5	147.5	170	159.833	79.6667	70.3333	88.8333	88.1667	74.1667	30.3333	5.69115	5.63212	6.22489	6.13069	6.24593	5.69264	6.18417	6.1391	6.04064	5.93207	6.4063	6.26849	5.56479	5.18378	6.14645	6.1856	6.36011	5.56732	A	A	P	P	P	A	A	A	A	P	P	A	A
ASCRP000650	110.333	113.333	115	136.667	383.333	122	201	201.333	186.333	238.333	107.667	118	89.3333	274.167	91.3333	84.5	66.6667	75	5.90165	5.99909	5.67962	5.90547	8.4517	6.46731	8.81514	8.73176	8.43416	6.81739	5.45598	5.75618	6.1311	9.57566	6.18245	6.14039	6.17608	7.41354	P	P	P	A	P	P	P	P	P	P	A	P	P
ASCRP000654	95.5	96.3333	112	138	105.333	100.333	84.6667	88.1667	81.5	121.333	151	145.833	72.5	73.1667	83.1667	80.5	79.6667	30.3333	5.60843	5.43277	5.60495	5.92176	5.73557	5.53963	5.48548	5.8908	5.08767	5.52467	6.03823	6.09597	5.26181	5.34781	6.07968	6.08108	6.51028	5.39564	A	A	P	A	P	A	A	A	A	A	M	P	A
ASCRP000655	284.167	252.167	477.5	1073.67	252.167	131.167	171.5	177.167	113	519.667	966.5	1105.83	182.833	90	753.167	740.333	378.5	68.3333	7.81041	7.50469	8.77483	8.34472	7.64624	6.7062	8.18747	8.32444	6.6022	8.11688	9.5431	9.44496	8.12203	6.37493	9.29876	9.30213	10.0161	7.22761	M	P	A	P	P	P	M	P	P	M	P	P	P
ASCRP000657	174.667	1258.67	199.5	2494.17	350.833	642.167	123.667	104.667	90.6667	263	148.5	230.333	89	80.8333	89.1667	83.8333	70.8333	41.3333	6.91448	9.51241	6.87386	9.32962	8.2762	10.0255	6.56332	6.46009	5.61952	6.9725	6.1594	6.77166	6.03262	5.98173	6.15044	6.11919	6.26218	6.22021	P	P	A	P	P	P	A	P	A	P	P	P	P
ASCRP000658	86.3333	87.8333	87.8333	105.667	91.3333	102.833	83.3333	85	80.8333	146.5	98.6667	87	77.6667	74	62.3333	57	45.3333	39.8333	5.23194	5.11817	5.15062	5.39762	5.21842	5.68123	5.68879	5.4569	5.15879	5.94566	5.24341	5.07319	5.57204	5.55562	5.68714	5.60172	5.52978	6.18677	A	A	A	P	A	A	A	A	A	P	A	A	A
ASCRP000659	137.833	126	228.333	215.667	154.333	107.667	116.833	109.833	115.167	183.667	204.167	211.5	100.333	99.1667	124.667	118.833	91.6667	50.8333	6.39613	6.2231	7.14197	6.60296	6.59647	5.95372	7.044	6.72405	6.81481	6.34243	6.77506	6.68539	6.47569	6.78292	6.62087	6.61064	6.75622	6.65886	P	P	P	P	P	A	P	P	P	P	P	P	P
ASCRP000660	133.167	119.333	152.667	173.333	119.167	107.333	106.167	106.833	105	167.5	173	195	89.3333	94	94.6667	86.5	62.6667	39.1667	6.35951	6.12178	6.28659	6.31647	6.03729	5.77304	6.67854	6.63192	6.42046	6.17912	6.3339	6.53287	6.14126	6.69173	6.23903	6.17392	6.06825	6.02604	A	P	P	P	P	A	A	P	A	P	M	P	P
ASCRP000661	146	132.667	185.333	190.667	141.333	116	118.833	115.667	113.833	174.333	221.667	272.167	101	98.8333	104.333	104.5	86.3333	42.8333	6.52686	6.37926	6.75805	6.43182	6.40852	6.2156	7.10077	6.8156	6.81438	6.27455	6.88309	7.04599	6.48505	6.86636	6.35172	6.42715	6.65356	6.24888	P	P	P	P	P	P	P	P	P	P	P	P	A
ASCRP000662	141.667	140.333	148.5	141	135	115	130.833	109.5	109.333	155.167	214.833	175.833	97.6667	89.6667	96.8333	91	85.5	39.8333	6.45002	6.42738	6.26263	5.93386	6.31753	6.30942	6.9316	6.63128	6.53774	6.05053	6.84911	6.39154	6.37455	6.36522	6.26634	6.22968	6.5988	6.09117	P	P	P	P	P	P	M	P	P	P	P	P	P
ASCRP000663	99.8333	105.833	100.833	105.667	97.6667	95.6667	92.8333	84.8333	93	107.5	159	97	78.5	80	58.8333	51.3333	47.5	27.1667	5.6656	5.72887	5.30244	5.3628	5.49378	5.38594	5.61095	5.46377	5.69556	5.2149	6.22847	5.42062	5.56336	5.80242	5.57963	5.45513	5.60382	4.99263	A	P	P	P	A	A	A	A	A	A	A	P	A
ASCRP000665	101	108.333	135.667	114.667	103	98.8333	92	86.6667	90.1667	104.333	108.333	118.667	74.3333	75	69	66.6667	57	31.6667	5.70585	5.86089	5.98339	5.55058	5.64383	5.47723	5.54295	5.73173	5.58966	5.2301	5.40072	5.73842	5.2816	5.46633	5.79656	5.82986	5.92641	5.54695	A	P	P	P	P	A	A	A	A	A	A	P	A
ASCRP000667	91.3333	89.6667	119.333	107.167	96	98.8333	91.8333	83	90.6667	140.333	109.167	90.1667	78	74.1667	57.6667	52.5	39	28.3333	5.41211	5.20212	5.79212	5.45272	5.41622	5.45154	5.59	5.50341	5.714	5.82919	5.47686	5.22408	5.56986	5.3103	5.54339	5.48141	5.27907	5.26154	A	A	P	P	A	A	A	A	A	P	A	P	A
ASCRP000673	96.8333	100.333	115	123.5	84.6667	90	83.5	78.1667	80.6667	135	130.333	113.667	64.8333	71.6667	56.8333	54.5	43.5	24.3333	5.55042	5.57469	5.63512	5.67699	5.0129	5.06494	5.43565	4.97683	5.01492	5.75476	5.85585	5.69007	4.66179	5.12975	5.56935	5.54022	5.4486	4.49856	A	A	A	P	A	A	A	A	A	P	P	P	A
ASCRP000685	137.667	131.667	180.167	239	203.667	134.333	109.167	108.833	106	224	246.5	276.5	95	83	157.833	154.667	112.5	38.6667	6.46115	6.37663	6.64421	6.75484	7.17565	6.78807	6.43672	6.64594	6.45484	6.73451	7.0992	7.07973	6.24618	6.05802	6.94203	6.95391	7.20454	5.97017	P	P	P	P	P	P	A	P	P	M	P	P	P
ASCRP000686	97.3333	92.1667	111.333	126.5	128.167	99.5	87.6667	97.1667	92.3333	130.667	160.5	163.667	75.8333	65.5	74.8333	75	71.5	30.8333	5.59946	5.27427	5.61815	5.77736	6.18442	5.63378	5.76535	6.28003	5.97614	5.69782	6.25981	6.22494	5.30963	4.80164	5.89291	5.96207	6.30229	5.40751	P	A	P	P	P	A	A	P	A	P	P	P	A
ASCRP000689	1231.17	997.667	893	3130.17	566.667	232.833	75.5	85	163.333	2193.5	3442.17	6517.33	445	82.6667	1233.5	1381.5	165.667	68.8333	10.0141	9.25981	9.92018	9.65312	9.10939	8.31569	4.89987	5.59568	8.06197	10.261	11.6202	12.0562	10.2584	6.07022	9.97549	10.1688	8.10982	7.24611	P	P	A	P	P	P	A	A	P	P	M	P	P
ASCRP000695	136.833	132.667	116.833	147.667	126.333	118	85.8333	83.6667	96.5	202.167	150.5	202.833	114	91.1667	97	93	54.1667	58	6.37547	6.37487	5.75415	6.05463	6.18122	6.395	5.34408	5.37377	6.0743	6.54889	6.1267	6.57809	6.85005	6.48138	6.25954	6.27373	5.80977	6.85139	P	P	P	P	P	M	A	A	A	P	P	P	P
ASCRP000696	97.3333	99.5	103.833	139.333	107.333	103	94.3333	88.6667	87.8333	121.667	155.333	113.667	90.6667	77.3333	77.6667	77.1667	53.6667	33.1667	5.55764	5.49611	5.47211	5.92856	5.67228	5.71669	5.56204	5.67842	5.41054	5.55086	6.16784	5.60333	5.97593	5.70668	5.99126	6.01279	5.77323	5.67491	A	A	P	P	P	A	A	A	A	M	P	P	P
ASCRP000699	110.667	111.833	109	111.5	98.6667	99.8333	80.6667	75	78.6667	107	160.833	95.8333	77.6667	72.5	58	59.1667	34	26.6667	5.95989	5.95655	5.49499	5.51479	5.4371	5.43248	5.04785	4.78474	4.94145	5.21556	6.26885	5.29831	5.45327	5.10017	5.54175	5.61536	4.99475	4.92323	P	P	P	P	A	A	A	A	A	A	P	A	A
ASCRP000700	246.833	215.333	330.667	244.333	280.833	157.833	164.667	139	160.5	211.833	530.333	293.667	134.167	165.5	217.333	196.167	174.667	55.3333	7.57932	7.26682	7.9674	6.78982	7.86239	7.28193	8.13315	7.58383	7.88037	6.61366	8.55958	7.20009	7.34912	8.36971	7.39612	7.29338	8.24085	6.77545	P	P	P	P	M	P	M	P	P	P	P	P	P
ASCRP000705	142.167	153.833	179.5	208.167	144	106.333	130.833	131.333	108.333	204	193.333	283.667	119.833	96.8333	142.5	134.667	97	42	6.41573	6.63921	6.65661	6.55664	6.4675	5.97376	7.08939	7.31203	6.43225	6.56595	6.65617	7.1324	7.01775	6.71099	6.79408	6.77314	6.88223	6.24338	P	P	P	P	P	P	A	P	A	P	P	P	P
ASCRP000706	98.3333	101.667	112.667	121.5	120.167	93.6667	98.6667	93	101.833	124.333	133.833	132.167	83.1667	198.5	45	47.3333	41	34.1667	5.66446	5.5863	5.59105	5.66113	6.01549	5.06611	6.18051	5.91578	6.22295	5.58514	5.93041	5.93102	5.86594	8.75105	5.25966	5.38469	5.36466	5.74932	P	A	P	P	P	A	A	A	A	A	P	P	A
ASCRP000711	188	170.667	152.167	319.167	141.833	103.333	80.6667	84.1667	79.6667	397.833	285.167	327.333	89	67.1667	197.5	204	63.6667	30.6667	7.13359	6.93837	6.32015	7.10214	6.39965	5.55083	5.30816	5.67541	5.17847	7.64443	7.33505	7.36856	6.1253	4.73304	7.26026	7.36191	6.0905	5.45556	A	P	P	P	A	A	A	A	A	P	A	P	P
ASCRP000713	154.333	130.167	106.833	184.333	94.1667	92.1667	73.5	72.8333	76.3333	246.667	140.5	160	81.1667	66.3333	105.167	106.667	39.6667	30.6667	6.66005	6.33589	5.49275	6.39465	5.31129	5.05581	4.59308	4.85814	4.88526	6.86099	5.95254	6.18563	5.63431	4.99142	6.37114	6.45459	5.30902	5.4233	P	P	P	P	A	A	A	A	A	P	M	A	A
ASCRP000714	223.667	194.5	200.667	282.333	188	166.667	119.833	129.5	158.833	426	280.667	370	166.167	162	199	198.833	73.3333	104.667	7.41631	7.12635	6.89158	6.97363	7.01195	7.48544	7.04673	7.30634	7.88857	7.75594	7.40287	7.55856	7.90505	8.33364	7.2656	7.32304	6.32519	8.17508	P	P	P	P	P	P	P	P	P	P	A	P	P
ASCRP000715	102.833	107	130.667	109	104.5	99.6667	84.6667	84.5	83.1667	119.833	115.5	107	78.5	74.8333	53	51.1667	70.1667	37.3333	5.75414	5.77353	5.94066	5.52244	5.64647	5.4186	5.40603	5.47507	5.31527	5.55695	5.54992	5.53609	5.57839	5.49318	5.49244	5.43279	6.26847	5.89772	P	P	P	P	P	A	A	A	A	A	A	P	A
ASCRP000717	114.333	125.667	155.833	170	400.833	164	122	104.167	160.667	166.5	229	303.833	226.833	474	77	79.5	109.5	157	6.06549	6.31695	6.35637	6.28167	8.53751	7.35774	7.25063	6.54919	7.99225	6.18007	6.81076	7.24181	8.69237	10.7909	5.98575	6.0412	7.12844	9.01139	P	P	P	P	P	P	P	P	P	P	M	P	P
ASCRP000718	97.3333	99	99.1667	110.833	103.333	92	89.6667	87.6667	79.8333	101.333	111	127.667	80.3333	71.5	55.5	54	40.6667	28	5.59923	5.53125	5.34737	5.47985	5.56115	5.02886	5.57111	5.54237	5.00346	5.22321	5.52054	5.8383	5.43963	5.15182	5.49005	5.50357	5.36509	5.3152	A	A	P	P	M	A	A	A	A	A	A	A	A
ASCRP000719	465	1157.67	402.667	2293.17	526.5	550.833	249.667	265.833	216.5	399.167	267.167	312.5	164.167	273.833	197.167	189	122.5	262.5	8.44397	9.42526	8.43499	9.17368	8.99108	9.73419	9.37631	9.40665	8.88909	7.65065	7.27987	7.28161	7.82951	9.58356	7.26126	7.25579	7.38687	9.92915	P	P	P	A	P	M	P	P	P	P	P	P	P
ASCRP000720	83.6667	86.6667	106.333	132	91.3333	92.3333	76	79.8333	72	112.5	118.333	95.5	72	66	148.333	155.833	56.6667	29.3333	5.06774	4.92754	5.42959	5.80537	5.12332	5.05931	4.90671	5.04064	4.55823	5.33786	5.64773	5.36001	5.25087	4.82539	6.85481	6.97045	5.91595	5.32746	A	A	P	P	A	A	A	A	A	A	A	P	A
ASCRP000723	98	100.5	109.5	108.5	107.333	105.333	85.3333	85.6667	87.1667	106.667	115	106.333	73.6667	74.8333	53.3333	49	50	27.5	5.62222	5.62628	5.50982	5.40891	5.72987	5.81594	5.37341	5.6438	5.56168	5.2701	5.61728	5.54393	5.2718	5.54291	5.46616	5.38724	5.69747	4.99393	P	P	A	A	P	A	A	A	A	A	A	P	A
ASCRP000724	94.1667	93.1667	109.167	133	102	90.3333	92.8333	99.1667	91	106	141.333	128	75.6667	70.3333	62.3333	58.3333	50.5	28.1667	5.36054	5.31524	5.53325	5.83989	5.50058	5.03085	5.69116	6.17216	5.5841	5.24049	6.00526	5.81963	5.11497	4.93419	5.66158	5.61697	5.68425	5.0815	A	A	P	P	A	A	A	A	A	A	P	P	A
ASCRP000727	100.333	102	110.667	105.167	105.667	106.167	80.8333	76.3333	95.5	140.5	245.667	121.5	105.833	77.3333	54.5	54	67.1667	38.3333	5.66179	5.69993	5.49305	5.41699	5.66504	5.72273	4.9082	4.96965	5.92136	5.85398	7.08252	5.73102	6.60038	5.64024	5.47087	5.48367	6.16247	6.01971	P	A	P	A	P	A	A	A	A	P	P	M	P
ASCRP000734	135	130	122	162.833	113.667	102.833	73.8333	68.5	83.8333	287.833	196.833	163.167	89.6667	80.8333	116.167	111	45.6667	35	6.41011	6.36899	5.80712	6.1863	5.87031	5.59682	4.96012	4.58389	5.54973	7.14513	6.65912	6.26174	6.04443	5.80314	6.50478	6.51924	5.53991	5.81361	A	P	P	P	P	A	A	A	A	P	P	P	P
ASCRP000735	168	150.833	120.833	175.167	107.167	94.1667	86.3333	78.6667	92	198.333	129.833	139	83.6667	82	111.333	118	46	34.5	6.84827	6.61501	5.76557	6.33154	5.74372	5.17088	5.19983	4.98915	5.91079	6.51164	5.84812	5.98768	5.77647	6.01654	6.47501	6.60336	5.54962	5.79968	P	P	P	P	P	A	A	A	A	P	P	P	P
ASCRP000736	231.167	212	204	377.667	187.5	196.5	109.667	117.667	121.167	318.167	209.667	193.667	125.5	137.667	169.5	147	83.1667	101.167	7.45716	7.23253	6.8884	7.27151	7.02404	7.90051	6.62305	6.90735	6.87822	7.29337	6.77598	6.54098	7.12954	7.78813	7.04424	6.88886	6.56641	8.09882	P	P	P	P	P	P	A	P	P	P	P	P	P
ASCRP000737	313.5	375.667	480	1004	385.333	224.333	344	359.5	235.833	337.667	634	795.167	220.167	152	488.667	466.333	864	144.667	7.99504	7.99639	8.7968	8.26156	8.46816	8.23866	10.0369	10.0594	9.09148	7.36902	8.83897	8.91324	8.60743	8.15408	8.63081	8.6035	11.7118	8.83841	P	M	M	P	P	P	P	P	M	M	A	P	P
ASCRP000738	138.5	151.5	176	181.5	167.667	151.333	158.5	160.833	136.667	172	228.333	259.667	124	134.667	144.833	142.5	267.667	91.3333	6.49331	6.72005	6.63106	6.36663	6.7509	7.14946	8.18663	8.07817	7.46907	6.22872	6.89809	6.97692	7.07797	7.72333	6.81316	6.83285	9.20509	7.86468	P	P	P	P	P	P	P	P	P	P	M	P	P
ASCRP000739	104.167	104.833	152	135.833	131.333	111.667	96.6667	102	94.3333	136.167	128.5	168.833	94.5	83	88.3333	90.1667	92	58	5.80662	5.84605	6.31139	5.86212	6.24045	5.91241	6.30413	6.42663	6.02741	5.79858	5.84265	6.31032	6.29223	6.1412	6.13731	6.21785	6.76243	6.86266	P	P	P	P	P	A	A	P	A	P	P	P	M
ASCRP000740	173.5	156.667	300.333	237.167	215	131.167	132.667	138.667	118	258.333	256.833	364.5	104.5	74.3333	161.667	156.333	133.667	39.3333	6.90773	6.71796	7.79379	6.74781	7.27527	6.78379	7.17003	7.58408	6.85777	6.95136	7.09789	7.52899	6.56363	5.43536	6.96616	6.96559	7.54766	6.13264	P	P	P	P	P	P	M	P	P	P	M	P	P
ASCRP000741	217	214	222.833	248.833	411	228.833	327	337.667	265.5	343.833	225.333	363.667	178	471.833	236	206.333	239.333	230	7.3773	7.28108	7.07971	6.83168	8.60788	8.28521	9.99505	9.94017	9.43337	7.4209	6.92837	7.53534	8.0997	10.8002	7.53099	7.38378	8.95543	9.7125	P	P	P	P	P	P	P	P	P	P	P	P	P
ASCRP000742	186.333	169.5	231	218.833	243.333	148	215.167	246	147	280.167	352.333	470.333	133.333	105	160.5	146.5	250.333	58	7.08765	6.91835	7.20012	6.63454	7.56816	7.13016	8.9714	9.19983	7.63218	7.09213	7.80056	7.962	7.28655	7.02151	6.96832	6.86964	9.05705	6.86179	P	P	P	P	P	P	P	P	P	M	P	P	P
ASCRP000743	105	108.667	155	120.167	141.5	120.5	106.833	110	106.333	128	171.667	139.167	82.3333	79.5	85.3333	74	105.833	34	5.83406	5.82622	6.34595	5.64243	6.43001	6.43276	6.60354	6.68401	6.38118	5.66262	6.29953	6.00815	5.77431	5.86339	6.09859	5.97886	7.05825	5.75767	P	P	P	P	P	P	A	P	A	P	M	P	A
ASCRP000744	91.5	89.5	98.8333	105	119.833	92.8333	85	95.3333	84.3333	96.1667	117.667	166.167	76.6667	64.1667	53	50.1667	57.8333	27.3333	5.31176	5.19142	5.40738	5.42483	5.86822	5.01805	5.46836	6.03848	5.18217	5.02195	5.50114	6.23134	5.27848	4.67521	5.42514	5.40945	5.88152	5.05835	A	A	P	A	M	A	A	A	A	A	A	P	A
ASCRP000745	97.8333	98.6667	120.333	135.667	115	111.167	98.3333	100.667	93.6667	132	121.667	110.333	93.8333	136	163.333	174.5	55.6667	75.5	5.52069	5.53745	5.75487	5.90426	5.91765	6.11175	6.13963	6.30021	5.79202	5.71503	5.70481	5.63359	6.18459	7.76619	6.9834	7.12965	5.86814	7.457	A	A	P	P	P	P	A	A	A	P	A	P	P
ASCRP000746	143.5	139	193	172.667	163.5	113.667	126.167	120.333	101.5	192.167	173.167	209.5	100.333	85.5	105.5	103.833	87.8333	37.8333	6.52511	6.47378	6.82315	6.29868	6.7381	6.07793	7.06327	7.0035	6.27253	6.44806	6.41843	6.65854	6.54768	6.21046	6.40052	6.41433	6.65292	6.03912	P	P	P	P	P	A	M	P	A	P	P	P	P
ASCRP000748	108.333	117.667	165.5	146	118.333	113.833	122.833	114.167	110.5	130.333	140.667	180.5	96.6667	74.1667	74.1667	70.8333	77	34	5.82145	5.97292	6.40961	6.01415	6.02944	6.28154	6.78495	6.77425	6.40325	5.68425	6.04218	6.44759	6.33929	5.3576	5.92612	5.92167	6.4448	5.80448	P	P	P	P	P	P	A	A	P	A	P	P	P
ASCRP000749	127.5	121	226.833	214.5	139.833	126.833	110.833	120	121	166.5	167	315.667	115.5	73	123.667	120.833	95.5	35.8333	6.2135	6.15094	7.17013	6.62183	6.33214	6.65672	6.84955	7.00624	6.94665	6.19028	6.32319	7.30461	6.88861	5.39746	6.60273	6.61886	6.8515	5.87162	P	P	P	P	M	P	A	P	P	P	P	P	M
ASCRP000752	10887.7	14268.2	8078	19836.5	8502.83	8445.33	2587.83	3275.5	1389	9665	2559	3760.17	1250.17	473.833	2546.17	2613.83	1012	477.667	12.6428	12.8955	12.8155	12.6901	12.8258	13.5677	12.9475	13.0904	12.4123	12.751	11.1282	11.0095	12.0128	10.7756	10.92	10.9008	12.0092	11.2538	P	P	P	P	P	P	P	P	P	P	M	M	P
ASCRP000754	99	98.3333	98.8333	117.333	97	95.1667	76.3333	78.5	80	124	106.667	110.667	70	68.5	58.3333	59.1667	40.3333	25.8333	5.65416	5.54487	5.32047	5.59368	5.42979	5.28461	4.87916	5.27084	5.11385	5.55378	5.42703	5.63647	5.04406	4.99077	5.56649	5.68388	5.36897	4.76219	A	A	P	P	A	A	A	A	A	A	A	P	A
ASCRP000755	110.5	106	125.5	116.333	114.167	119.667	87.1667	84	89.6667	153.667	123.667	117.333	85.1667	82.6667	68.6667	63.3333	61	40.5	5.97333	5.88697	5.87731	5.61313	5.88768	6.32313	5.62606	5.713	5.73044	6.0317	5.72786	5.70506	5.90397	6.00368	5.80528	5.76662	6.01879	6.1453	P	P	P	P	P	P	A	A	A	P	A	P	A
ASCRP000756	107.833	105	122.333	113.333	113.167	115.167	80.6667	89.1667	89.3333	148.667	137.833	113.5	85.5	79.5	64.8333	65.6667	58.5	38.1667	5.83996	5.78533	5.82619	5.5352	5.83668	6.14814	5.44815	5.72044	5.79394	5.93467	5.81656	5.65424	5.8384	5.67153	5.72897	5.78153	5.92005	6.02395	P	P	P	P	P	P	A	A	A	P	A	P	A
ASCRP000758	163.833	148.167	132.833	224.333	124.333	125.667	103	112.333	94.6667	219.333	163.167	360.333	86.1667	93.1667	137.833	125	60	38.5	6.81154	6.63341	6.01444	6.67355	6.07446	6.51985	6.46113	6.78049	5.99252	6.66785	6.27176	7.5055	5.76824	6.6385	6.74885	6.67722	5.97506	6.06018	P	P	P	P	P	P	A	P	A	P	P	P	A
ASCRP000759	139.667	127.5	120.667	187.667	115.333	100	100.5	108.667	84	142.667	143.833	289.5	78	89.5	98.3333	93.5	62.6667	31	6.46295	6.27415	5.73982	6.40429	5.90788	5.33778	6.53556	6.61124	5.42614	5.84003	6.07955	7.16903	5.57293	6.40042	6.29107	6.27302	6.1016	5.39653	P	P	P	P	P	A	A	P	A	P	P	P	A
ASCRP000760	34874	31273	29565.5	35197.3	26095.3	15733.3	12920.8	18449.3	3467.83	27598	10917.3	25718	3822.83	1121.5	17139.3	18152	1666.67	877	14.3182	14.2946	14.6277	13.6777	14.6954	14.2387	14.5871	14.6277	13.494	13.9847	13.4915	14.4915	13.3934	12.6608	13.3951	13.3947	12.9856	12.4522	A	P	M	M	M	P	M	M	P	M	P	P	P
ASCRP000765	150.333	144.833	139.5	157.5	118.167	105.667	88.3333	91.1667	93.8333	143.167	178.667	175.167	83	81	82.8333	76	59	30.6667	6.66493	6.59618	6.09779	6.17881	5.96238	5.73806	5.79373	5.90751	5.9779	5.86203	6.40642	6.37376	5.73817	5.90808	6.06222	6.00607	5.93563	5.35853	P	P	P	P	P	A	A	A	A	P	M	P	A
ASCRP000766	115	112.333	107.5	114.167	95.6667	90.6667	98.1667	83.3333	88	115.833	114.833	124.5	77	72	52.3333	53.1667	46.3333	28.6667	6.02302	5.91592	5.53093	5.55074	5.40545	5.05122	5.72824	5.2851	5.53394	5.46823	5.60303	5.81517	5.38919	5.39442	5.43803	5.50707	5.57368	5.25357	P	P	P	P	A	A	A	A	A	A	A	P	A
ASCRP000767	106.667	137.5	116.167	209.333	101.5	116.167	83.3333	82.3333	89.3333	139.333	109.5	97.6667	75.3333	73	62.6667	60.3333	46.6667	32.6667	5.82569	6.42816	5.70434	6.55161	5.61452	6.30784	5.31486	5.32404	5.59663	5.83249	5.51656	5.42847	5.29211	5.41899	5.6803	5.66433	5.57513	5.65043	P	P	P	M	A	P	A	A	A	P	A	P	A
ASCRP000768	82.3333	90.5	98	98.1667	104.333	88.5	107.667	106.5	114.333	185.5	93.6667	77.1667	73.6667	152	52.1667	49.3333	50.3333	52.1667	5.00729	5.04993	5.19363	5.17652	5.65318	5.00418	6.28324	6.48959	6.68183	6.35566	5.13545	4.92015	5.2374	8.1443	5.42935	5.40969	5.70457	6.6432	A	A	A	A	P	A	A	P	P	P	A	A	A
ASCRP000770	126.5	132	130.833	135.5	119.667	131.167	104	89.6667	102.667	168.5	102.667	109	77	75.3333	64.1667	91.5	50.3333	38.1667	6.20108	6.32374	5.89405	5.86387	6.0461	6.6754	5.91809	6.0318	6.1737	6.20437	5.35565	5.56388	5.40421	5.39746	5.69668	6.19228	5.68946	5.95257	P	P	P	P	P	M	A	A	A	P	A	P	A
ASCRP000774	119	124	146	142.667	146.833	126.333	124.167	116	103.833	139.833	115.333	161.167	84	122.5	63.8333	68	78.8333	45.5	6.10969	6.14753	6.17269	5.96299	6.47899	6.55828	7.116	6.88062	6.27728	5.83607	5.65997	6.23826	5.85307	7.46021	5.68931	5.84037	6.49473	6.38182	P	P	P	P	A	A	A	P	A	P	A	P	P
ASCRP000776	769.167	2534.83	488.5	3889.67	915.833	1359.5	304.333	285.667	262.167	553.833	237.667	325.5	271.667	411.333	189.167	174.667	121.667	211.833	8.93796	10.4826	8.83042	9.98667	9.87863	11.026	9.86242	9.56424	9.40302	8.24767	7.0243	7.33946	9.17171	10.4966	7.19958	7.13619	7.36781	9.56395	A	P	P	P	P	P	P	P	P	P	P	P	P
ASCRP000779	27438.8	20648.3	16478.7	44496.8	11020.7	3167.5	441.5	539	2875.5	28755.7	20314	25297.3	7058.33	1027.17	32501	34525.5	2551.67	2599.17	14.0819	13.7079	13.9965	14.2163	13.3254	12.0592	10.5999	10.8324	13.2466	13.9819	14.2328	14.442	14.3454	12.5349	14.2925	14.2352	13.5474	13.9385	P	A	P	P	P	A	M	P	P	M	P	P	P
ASCRP000781	200	179.333	133.667	327.167	115.667	98.8333	88.8333	80.6667	87.6667	465.5	253	327.167	87.1667	69	175.333	179.333	52.3333	34.6667	7.21537	6.95676	5.9935	7.13685	5.94034	5.48726	5.4412	5.26558	5.49768	7.90409	7.14327	7.37773	5.97986	5.10216	7.08838	7.16385	5.78257	5.89001	P	P	P	P	P	A	A	A	A	P	P	P	P
ASCRP000782	97.6667	97.6667	96	131.333	87.6667	76.8333	79.6667	77.3333	76.8333	138.833	161.5	140.667	66.6667	63.3333	83	77	46.8333	25.3333	5.5917	5.53331	5.22502	5.82586	5.15144	4.32707	4.94538	4.93608	4.75031	5.81071	6.2504	6.02838	4.67435	4.71613	6.05874	6.00234	5.59156	4.73626	A	A	A	P	A	A	A	A	A	P	P	P	A
ASCRP000787	105.5	104.167	106.333	117.333	109.667	113.667	97.6667	93.5	93.1667	124.333	99.5	94.3333	84.6667	100.667	48.6667	49.3333	40	41.5	5.78883	5.7258	5.50535	5.61001	5.79301	6.15559	5.82852	6.07054	5.8531	5.61131	5.27236	5.34462	5.79656	6.8001	5.34025	5.35604	5.3429	6.20611	A	P	P	P	A	P	A	A	A	A	A	P	P
ASCRP000788	109	106.5	115.833	123.5	111.5	132.667	88	93.1667	97.5	154.667	113.5	106.667	87	95.1667	55	51	45.5	43.5	5.90417	5.85821	5.69786	5.76347	5.78768	6.74483	5.73116	5.97425	6.08253	6.00825	5.49021	5.51847	5.94904	6.70035	5.51684	5.44538	5.57426	6.33977	P	P	P	P	M	A	A	A	A	P	A	P	A
ASCRP000789	147.667	152	180.333	205.333	194	189	180.333	152.667	210.667	206.167	146	149.333	188.833	396.667	181.833	174.833	110.667	199.167	6.55788	6.66068	6.6562	6.5303	7.07694	7.79568	8.53726	7.8988	8.78158	6.54985	6.10787	6.14119	8.28011	10.382	7.14325	7.14903	7.14123	9.46619	P	P	P	P	P	P	P	P	P	P	P	P	P
ASCRP000791	121.667	126.5	167.833	160.5	151	140	122.333	114	122.5	188.833	186.667	232.5	92.6667	78.6667	100.167	100.333	92.6667	39	6.14773	6.24503	6.51172	6.17555	6.55885	6.98568	6.82248	6.87031	6.95189	6.42072	6.53707	6.81415	6.18965	5.79279	6.31213	6.37348	6.79548	6.15807	P	P	P	P	P	P	A	P	P	P	P	P	P
ASCRP000794	626.333	484.667	355.167	797.833	693.333	190.833	91.3333	95.3333	156.667	1340.67	856.833	1261.67	239.5	128.333	475.333	480.833	84.5	125.833	9.06443	8.31781	8.1414	8.02376	9.47054	7.80223	5.8526	6.11334	7.79088	9.57253	9.37504	9.63938	8.81506	7.64398	8.58479	8.64656	6.61496	8.5471	P	P	P	P	P	P	A	A	P	P	P	P	P
ASCRP000795	490.667	392.333	272.833	653	602	124.333	88.1667	77	126	705.333	609.167	996.167	158.5	75.1667	315.833	334.167	50.8333	69.6667	8.63779	8.05994	7.5677	7.80809	9.23237	6.4808	5.12983	5.12942	7.09106	8.57692	8.76042	9.27068	7.73907	5.53819	7.98809	8.11209	5.74165	7.21071	P	P	P	P	P	P	A	A	P	P	P	P	P
ASCRP000796	162.667	148.833	130.667	198.333	124	106	90.1667	96.6667	90.1667	184.333	138.333	164.333	100.5	84.6667	106.5	102	42.3333	29.5	6.80151	6.68213	5.9786	6.44036	6.10574	5.73793	5.88028	6.24845	5.73588	6.3568	5.95857	6.24026	6.47761	6.0714	6.38352	6.37948	5.46797	5.14711	A	P	P	P	P	A	A	P	A	P	P	P	P
ASCRP000797	208	183.5	210.833	245.333	183.667	127.333	128.667	146.667	112.333	214	302	413.667	105.333	81	189.333	181.333	152.833	42.3333	7.30796	7.03849	7.00355	6.81029	6.96381	6.61464	7.43385	7.75228	6.66926	6.64836	7.46533	7.71874	6.58134	5.94517	7.18367	7.19725	7.90835	6.267	P	P	P	P	P	P	P	P	P	P	M	P	P
ASCRP000798	124	118.5	143	176.333	126.167	96.8333	96	93.5	85.1667	159	162.333	198.667	80.3333	67	117.333	110	66	31.3333	6.18061	6.10176	6.18135	6.35131	6.15726	5.40638	5.90853	5.98575	5.34617	6.09055	6.33426	6.5731	5.64148	5.01233	6.52956	6.49055	6.12693	5.5274	P	P	P	P	P	A	A	A	A	P	P	P	A
ASCRP000802	91.1667	94.5	128.667	100.833	98	99.1667	93.3333	82.5	89.8333	115.333	100.833	96	74	76	50.1667	48.6667	44.6667	41.1667	5.44404	5.34589	5.8711	5.29478	5.4659	5.31572	5.94365	5.63307	5.87163	5.46727	5.32708	5.39006	5.22756	5.61382	5.36015	5.35812	5.49017	6.19989	A	A	P	A	A	A	A	A	A	A	A	P	A
ASCRP000803	170.333	156	200.833	220.5	216.5	151	133.667	133.5	114.667	267.833	198	276.667	106.333	109.5	143.833	140	118	57.3333	6.93435	6.75791	6.89648	6.65025	7.29151	7.14781	7.54016	7.45444	6.7767	7.02856	6.63566	7.06196	6.61275	7.08446	6.81004	6.82798	7.30398	6.87828	P	A	P	P	P	P	P	P	P	P	P	P	A
ASCRP000804	154.167	138	169.167	223.5	160	123.667	108	115.5	105.667	217.667	222	261	97.3333	95	130.5	129	96.1667	60.3333	6.64978	6.48264	6.55817	6.66128	6.65524	6.48824	6.7882	6.87336	6.43592	6.65073	6.9061	6.98329	6.42341	6.74033	6.67024	6.72853	6.86978	6.95949	P	P	P	P	M	P	A	P	A	P	P	P	P
ASCRP000805	207.167	187.167	177	254.333	188.833	137.833	97.8333	102.333	100.667	367.667	290.5	327.167	129	96.8333	152.333	149.5	94.3333	63.5	7.28444	7.06661	6.62037	6.84794	7.0078	6.86485	6.22383	6.35436	6.36269	7.517	7.42047	7.35803	7.19461	6.749	6.88636	6.91087	6.821	7.09366	P	P	P	P	M	P	A	P	A	P	P	M	M
ASCRP000808	128	122.5	144.833	185.167	121	131.667	103.5	107	109.333	273.333	157.333	146.667	93	81.5	118.167	101.667	74.1667	46.8333	6.20101	6.20992	6.22295	6.38702	6.11173	6.78305	6.35342	6.51165	6.54264	7.06502	6.19252	6.03889	6.11234	6.17244	6.5466	6.38214	6.29474	6.44828	P	P	P	P	P	P	A	P	A	P	P	P	P
ASCRP000809	117.5	121.833	171.833	159.333	156.5	124.5	125.5	118	127.833	161.667	157.333	161.833	123.667	162.5	121.333	117.5	100	100.167	6.04379	6.14383	6.49946	6.16266	6.62216	6.53681	7.1603	6.94379	7.13979	6.10239	6.24952	6.23272	7.09785	8.33019	6.58039	6.59513	6.93831	8.0738	P	A	P	P	P	P	P	P	P	P	P	P	P
ASCRP000812	85	87.3333	118.5	105.667	94	95.3333	90	77.8333	84.6667	105.5	100	96.6667	71.6667	81.6667	51.8333	53	41.3333	43.5	5.09724	4.92506	5.73245	5.41679	5.3046	5.19525	5.81649	5.31023	5.43067	5.26142	5.35025	5.42535	5.26181	5.86784	5.42067	5.4948	5.38822	6.26495	A	A	A	P	A	A	A	A	A	A	A	P	A
ASCRP000813	99.1667	102.5	104.167	114.333	104	94.6667	102	107.333	110.5	126.333	151.333	193	85.8333	76.8333	63	59.3333	69	33	5.678	5.79915	5.47023	5.60724	5.6194	5.31807	6.40029	6.66718	6.66368	5.64713	6.11168	6.53639	5.97546	5.52649	5.68694	5.68277	6.21572	5.73546	A	P	P	P	P	A	A	P	P	A	P	P	P
ASCRP000815	96.6667	104.667	129.167	120	106.167	100.333	87.6667	92.8333	85.6667	107.333	128	171.333	89	76	67	64.5	71.5	33.5	5.57638	5.7299	5.91	5.66558	5.70845	5.6394	5.46659	5.8857	5.51446	5.25977	5.62827	6.31629	5.99953	5.64448	5.75152	5.78116	6.30386	5.74697	P	P	P	P	P	A	A	A	A	A	A	P	P
ASCRP000816	120.833	127.833	159.167	162.167	140.167	143.333	187.333	164.833	142	184.667	111.667	119.167	96.6667	149.5	65.5	57.3333	52.3333	65	6.11227	6.25738	6.3634	6.2057	6.41731	7.04923	8.50647	8.14369	7.4653	6.38145	5.52299	5.77638	6.38715	8.08449	5.72419	5.59781	5.76755	7.1362	P	P	A	P	P	P	M	P	A	P	A	P	P
ASCRP000817	93	106.5	133.333	102.667	99.6667	98	106	103.667	97.6667	105.333	106.5	121.333	88	80.8333	55.1667	51	65	45.3333	5.50212	5.67786	5.96597	5.33406	5.57297	5.49554	6.48211	6.45496	5.93541	5.24557	5.44195	5.80185	5.94007	5.83979	5.51192	5.44799	6.13249	6.38954	A	P	P	P	A	A	A	P	A	A	A	P	P
ASCRP000818	139.667	139	160.5	180.667	153	168.167	130.833	131	127.5	252.167	143	141.833	110	178.333	107.667	88.6667	63.6667	189	6.43784	6.47514	6.40257	6.35862	6.59311	7.50963	7.40026	7.33901	7.1744	6.89117	6.00182	6.0033	6.73816	8.5493	6.41031	6.19465	6.07893	9.37402	P	P	P	P	P	P	P	P	P	P	P	P	P
ASCRP000821	926.167	1644.5	867	3446.67	892.333	1582.17	521.5	548.167	591.5	1678.67	614.667	684.333	469.667	818	442	424.667	301	675.167	9.61063	9.86821	9.85127	9.7953	9.83657	11.2408	10.9296	10.8891	11.1971	9.9451	8.78751	8.69109	10.3432	12.1099	8.48252	8.45999	9.42824	11.8841	P	P	P	P	P	P	P	P	P	P	P	P	P
ASCRP000823	150.5	139.667	184.833	497	175.5	113.667	84.6667	78.8333	86	243.5	170.5	125.667	83.5	73.5	187.333	175.667	46.6667	34.6667	6.61207	6.49028	6.71358	7.55559	6.87869	6.14398	5.57795	5.10868	5.4323	6.84943	6.41198	5.81098	5.79267	5.47706	7.17662	7.13288	5.58138	5.72068	P	P	P	P	P	P	A	A	A	P	P	P	P
ASCRP000825	149.333	139.167	139.167	240.667	108.5	99	87.1667	86	83.3333	220.667	226	188.833	91.6667	79.8333	181	173.5	81.6667	32	6.59736	6.45533	6.09339	6.75604	5.80632	5.44503	5.33457	5.6487	5.29273	6.69029	6.93325	6.50473	6.12093	6.00449	7.13158	7.12585	6.49788	5.57741	P	P	P	M	P	A	A	A	A	P	A	P	P
ASCRP000828	507.333	3198.5	773	5975	872.167	868.333	306.5	406.667	290.333	1087.83	424	465.5	269.167	205	691.5	511.333	178.167	141.833	8.70897	10.7936	9.69611	10.6584	9.77599	10.3822	9.83024	10.2927	9.67563	9.1781	8.12773	7.90474	9.08369	8.85391	9.16145	8.73558	8.27801	8.76673	P	P	P	P	M	P	P	P	P	P	P	A	M
ASCRP000829	94.3333	98.5	107.667	107	92.8333	86.6667	99.3333	84.8333	86	116.333	105.333	115.333	70.6667	69.6667	54.1667	52.1667	46.5	25	5.43345	5.42131	5.49505	5.38123	5.31616	4.89532	5.52276	5.41714	5.44873	5.43656	5.5033	5.69641	5.09986	5.04717	5.47843	5.47438	5.56705	4.76219	A	A	P	P	A	A	A	A	A	A	A	P	A
ASCRP000830	123.667	112.167	129.667	125.833	112.5	130	105.5	95.3333	105	195.833	106.833	104.833	101.833	130.833	65.6667	63.1667	54.3333	64.5	6.17983	5.99487	5.94779	5.76457	5.85722	6.57005	6.58264	6.1097	6.48095	6.48222	5.41247	5.54115	6.58502	7.67579	5.75861	5.73816	5.81305	7.09918	P	P	P	P	P	P	A	A	P	P	A	P	P
ASCRP000832	131.833	143.667	151.667	264.333	119.5	120.833	89.1667	92.6667	91	215.667	192.667	191.167	86	74.6667	136.5	127.833	83	41	6.28228	6.54606	6.30124	6.89027	5.98845	6.46722	5.9153	6.01966	5.71962	6.63582	6.5707	6.50107	5.87279	5.53335	6.7255	6.70786	6.52897	6.2014	P	P	P	P	M	P	A	A	A	P	M	P	P
ASCRP000833	93.6667	100	119.333	124	214	120.667	117.167	101.833	134	183.167	130.667	137.667	132.5	322.667	73.6667	66.3333	77	110.5	5.50324	5.60526	5.71182	5.69016	7.28116	6.3389	6.72402	6.44192	7.32732	6.36401	5.84171	5.94518	7.33593	9.93159	5.92753	5.81432	6.42536	8.27674	A	A	P	P	P	P	A	P	A	P	P	P	M
ASCRP000836	99.3333	104.5	132.667	141.833	96.8333	100.333	97.8333	93	88.1667	119.333	109	138.667	73.6667	74.1667	51.3333	49.6667	44.8333	30.6667	5.58486	5.72887	5.91324	5.95613	5.39877	5.59413	5.77217	5.99929	5.54973	5.4824	5.48661	5.97399	5.24697	5.58955	5.3933	5.38877	5.54164	5.37294	A	A	M	P	A	A	A	A	A	A	A	P	A
ASCRP000839	171.667	153.333	174	189	92.5	94	79	86.6667	71.1667	177.167	189.333	126.333	76.3333	72.8333	112.667	114.833	56.1667	32.1667	6.9399	6.71543	6.60835	6.41548	5.24791	4.90901	5.07884	5.7251	4.51362	6.28608	6.53352	5.80347	5.42234	5.05546	6.47381	6.55688	5.86393	5.44039	P	P	P	P	A	A	A	A	A	A	M	P	A
ASCRP000840	123.167	114.5	157	173.5	108.667	95.5	103.5	94.6667	87	133.167	170.333	232.667	85.8333	76	104.333	106.667	91.5	33.6667	6.12106	5.96348	6.38774	6.31513	5.82028	5.41553	5.89963	6.07083	5.59232	5.77019	6.41714	6.81201	5.94345	5.69922	6.37166	6.47464	6.742	5.69841	P	P	P	P	P	A	A	A	A	P	P	P	P
ASCRP000847	112.833	111.333	117.667	123	121	113.667	90	83.8333	99.6667	119.833	151	95.3333	80.3333	90.3333	61	57.1667	39	45.5	6.02304	5.89627	5.66905	5.7129	6.07569	6.06616	5.69742	5.45606	6.11344	5.5261	6.11728	5.35018	5.61986	6.46832	5.6399	5.59887	5.32587	6.44025	P	P	P	P	P	P	A	A	A	A	M	P	A
ASCRP000848	88.8333	90	116	106	123.333	118	91	86.6667	92.3333	109.333	179.833	87.6667	76.5	73.3333	44.6667	44	33.6667	26.1667	5.33775	5.25747	5.65568	5.43513	6.01914	6.2812	5.70308	5.55627	5.87386	5.30459	6.49834	5.18202	5.04698	5.46913	5.241	5.26802	4.9776	5.01707	A	A	P	A	P	P	A	A	A	A	P	A	A
ASCRP000853	101.333	100.5	125.5	305.833	122	95.5	78.3333	71	74.8333	162.333	184	135	90.3333	75.5	406.667	436.333	43	30	5.77292	5.70678	5.88858	7.06505	6.08215	5.05911	5.16047	4.61314	4.90137	6.18134	6.52392	5.89576	6.03346	5.3193	8.35289	8.49903	5.44001	5.24795	P	P	A	P	P	A	A	A	A	P	P	M	P
ASCRP000859	122.833	340	110.5	820.5	124.5	149.667	78.5	85.1667	80	106.167	79.3333	84	62.5	107.667	39.3333	38.3333	33.3333	41.6667	6.11939	7.88618	5.59729	8.0389	6.13107	7.18163	5.12703	5.64851	4.97389	5.20292	4.72757	5.16015	4.57145	7.12137	5.05042	5.09671	5.01586	6.27105	P	A	P	P	P	P	A	A	A	A	A	A	A
ASCRP000860	124.667	522.833	153.333	1889.67	175	218.833	84.1667	89.8333	90.5	120.667	131	127.667	81.1667	107	70.8333	63.6667	54.6667	42.6667	6.18262	8.44306	6.36265	9.03713	6.88325	8.17026	5.67186	5.77192	5.83089	5.54561	5.84317	5.84998	5.67702	7.13305	5.8132	5.76003	5.85401	6.32249	P	A	P	P	P	P	A	A	A	P	P	P	A
ASCRP000861	98.1667	99	120	111.833	99.8333	106	81.6667	86.5	87	145	114.333	90.1667	78.5	73.3333	60.3333	54.6667	45	34	5.65866	5.56494	5.79013	5.52311	5.45853	5.79357	5.3664	5.68617	5.51236	5.89905	5.54096	5.22866	5.48813	5.33204	5.61659	5.5282	5.5194	5.78881	P	P	P	P	A	A	A	A	A	P	A	A	A
ASCRP000867	95	97.1667	128.167	127.333	140.167	105.833	104.5	119.333	88	109	158.833	166.667	80.3333	76.6667	72.3333	69	111.167	35	5.57252	5.54278	5.90482	5.7736	6.37581	5.79494	6.60993	7.0011	5.60708	5.31679	6.24038	6.27745	5.50961	5.57635	5.87268	5.87081	7.15769	5.92142	A	A	A	P	P	A	A	P	A	A	P	P	A
ASCRP000868	101.167	97.3333	104.667	105.5	116.667	109.833	100.833	110.333	91	109.833	122.167	127.667	87.1667	80.8333	60.6667	50	66.6667	34	5.62966	5.47725	5.46007	5.36309	5.95523	5.99029	6.27182	6.6667	5.84008	5.31565	5.72632	5.85264	5.83233	6.01284	5.61742	5.4261	6.19979	5.69021	A	A	P	A	P	P	A	P	A	A	A	P	M
ASCRP000869	140	136.167	196	161	181.333	125.667	152.667	157.833	106.167	151	193.667	244.333	101	79.8333	115	116.167	151.167	43.6667	6.44252	6.4582	6.86165	6.19394	6.94883	6.60724	7.9622	7.99681	6.4527	5.98148	6.64925	6.86419	6.54253	5.84839	6.50869	6.56796	7.88651	6.32391	P	P	P	P	P	P	P	P	A	P	P	P	P
ASCRP000870	121.167	127.333	146	133.333	149.167	109.833	133	135.5	96.1667	147.333	163.333	188.333	96.3333	82.8333	89.1667	82	97.8333	37	6.10288	6.26862	6.14341	5.8404	6.5163	6.08622	7.39927	7.38587	6.00978	5.93643	6.29261	6.49896	6.27398	6.12785	6.16129	6.08571	6.90327	5.96798	P	P	P	P	P	P	P	P	A	A	P	P	P
ASCRP000871	87.6667	91	103.333	107.833	112.667	108.667	97.1667	95.6667	87.1667	113.833	119	112	81.6667	81.8333	64.3333	55.5	69.5	41.3333	5.33511	5.31478	5.4453	5.43756	5.8353	5.95214	6.02502	6.10929	5.63565	5.43025	5.4194	5.60632	5.60282	6.01432	5.71697	5.55699	6.21884	6.0865	A	A	P	A	P	A	A	A	A	A	A	P	A
ASCRP000873	108.333	106	160.667	145.333	152.667	99.3333	128.333	141.333	93.5	127.667	195.833	217.833	92	84.5	82.1667	71.3333	89.8333	31	5.87192	5.78197	6.39449	6.00642	6.57615	5.51041	7.32611	7.66618	5.94909	5.6454	6.64193	6.70078	6.10784	5.8777	6.03725	5.93847	6.73247	5.43276	P	A	P	P	P	A	P	P	A	P	M	P	P
ASCRP000874	146.5	135	209.167	188.167	254.5	148.333	147.833	158.667	119	154.833	273.333	335.833	111.333	80.3333	144	134.833	180.167	47.3333	6.50661	6.38558	6.9844	6.42707	7.66623	7.17303	7.81289	8.00726	6.87194	6.0528	7.31867	7.40709	6.81981	6.08774	6.80029	6.76985	8.31	6.47545	P	P	P	P	P	P	P	P	P	P	P	P	P
ASCRP000875	1472.5	2811.33	766.833	4817	1855.5	2138.17	1757	1315.83	930	511	292.667	614.167	349	546.333	251.667	252.667	201.167	221.833	10.0975	10.6163	9.65664	10.3426	10.9266	11.6125	12.3882	12.0125	11.9416	8.11885	7.41987	8.48114	9.8437	11.1361	7.63792	7.71244	8.5898	9.65663	P	P	P	P	P	P	P	P	P	P	M	P	A
ASCRP000880	116.333	253.333	227.833	1045.5	195.167	179.5	277.167	264.333	171.167	258	129.667	119.667	100.667	293.167	53	46.6667	52	71.3333	6.05079	7.54068	7.16551	8.31338	7.08382	7.65218	9.6633	9.37543	8.22171	6.95128	5.61634	5.6883	6.45344	9.74572	5.42437	5.32479	5.70799	7.30451	P	P	P	A	P	P	P	P	P	P	A	P	P
ASCRP000881	609.667	542.333	1365.67	3973.33	1352.5	209	133.667	141.5	244.5	1244	2477.83	1524	482.667	184.333	5687.83	5377.67	409.167	163.333	9.02486	8.4881	10.5974	10.014	10.4372	8.05652	7.49733	7.65626	9.20611	9.43982	11.08	9.86361	10.3796	8.58714	11.9595	11.8452	10.2405	9.11091	P	P	P	P	P	P	P	P	P	P	P	P	P
ASCRP000882	195.667	169.167	138.5	254.667	135.5	99.6667	76.3333	79.3333	81.1667	320.167	363.833	376.833	97.3333	69	223.5	207.667	71	38	7.18338	6.91661	6.10257	6.8448	6.29818	5.47124	4.97577	5.24074	5.17659	7.29492	7.85054	7.58223	6.41245	4.97624	7.44305	7.38923	6.28239	5.98312	P	P	P	P	P	A	A	A	A	P	P	P	P
ASCRP000885	153.167	139.833	161.833	321	258.167	113.5	106.333	124.833	95.5	182.667	480.333	390.333	103.667	77.5	249.833	233.833	144.167	39.6667	6.63901	6.46584	6.43455	7.11471	7.70465	6.19404	6.48443	7.04574	5.99538	6.33927	8.38169	7.63205	6.56222	5.66296	7.63005	7.58452	7.74841	6.10334	P	P	P	P	P	P	A	M	A	P	P	P	P
ASCRP000886	136.667	129.5	149.667	273.333	225.833	123.667	119.167	131.333	108	171	431.667	328	104.667	79.8333	150.167	138	111	35.6667	6.37495	6.31682	6.2362	6.93054	7.39607	6.52777	7.0738	7.23303	6.43285	6.21757	8.19132	7.37217	6.53803	5.89151	6.87583	6.80709	7.15429	5.89549	P	P	P	P	A	P	P	P	A	P	P	P	M
ASCRP000887	106.333	103.833	100.333	151.833	126.333	99.3333	89.6667	86.6667	92.6667	103.333	218.167	136.833	86	73.3333	116	111.167	78.6667	35.8333	5.76806	5.66621	5.40113	6.11803	6.17225	5.56948	5.50638	5.65026	5.79995	5.16368	6.88115	5.95423	5.90893	5.36595	6.50374	6.5087	6.45904	5.82748	P	P	P	P	P	A	A	A	A	A	P	P	P
ASCRP000889	167	161.833	223.667	261.833	164.833	195.667	117.5	129	148.167	502.167	194.5	170.667	133.333	130.667	114	107.667	68.5	62.5	6.87712	6.8271	7.1352	6.88645	6.72676	7.8672	7.08665	7.28188	7.72583	8.08468	6.62927	6.30887	7.28038	7.65487	6.49898	6.46777	6.2187	7.03043	P	P	P	P	A	P	P	A	P	P	P	P	P
ASCRP000890	4651.33	4650	1632.67	5726.67	2776	2965.33	4335.17	3465	891.167	1548.83	657.167	2250	719	2637.83	317.333	439.333	370	963	11.5333	11.3618	10.7902	10.5798	11.5323	11.9821	13.505	13.1278	11.8823	9.81178	8.93699	10.4923	11.0905	13.9717	8.00172	8.50739	9.953	12.7401	P	P	P	M	P	P	M	P	P	P	P	P	P
ASCRP000891	90.5	96.6667	156.833	151	97	89.5	88.1667	86.3333	84	142.667	141.833	125.167	78.8333	67	97.8333	100.667	71.1667	29.6667	5.32013	5.4738	6.35317	6.09084	5.49258	4.83246	5.74388	5.5721	5.30616	5.86012	5.96805	5.83662	5.64274	4.79899	6.28465	6.37026	6.29336	5.28602	A	A	P	P	A	A	A	A	A	P	M	P	A
ASCRP000892	118	116.833	289.5	201.667	116.667	103.5	134.5	124	106.5	196.333	188.667	205	109	105.5	127.5	124.667	129.333	55.3333	5.98613	5.99578	7.68896	6.492	5.99858	5.74375	7.24406	7.16766	6.30718	6.49738	6.61269	6.61815	6.70953	7.01617	6.65082	6.66531	7.49645	6.80431	A	A	P	M	P	A	M	P	A	P	P	A	A
ASCRP000893	92.3333	96	179.667	155.667	108.167	100.667	101.333	106.667	89	154.667	173	167.333	87.3333	78	102.333	90	106.333	41.8333	5.46797	5.53745	6.66549	6.13191	5.73753	5.5399	6.39882	6.55811	5.75543	6.01845	6.38502	6.28648	5.94809	5.72707	6.33315	6.22015	7.05369	6.22662	A	A	P	P	P	A	A	P	A	P	P	P	P
ASCRP000894	113.5	114.167	246.167	227.667	128.167	107.5	123.833	139.5	97	204.833	233	272.667	122.167	85.6667	153	149.833	134.5	40.6667	5.94982	6.0502	7.34946	6.69664	6.17491	5.83308	7.31882	7.5855	6.09828	6.57137	6.96677	7.04669	7.03583	6.22078	6.89442	6.91329	7.5897	6.18327	P	P	P	P	M	A	P	P	A	P	P	P	P
ASCRP000898	109.667	106.5	89.6667	139.5	82.5	82	78.3333	73.6667	71.6667	144.333	136	130.333	70.3333	68.5	70.3333	69.1667	38.1667	25.5	5.89111	5.77746	5.10585	5.95073	4.81912	4.57005	4.90758	4.59668	4.62434	5.8987	5.91672	5.87292	5.01624	4.8376	5.83104	5.86412	5.19671	4.64486	P	P	A	P	A	A	A	A	A	P	P	P	A
ASCRP000899	207.667	172.333	294.333	331.667	362.5	214.667	120.667	130.333	152	316.167	646.667	506.667	122.667	78.1667	303.167	299.833	119.5	44.6667	7.25096	6.92229	7.77317	7.15004	8.32445	8.12693	7.13918	7.31392	7.75747	7.28081	8.86248	8.09187	7.07123	5.94061	7.94161	7.95332	7.32071	6.37954	P	P	P	P	A	P	A	P	P	P	P	P	P
ASCRP000900	157.333	152.667	355.167	269.5	124	103.333	121.167	110.333	97.3333	263.833	274.833	460.833	93.3333	81.1667	208	190.667	164.333	45.6667	6.67586	6.67338	8.15862	6.92209	6.14579	5.82402	6.79061	6.73858	6.04055	6.99862	7.3521	7.94347	6.23548	5.9548	7.34341	7.26321	8.09103	6.42252	P	P	P	P	P	A	A	P	A	P	P	P	P
ASCRP000906	96.3333	100.833	100	104	102.333	107	104.667	86.6667	93	132.833	117.833	100.5	77.8333	97.5	60.1667	57.3333	47.3333	58.1667	5.47803	5.53909	5.34737	5.39096	5.58955	5.96493	5.95223	5.63498	5.75067	5.72392	5.58035	5.44314	5.44382	6.78009	5.61844	5.61449	5.62215	6.89119	A	A	P	A	P	A	A	A	A	A	P	P	A
ASCRP000907	98.1667	98.6667	201.167	114.667	116.833	105.833	93.3333	93.5	111.833	122.167	134.667	114.5	75.5	75	49.6667	49.1667	63.1667	31.6667	5.52329	5.5377	6.88036	5.60031	5.98856	5.8068	6.07174	6.11817	6.72059	5.57257	5.9085	5.63836	5.27148	5.53082	5.34369	5.38937	6.06063	5.45151	P	A	P	P	P	A	A	A	P	P	P	P	A
ASCRP000909	125	143.667	133	197	121	145.667	91	90.3333	98.3333	333	147.667	124.333	85.8333	75	80.3333	72.8333	52	35.6667	6.20771	6.52385	6.01956	6.48745	6.06223	7.07001	5.96337	6.00711	6.02589	7.36343	6.09472	5.77257	5.87388	5.73128	6.00366	5.94192	5.76088	5.85275	P	P	P	P	P	P	A	A	A	P	P	P	P
ASCRP000910	91.1667	100.5	95.3333	118.833	98.3333	114.333	82.5	85.5	84.6667	171.667	125	88	72	75.6667	52.6667	49.1667	39.6667	29	5.46668	5.5991	5.25548	5.63397	5.43725	6.2049	5.34541	5.59832	5.33542	6.23167	5.60053	5.23073	5.22403	5.46993	5.42901	5.4094	5.29769	5.23361	A	P	A	P	A	P	A	A	A	P	A	P	A
ASCRP000914	3562.83	5837.83	2770.83	11885.5	2981	3359.67	862.5	1031.33	697.667	4082.33	1130	1641.5	573.833	193	1499.67	1441.83	554.833	231.167	11.197	11.7254	11.5887	11.8174	11.6245	12.1346	11.6982	11.7778	11.4298	11.1904	9.77227	9.97032	10.6281	8.75826	10.2647	10.2289	10.9767	9.7487	A	P	P	P	P	P	P	P	P	P	P	P	P
ASCRP000915	130	124.833	140.833	171.667	102.333	96.8333	99	84.6667	87.5	157.5	138.333	160.833	78.6667	73.8333	92	85	71	31.3333	6.29822	6.23145	6.10389	6.2955	5.61346	5.35079	5.82068	5.62897	5.48256	6.06953	5.97526	6.27184	5.39986	5.43481	6.19348	6.14939	6.27072	5.59089	P	P	P	P	A	A	A	A	A	P	P	P	A
ASCRP000916	111.167	113.667	158.333	181	117.333	99.1667	99.6667	102.5	98.6667	174.833	181.833	161.833	80.6667	73	118.5	110.333	73.5	30.3333	5.90729	5.94109	6.33076	6.33005	5.96203	5.46623	6.08784	6.31749	5.9354	6.22018	6.50976	6.21369	5.63755	5.06319	6.55399	6.5139	6.35867	5.46987	P	P	M	M	P	A	A	M	A	M	P	P	A
ASCRP000917	137.333	126.167	181	195.667	127	108.5	92.6667	100.5	99.6667	199.833	197	175.333	86.6667	70.5	143.833	128.833	78.6667	30.6667	6.39857	6.3041	6.67901	6.48717	6.1641	6.03471	5.87458	6.34365	6.30005	6.51714	6.65469	6.33929	5.95339	5.08719	6.80174	6.71832	6.47127	5.39059	P	P	A	P	P	P	A	P	A	P	P	P	A
ASCRP000921	929.5	2202	613.333	6188.67	779.833	1016.67	318.5	312.667	240.833	686.5	243.5	327	233.5	375.833	331.167	285.667	176.167	291	9.57906	10.2686	9.22885	10.7366	9.64866	10.5704	9.90978	9.75574	9.14992	8.57771	7.08621	7.38067	8.76301	10.2696	8.06173	7.89281	8.25927	10.2172	P	P	P	P	P	P	P	P	P	P	P	P	P
ASCRP000922	326.333	1461.5	313.667	3957.17	417.5	504.5	126	135.833	128.333	252.333	194	233.667	112.667	96	139.167	130.833	83	57.6667	7.83626	9.68792	7.8376	10.0013	8.63632	9.5963	7.11913	7.42861	7.20129	6.8937	6.56602	6.82531	6.83755	6.59909	6.78252	6.72661	6.5432	6.85795	A	P	P	P	P	P	P	P	P	P	M	P	P
ASCRP000926	246.667	215.5	403.5	377	194.333	125.167	123.833	137.333	95.8333	328	506.833	522.667	160.333	101.667	257.333	252.167	310.667	70.5	7.60569	7.29293	8.45761	7.2725	7.08037	6.4333	7.25794	7.5816	6.05379	7.3439	8.47935	8.15292	7.78271	6.85515	7.68532	7.70827	9.52209	7.28632	P	P	A	P	P	P	P	P	A	P	P	P	P
ASCRP000928	94.6667	98.6667	120.167	152.167	139	110	98.8333	91	95.8333	115	160.833	549.667	83.6667	75.5	93.3333	94.8333	66.3333	34.1667	5.53984	5.46216	5.77871	6.09819	6.37882	5.98603	6.09567	5.91931	6.04304	5.40335	6.29971	7.07944	5.7962	5.61766	6.2213	6.28904	6.1481	5.74502	A	A	P	P	P	P	A	A	A	A	P	A	A
ASCRP000929	150.667	130.5	211.333	204.667	162.667	124.667	168.5	137	137.333	223.833	179.333	230.5	114.167	145.5	112.667	108	90.5	59	6.60261	6.28486	6.91847	6.51851	6.75313	6.6185	8.13519	7.51833	7.35175	6.69664	6.51536	6.81056	6.90665	7.99107	6.4753	6.47505	6.74983	6.92697	P	P	P	P	P	P	M	P	P	M	P	A	P
ASCRP000930	92.5	91	107.5	143.167	106.833	97	88	90.8333	79.1667	113.333	140	173	76.6667	62.8333	94.8333	92.8333	74	28.5	5.48602	5.27702	5.52948	5.98637	5.6632	5.25777	5.95902	5.94652	5.16035	5.42499	5.96315	6.35493	5.49358	4.50596	6.22688	6.26609	6.36077	5.10532	A	A	P	P	P	A	A	A	A	A	A	P	A
ASCRP000931	96.6667	95.8333	112.333	139.667	104.5	88.8333	108.333	101.333	86.6667	123.5	165	196.833	80.6667	65.6667	87.6667	82.6667	85	30.3333	5.49436	5.36816	5.63057	5.94672	5.70604	5.05187	6.33073	6.39711	5.33317	5.5927	6.36381	6.55034	5.79991	4.65255	6.13056	6.10308	6.59694	5.41511	A	A	P	P	P	A	A	P	A	A	P	P	A
ASCRP000932	98.6667	96.8333	122.167	162.667	107.5	96.8333	80.6667	89	78.3333	168.167	200.5	242	84.6667	69.3333	122.167	117.167	82.5	32.6667	5.75105	5.54191	5.80295	6.19488	5.72861	5.10601	5.3276	5.83805	5.06363	6.19561	6.68785	6.87368	5.74506	5.0082	6.59459	6.57702	6.57098	5.70731	P	A	P	P	A	A	A	A	A	P	P	P	A
ASCRP000933	91	95.5	123.833	114.333	96.5	103.333	85.6667	83	92.6667	122	100.667	82.3333	79	103.333	52.5	46.6667	41.3333	55.3333	5.43593	5.44061	5.75352	5.5538	5.36891	5.64294	5.49343	5.36267	5.93734	5.53542	5.20391	5.076	5.55652	6.87924	5.44909	5.3463	5.40831	6.79493	A	A	P	P	A	A	A	A	A	A	A	A	A
ASCRP000939	152.667	135.833	133.333	301.333	145.5	92.8333	81.6667	91	80.8333	250	292.5	297	84.8333	66.1667	199	196.5	83.3333	30.3333	6.66924	6.43783	5.93982	7.05001	6.45419	5.1799	5.49907	5.72231	5.20239	6.89582	7.40087	7.22966	5.85767	4.88837	7.25969	7.31393	6.56853	5.34748	P	A	P	P	P	A	A	A	A	P	M	P	A
ASCRP000940	123.5	110.667	100.333	187	112.333	92.3333	78.5	84	79	156.167	203.167	193.667	79.1667	66.1667	105.833	87.3333	54.3333	27.6667	6.14411	5.95926	5.42657	6.41414	5.8326	5.01448	5.16841	5.58335	5.01042	6.06386	6.71596	6.50081	5.50079	4.86675	6.39721	6.17409	5.83137	4.96981	P	P	P	P	P	A	A	A	A	P	P	P	A
ASCRP000941	133	122	117.167	224.667	116.833	89.1667	85.8333	87	83.3333	223.167	212.5	190.167	77	65.5	137.333	135.667	64.3333	26.3333	6.32257	6.16562	5.66318	6.68199	5.9702	4.99773	5.33585	5.61107	5.18638	6.69523	6.82792	6.50053	5.48315	4.7821	6.75057	6.79049	6.11947	4.83399	P	P	P	A	P	A	A	A	A	P	P	P	A
ASCRP000942	239.667	477.167	210.333	1064	223.333	285.167	151.333	156.5	137	200.5	175.167	231	127.167	136.667	84.3333	85.3333	122.833	66.5	7.48739	8.30809	6.98017	8.31849	7.37223	8.72184	8.04347	8.01309	7.45079	6.51915	6.34892	6.80808	7.19682	7.81561	6.06019	6.13903	7.3615	7.15542	P	P	A	P	P	P	P	P	P	P	M	P	P
ASCRP000945	97.3333	107.333	145.667	124.333	117.333	131.167	90.6667	80.6667	81.1667	124.167	96.6667	93	77.3333	90	45.6667	44	37.6667	30	5.7227	5.9161	6.15429	5.6285	5.94106	6.58957	5.98421	5.42119	5.20288	5.66645	5.16108	5.27866	5.42814	6.28651	5.25565	5.24209	5.17053	5.22184	P	P	P	A	P	M	A	A	A	A	A	A	A
ASCRP000949	155.167	291.667	166.5	900.167	141.667	129.833	106.333	105.333	107.167	206.5	107.833	121.667	83.8333	109.833	62.6667	59.8333	51.5	47.6667	6.7173	7.71858	6.46118	8.13496	6.41221	6.74287	6.54943	6.52611	6.4428	6.56554	5.48121	5.77071	5.79673	7.11573	5.68012	5.66872	5.72681	6.51578	P	P	P	P	P	P	A	P	P	P	A	P	A
ASCRP000950	288.5	911	243	2028.67	369.333	403.167	117.167	108.833	145.833	239.333	149	156.667	122.667	81.1667	165.667	152.833	102.5	45.3333	7.69463	9.15511	7.26914	9.07195	8.37958	9.30494	6.92941	6.59835	7.59596	6.80285	6.11194	6.20515	7.08041	5.77857	7.01173	6.94417	6.99695	6.38348	A	P	P	A	P	M	A	P	A	P	P	A	P
ASCRP000958	346.667	387.167	297.167	580.333	273.667	266	187.667	174.167	143.667	585.833	260.833	347.667	145.167	133.833	205.667	198.833	181.167	74	8.10092	8.03251	7.7546	7.70719	7.82812	8.62267	8.49259	8.31666	7.54524	8.34365	7.23813	7.46997	7.53165	7.77144	7.31829	7.33047	8.31922	7.4286	P	P	P	P	P	A	M	P	P	P	P	P	P
ASCRP000961	501.333	397	675.333	1884.33	524.667	237.5	339.833	434.667	168	1179.5	1702	1830.83	317	119.667	1859.5	1622.5	766.667	126.333	8.68939	8.07291	9.44	9.02906	8.98787	8.41093	10.0652	10.4367	8.12142	9.33015	10.381	10.1507	9.58392	7.49189	10.5099	10.3438	11.5079	8.55236	P	P	P	P	P	P	P	P	P	P	P	P	P
ASCRP000964	307	310.833	328.167	561.833	289.667	313.833	185.5	174.333	205.167	679	235	261	178.667	271.667	226.167	213.167	132.333	148	7.94083	7.79063	7.9723	7.67563	7.93235	8.91386	8.60971	8.33297	8.67222	8.56112	7.02372	6.99097	8.07639	9.56134	7.46405	7.43561	7.54967	8.88206	P	P	P	P	P	P	P	A	P	P	P	P	P
ASCRP000966	96	95.8333	109.833	170.667	91.3333	88.6667	78	78.6667	81.6667	137.333	197.333	139.667	74.3333	68.6667	74.5	73.8333	38	24	5.51345	5.32374	5.49851	6.27291	5.24797	4.89576	4.98987	5.00199	5.23676	5.76371	6.63375	6.02142	5.06469	5.03647	5.91944	5.95882	5.26473	4.69413	A	A	P	P	A	A	A	A	A	P	P	P	A
ASCRP000968	93.8333	99.3333	107	115	102	99	91.5	89	86	105.167	146.333	101.667	74.6667	75.3333	62.5	59.3333	48.8333	29.6667	5.54399	5.58114	5.42047	5.56576	5.52855	5.42059	5.92463	5.80718	5.45737	5.22399	6.05288	5.4559	5.19064	5.54901	5.66179	5.62395	5.6642	5.31237	A	A	M	A	A	A	A	A	A	A	P	P	A
ASCRP000969	192.167	175.5	229.167	362.5	183.833	181	155	136.167	137.167	659.667	202.5	224.5	122.667	113.333	286	246.667	123.5	98.5	7.1315	6.94065	7.15387	7.23249	6.98216	7.73672	7.82943	7.49109	7.43012	8.50924	6.74602	6.75645	7.08572	7.32234	7.85285	7.67138	7.39005	8.07585	P	P	P	P	A	P	P	P	P	P	P	A	P
ASCRP000970	96.6667	104	117.667	117.833	105.333	99.3333	105.5	95.3333	88.3333	109.833	116.333	116	77.1667	77.5	53.6667	52.8333	49.3333	30.1667	5.58697	5.73276	5.72463	5.64542	5.71244	5.29603	6.16689	6.09272	5.59311	5.30993	5.61699	5.70117	5.37122	5.62412	5.47936	5.48326	5.6687	5.33285	A	P	P	P	A	A	A	A	A	A	A	P	A
ASCRP000972	149.333	145.333	115.5	209.667	139.333	117	102.5	88.8333	92.8333	146.167	219.833	130	82	76.3333	146.333	138	68	30	6.60308	6.55515	5.64353	6.57426	6.39447	6.3607	6.25769	5.71777	5.75544	5.90331	6.85634	5.88522	5.69631	5.63368	6.82976	6.80898	6.22153	5.29012	P	P	P	P	P	P	A	A	A	P	P	P	A
ASCRP000974	98.8333	108.833	85.3333	121.167	92	88.6667	79.6667	76	77.8333	106.5	119.333	85.6667	65	65	79.6667	76	46.8333	27.1667	5.6142	5.73318	4.84618	5.65849	5.20639	5.01653	4.94559	5.04017	4.81591	5.24958	5.70399	5.21251	4.8023	4.63858	5.98826	5.98449	5.55798	4.99074	P	A	A	P	A	A	A	A	A	A	A	P	A
ASCRP000975	91.8333	84.8333	94.3333	113.333	91.3333	95.3333	75.5	81.5	87.6667	101	137.833	107.167	73.6667	71	59.3333	58.6667	45.8333	32	5.41289	4.98624	5.27378	5.56897	5.27255	5.22446	4.95223	5.36865	5.41905	5.14278	5.92137	5.53313	5.18291	5.23794	5.59894	5.62394	5.58218	5.54695	A	A	P	P	A	A	A	A	A	A	P	P	A
ASCRP000976	128.667	124.833	133.667	166.333	119.5	107.5	111.333	89.8333	106.667	173.833	150.167	150.833	92	85.1667	117.167	109	72.1667	48	6.26478	6.19828	5.97073	6.24575	5.99818	5.99688	5.99029	5.73026	6.32885	6.24552	6.14568	6.11616	6.17747	6.09099	6.54069	6.49713	6.31371	6.50748	P	P	A	P	P	A	A	A	A	P	P	P	P
ASCRP000979	392.333	1464.5	326.833	2344.67	531.667	552.167	176.5	175.167	117.167	220.833	137.5	207	108.667	141.5	85.3333	84.3333	52	93	8.31143	9.70192	7.93893	9.15692	9.00668	9.7257	8.51422	8.38991	6.86306	6.68849	5.94392	6.61515	6.71802	7.85972	6.09466	6.13326	5.74973	7.85936	P	P	P	P	P	M	P	P	P	P	P	P	P
ASCRP000981	425.833	345	191.333	549.667	290	108.333	86.8333	81.1667	104.833	1075.67	576.333	905.833	182.167	76.3333	320.333	318	54.6667	66.1667	8.42734	7.90563	6.79188	7.65262	7.92232	5.80274	5.12049	5.21491	6.39434	9.16802	8.66226	9.1114	8.1276	5.61241	8.01448	8.04782	5.83162	7.16033	P	P	P	P	P	A	A	A	A	P	A	P	M
ASCRP000984	90	95.1667	95.1667	148.667	93.8333	96.1667	71.5	77.8333	80.3333	138.667	132	122	70	65.1667	89.5	84.8333	42.8333	28.6667	5.40922	5.43914	5.27487	6.08423	5.2711	5.4099	4.72147	5.17944	5.02149	5.83418	5.82749	5.78352	5.06381	4.64949	6.15031	6.12989	5.44275	5.26601	A	A	P	P	A	A	A	A	A	P	P	P	A
ASCRP000985	149.167	146.5	302.833	214.667	191.667	111.333	121.5	123.333	117.5	179.5	195	324.5	112.167	98.5	138.833	131.167	134.167	54.6667	6.60232	6.61858	7.79757	6.60335	7.03921	6.04189	7.09412	7.06779	6.87593	6.29528	6.63906	7.3622	6.80346	6.7684	6.76806	6.73623	7.58146	6.76041	P	P	P	P	P	A	A	P	P	P	P	P	P
ASCRP000986	110.667	113.167	172.333	142.833	127.667	95.6667	90	98.1667	97.5	131.167	139.5	207.833	86.6667	76.8333	84.5	83.3333	59	36.3333	5.94219	6.04527	6.5773	5.98994	6.11754	5.12641	5.99387	6.18331	6.09967	5.685	5.97097	6.62463	6.04914	5.66372	6.08784	6.10357	5.97268	5.90061	P	P	P	P	P	A	A	P	A	P	P	P	P
ASCRP000990	298.5	252.333	235	416.833	190.833	175.833	96.8333	96.1667	131.833	592.5	481.5	427.667	169.667	90.1667	250.5	263.833	98	54.6667	7.90541	7.51258	7.21048	7.36524	7.05957	7.63083	5.75826	5.97936	7.21125	8.36271	8.38871	7.79417	7.9295	6.49133	7.62394	7.77591	6.93613	6.77305	P	P	P	P	P	P	A	A	P	P	P	P	P
ASCRP000994	274	260	367.333	410.167	239.5	325.333	172.5	183.333	168.167	727	267.5	261	181	165.667	243.833	208.333	147.333	128.833	7.74912	7.55155	8.13091	7.35742	7.53441	8.96735	8.44041	8.48941	8.10963	8.6529	7.26571	7.01981	8.1417	8.38822	7.58116	7.40219	7.81567	8.59054	P	P	P	P	P	P	P	P	P	P	P	P	A
ASCRP000996	74	78.3333	120.333	140.5	95.8333	89.8333	82.3333	85.6667	71	108	123.333	141.667	70	68.1667	79.3333	81.6667	58.3333	32.8333	4.68578	4.73232	5.75447	5.97159	5.42182	4.89933	5.29749	5.67369	4.48445	5.35425	5.72516	6.02318	4.984	4.96074	5.99719	6.08901	5.954	5.61078	A	A	P	P	A	A	A	A	A	A	P	P	A
ASCRP000997	185.167	687.167	229.5	1455.5	221	308.5	168.167	145	130.333	231	152.833	164.333	107.333	165.333	87.6667	86	74.6667	76.3333	6.86273	8.80055	7.16581	8.66343	7.34674	8.87415	8.13081	7.64043	7.21331	6.74927	6.11694	6.25538	6.70216	8.39004	6.12553	6.15306	6.37097	7.47493	P	P	P	P	P	P	M	P	P	P	M	P	P
ASCRP000998	87.3333	89.1667	109.667	112	107.333	112	97.5	87.3333	95	122	126.5	110.833	82.3333	85.5	55	51.5	61	34.3333	5.29822	5.15635	5.55263	5.52953	5.71515	5.92483	6.18484	5.86059	6.00851	5.52811	5.75449	5.60712	5.73914	6.10106	5.49982	5.43682	6.00155	5.80301	A	A	P	P	P	A	A	A	A	A	P	P	A
ASCRP000999	106.667	108.167	152.333	154	131.167	126.667	95.8333	102	102	199.667	186.167	141	92.5	84.8333	90.1667	85	80.6667	43.6667	5.82988	5.80924	6.25133	6.09787	6.25162	6.53459	6.12874	6.42744	6.23407	6.51841	6.53588	6.05002	6.2017	6.17529	6.1515	6.13558	6.51756	6.35741	P	P	P	P	P	P	A	P	A	P	A	P	P
ASCRP001000	82.8333	89.6667	99	105.333	94.8333	111.5	80	81	83.5	140.167	125.667	93	73.6667	74.3333	53.5	51.5	45.3333	40.8333	5.1412	5.23556	5.34261	5.41244	5.37546	6.21714	5.28726	5.15686	5.31604	5.87637	5.56586	5.28371	5.32389	5.41852	5.47001	5.45807	5.52075	6.16471	A	A	P	A	A	P	A	A	A	P	A	P	A
ASCRP001002	85.6667	92.6667	94.6667	114	104.167	96.3333	92.6667	81.3333	85.5	105.333	92	94.3333	74.6667	79.5	41.5	45.3333	40.6667	43.3333	5.13789	5.26389	5.2112	5.56582	5.69204	5.46241	5.77106	5.46183	5.55869	5.23838	5.13819	5.33032	5.33284	5.87308	5.13865	5.28786	5.36675	6.30748	A	A	A	P	P	A	A	A	A	A	A	P	A
ASCRP001003	128.333	130.333	233.5	158.167	105.833	106.833	107	106.833	93.1667	209.5	176.333	230.833	91	74	116.333	104.667	87.8333	34	6.26122	6.29411	7.17462	6.14804	5.7434	5.82005	6.41382	6.50933	5.79436	6.59552	6.45994	6.80225	6.09274	5.29393	6.52139	6.4311	6.67966	5.77874	P	P	P	P	P	A	A	P	A	P	P	A	P
ASCRP001004	128.333	127	252.167	156.5	111.167	108.667	113.5	110.667	93.5	161.667	188.167	234.5	88	74.6667	87.1667	87.3333	94.3333	36.1667	6.27119	6.26563	7.39127	6.13606	5.8761	5.87087	6.63514	6.63882	5.93544	6.11987	6.57218	6.8159	6.06519	5.54265	6.12292	6.19268	6.84929	5.9719	P	P	P	P	P	P	A	P	A	P	P	P	P
ASCRP001005	5234.67	3660	3499.83	11996	503.833	481.333	131.167	119.5	1646.83	1059	1827.33	1274.67	6387	313.333	8680.83	9010.17	1759.5	124	11.6761	10.961	11.9737	11.8298	8.93067	9.53341	7.46663	7.02469	12.5962	9.12733	10.5202	9.64022	14.1634	9.90363	12.4991	12.5738	13.2338	8.5203	P	P	P	P	P	A	P	P	P	P	P	P	P
ASCRP001006	4481.33	3489.83	3274.67	10865	468.333	437.167	118.333	104.667	1430.5	925.833	1531.33	1071.83	5922.5	257.833	8731.67	8752.5	1616	107.667	11.4879	10.8835	11.8557	11.6457	8.81928	9.43493	6.89534	6.41897	12.4099	8.92983	10.1851	9.39862	13.9578	9.44226	12.4823	12.5219	12.8836	8.25128	P	P	P	P	P	P	A	P	P	P	P	P	P
ASCRP001007	103.333	97	109.5	113	116.167	132.333	105.667	92.1667	104.833	144.667	105.833	104	85.6667	131	56.5	49	43.3333	62.8333	5.72681	5.57179	5.55758	5.57543	5.95915	6.72819	6.20952	6.03046	6.41616	5.90876	5.35237	5.44449	5.85648	7.65779	5.52906	5.41756	5.42175	7.07408	P	A	P	P	P	P	A	A	A	P	A	P	P
ASCRP001008	122.167	111.833	134.333	121	122.833	108.333	145	151.667	123.333	218.833	108.667	107	91.1667	94.5	55.1667	56	62.3333	42.3333	6.17498	6.01063	6.01556	5.70522	6.03999	5.9723	7.89	7.92954	7.06005	6.66726	5.47267	5.5342	6.12407	6.73932	5.51466	5.54458	6.02057	6.26652	P	P	P	P	A	A	P	P	P	P	A	P	P
ASCRP001009	555.667	448.333	267	937	502.833	118.667	80.3333	80.3333	109.333	1082	648	1092	179	83	507.333	540.333	61.6667	65.6667	8.86088	8.24094	7.53616	8.18878	8.93144	6.28575	5.34844	5.32656	6.61342	9.16508	8.89656	9.42456	8.07621	6.1179	8.68576	8.82483	6.01854	7.13564	P	P	P	P	P	P	A	A	P	P	P	M	P
ASCRP001011	150.333	149.333	192.833	191	146.833	113.333	135.667	123.5	120.5	212.5	165.167	196.833	97.8333	111	141.333	131	99.3333	40.6667	6.60298	6.52763	6.72657	6.42673	6.52635	6.19088	6.86062	7.11602	6.82928	6.57738	6.36184	6.54954	6.39073	7.17821	6.78596	6.74254	6.9528	6.17821	P	M	M	M	P	P	M	M	P	M	P	P	P
ASCRP001012	123	115.5	110	130.333	119	94.8333	119.167	93	94.5	161	138.833	181.167	80	70.3333	62	61.8333	53	28.8333	6.11995	5.9719	5.60748	5.80328	6.07257	5.3176	6.18827	6.08688	5.85522	6.09931	6.01982	6.4138	5.55569	5.08394	5.66175	5.69317	5.78097	5.19051	P	P	P	P	P	A	A	A	A	P	P	P	A
ASCRP001013	91.6667	92	113.333	107.5	92.3333	104.667	88.6667	80.3333	86	95.1667	134.167	103.333	70.5	74	57	62.1667	52.6667	26.6667	5.36102	5.15424	5.55376	5.35736	5.30138	5.63766	5.29119	5.26244	5.43189	4.90435	5.90458	5.49911	5.08856	5.24724	5.52097	5.70158	5.77566	4.92323	A	A	P	P	A	A	A	A	A	A	P	P	A
ASCRP001014	157.5	154	271.167	204.833	145.5	159.5	150	121.167	146.667	232.333	154.833	133.833	105	190.667	76.3333	69.1667	77.3333	61.1667	6.71245	6.70084	7.47879	6.55138	6.47397	7.3052	7.93866	7.09372	7.67322	6.79089	6.22758	5.93707	6.66013	8.70045	5.94171	5.87707	6.42235	6.98929	P	P	P	P	P	P	P	P	P	P	P	P	P
ASCRP001015	185	186.167	174.833	262.5	138	180.5	90.6667	99	116.333	337.667	161	148.833	100.5	92.5	115.833	109.833	63	56.8333	7.07401	7.0487	6.61391	6.89807	6.38787	7.64175	5.77182	6.31431	6.80566	7.39227	6.25814	6.11368	6.46696	6.66475	6.52171	6.49478	6.08113	6.87015	P	P	P	P	P	P	A	P	P	P	P	P	P
ASCRP001020	468.167	851.5	295.333	1649	444.667	438.333	281.5	288.667	212.5	325.667	191.333	308.833	166	392	164.333	160.333	94	413.333	8.5565	9.07982	7.69906	8.83614	8.7493	9.44516	9.66368	9.58571	8.85188	7.31415	6.59437	7.27374	7.85878	10.3659	7.00236	7.01987	6.79896	10.9946	P	A	P	P	P	P	P	P	P	P	P	P	P
ASCRP001021	130.667	119.167	100.5	186.333	102.167	91	77.6667	75.5	74.1667	204.333	173.833	189	81.1667	70.5	78.5	76.6667	40	31.1667	6.32274	6.13789	5.38422	6.40317	5.47581	4.95994	4.89479	4.83883	4.79498	6.56676	6.40136	6.48382	5.52259	4.99364	5.97444	5.99773	5.32297	5.46147	P	P	P	P	A	A	A	A	A	P	P	P	A
ASCRP001022	90.3333	95.1667	115.333	112	114.667	96.6667	100.333	109.667	91.3333	131.167	121.167	120	76.3333	74	72.5	69	81	31.6667	5.31496	5.34589	5.67084	5.51649	5.92974	5.38724	6.29397	6.66667	5.6615	5.68372	5.75124	5.78799	5.30269	5.47398	5.87296	5.86876	6.53971	5.51973	A	A	P	A	P	A	A	P	A	A	A	P	A
ASCRP001027	89.3333	87.1667	100	113	106	92.8333	82	80.8333	81.3333	118.333	118.667	123.5	79.5	70.5	58.1667	53.6667	49.3333	27.5	5.33295	5.03993	5.38675	5.55109	5.66098	5.01586	5.33192	5.4331	5.34625	5.53072	5.64692	5.76295	5.4458	5.01606	5.58798	5.49038	5.68065	4.99174	A	A	P	P	A	A	A	A	A	A	A	P	A
ASCRP001028	94.1667	101.167	151	125.333	139.167	99.1667	99.5	105.833	88.5	119.833	143	180	88.6667	75.8333	72	66.6667	89.6667	33.6667	5.61148	5.62025	6.23924	5.73346	6.37305	5.42825	6.40246	6.63002	5.77038	5.52467	5.96996	6.39899	6.07684	5.92716	5.86853	5.81741	6.71657	5.81594	P	P	P	P	P	A	A	P	A	A	M	P	P
ASCRP001029	170.333	168.333	199	257.667	186.667	232.667	125.333	137.333	122.5	461.667	189.833	227.833	147.667	129.167	158.5	149.5	97.8333	73.6667	6.94062	6.92971	6.86884	6.84567	6.9951	8.29322	7.30147	7.52777	7.02139	7.91006	6.53256	6.73447	7.55462	7.62059	6.94446	6.90934	6.9001	7.4008	P	P	P	P	P	P	P	P	P	P	M	P	M
ASCRP001030	152	135.833	198.5	189.667	210.667	148.333	159.333	138.833	121.667	182.833	215.333	320.333	109.333	90.8333	142.667	127.333	161.333	47.8333	6.63302	6.38554	6.88406	6.43704	7.2733	7.15536	7.56309	7.54288	6.99038	6.39811	6.83698	7.33848	6.75336	6.51348	6.79633	6.69643	8.03927	6.49745	P	P	P	P	P	P	M	P	P	P	P	A	P
ASCRP001034	5402.67	3638	2376.83	9333	820.5	181.333	85.3333	84	143.667	1717.67	2115.33	5395.17	620	87.6667	4062.33	4496	123	59.6667	11.7105	10.965	11.3679	11.4239	9.71668	7.71894	5.51053	5.43225	7.62078	9.97132	10.8186	11.6979	10.7797	6.42863	11.5313	11.6403	7.37337	6.94611	P	P	A	A	P	P	A	A	P	P	P	P	P
ASCRP001036	121	122	133.833	172.333	144	118.333	110.833	101.167	109.833	114.833	181	118.667	86.3333	79.8333	89.5	89.1667	83.6667	34.6667	6.1158	6.13894	6.01836	6.28907	6.44845	6.35172	6.55891	6.46094	6.60807	5.43614	6.49588	5.7176	5.95496	5.90188	6.14119	6.19707	6.57666	5.83862	P	P	P	P	P	P	A	P	P	A	P	P	P
ASCRP001038	95.6667	95	102.667	109.333	105.667	102.667	107.833	107.333	94.6667	122	138	143.167	84.6667	78	82.1667	78	93.3333	39.6667	5.55593	5.41735	5.39482	5.47326	5.70706	5.70145	6.6809	6.59225	6.00297	5.54082	5.94272	6.0471	5.82618	5.79491	6.06361	6.03755	6.82345	6.09129	A	A	P	P	A	A	A	P	A	P	P	P	P
ASCRP001039	154.5	155.333	192.5	221.5	167.833	127.833	146	139.333	135.333	197	235.667	267.333	110.5	90.1667	179.333	176	185.833	55.8333	6.64612	6.66957	6.73808	6.62664	6.80251	6.68614	7.48568	7.46666	7.15616	6.42651	6.98223	7.03984	6.70269	6.33469	7.11869	7.14339	8.39306	6.86519	P	P	M	P	P	P	M	P	M	P	P	P	M
ASCRP001040	145.333	138.333	197.333	210.5	162.667	132	125.667	126.167	121.667	205.5	212.333	244.667	106.833	93	174	172	175.667	65.3333	6.52711	6.44581	6.82014	6.57387	6.71711	6.76715	7.18227	7.18585	6.91506	6.55955	6.81705	6.89978	6.68634	6.6135	7.08935	7.12041	8.23973	7.15587	P	P	P	P	P	P	P	P	P	P	P	P	P
ASCRP001041	111.667	127.5	120.333	145	114.167	104.5	104.833	102.5	97.6667	138	159.667	166.167	94.6667	79.3333	115.667	112.333	97.6667	44.1667	5.99974	6.22034	5.74854	6.01398	5.85389	5.76069	6.57926	6.41077	6.03927	5.75783	6.22075	6.28137	6.2336	5.83066	6.50042	6.52936	6.90004	6.31432	P	P	P	P	P	A	A	P	A	P	P	P	P
ASCRP001042	94.5	94.3333	97.1667	96.8333	96	91.8333	80.6667	86.3333	89	90.3333	130.333	103.5	73.6667	73	51.3333	48.6667	64.1667	34.5	5.47399	5.38853	5.3386	5.18656	5.41243	5.05106	5.25999	5.78064	5.71181	4.87466	5.9052	5.51802	5.25767	5.37159	5.40957	5.39131	6.11332	5.69242	A	A	P	A	A	A	A	A	A	A	P	P	A
ASCRP001043	258.167	225	330.667	345.5	241.667	138.667	137.333	145.333	126.333	309.667	637.333	516.333	149.167	84.8333	260.667	253.167	238.667	50.8333	7.68953	7.36716	7.98081	7.19051	7.52974	6.96486	7.47536	7.68538	7.23322	7.24508	8.84831	8.12776	7.58779	6.25455	7.69937	7.70765	8.95946	6.6217	P	P	P	P	M	P	M	P	P	P	P	P	M
ASCRP001044	96.3333	100.167	107.667	121	91.8333	100.667	99.6667	78.5	80	180.333	105.333	107.5	74.5	66.6667	68.6667	67.3333	52.6667	31.6667	5.52147	5.54261	5.51171	5.68861	5.26393	5.53414	5.78062	5.12027	5.0182	6.34139	5.40779	5.549	5.24467	5.10423	5.79802	5.84054	5.75997	5.62421	A	A	P	P	A	A	A	A	A	P	A	P	A
ASCRP001045	114	111	136	116.333	112.5	94.6667	100.5	94.8333	93.1667	129.667	132.333	162.333	79.3333	74.5	72.5	65.3333	64.3333	31.3333	5.97549	5.86043	6.04869	5.57213	5.83469	5.28718	6.13499	5.94299	5.63273	5.69793	5.89757	6.27259	5.57587	5.45072	5.87356	5.7944	6.11274	5.48104	P	P	P	P	P	A	A	P	A	P	P	P	A
ASCRP001048	637.5	1027.5	623.167	2372.67	634.333	743.167	591.167	511.167	381.667	683.5	363	630	390	486.833	529.833	506.167	307.333	384.833	9.05302	9.28648	9.27919	9.26601	9.32997	10.2326	11.1607	10.7315	10.5166	8.56689	7.87242	8.52421	10.0515	10.8611	8.75567	8.73094	9.49361	10.8599	P	P	A	P	P	P	M	P	P	P	P	P	P
ASCRP001049	465.667	540.667	451.333	1077.17	376.833	615.167	238.167	269.5	260.5	2978.17	506	441.667	295.667	246.333	662.333	523.833	307.167	246.5	8.57065	8.47759	8.66331	8.32383	8.41443	9.93594	9.19357	9.44665	9.35187	10.6704	8.48576	7.86237	9.41099	9.31122	9.11184	8.77745	9.4973	9.86772	P	P	P	P	P	A	P	P	P	P	P	A	P
ASCRP001053	591	604.833	503.5	439.5	894.667	415.333	829.5	673.167	285.5	342	338.667	674.5	237	748.5	251.333	246.167	316.333	454.833	8.94919	8.62925	8.88167	7.41708	9.83738	9.36204	11.5608	11.1709	9.67314	7.41296	7.72687	8.66036	8.78242	11.883	7.62891	7.67132	9.57623	11.1832	P	P	P	P	P	P	M	P	P	P	P	P	P
ASCRP001058	153.333	144.833	267.833	190	117.833	114.5	139.5	98	107.833	146.333	192	224	101	99.1667	87.6667	80.8333	92	44.8333	6.62643	6.55382	7.52969	6.4277	5.96396	6.19778	7.31067	6.30971	6.44172	5.96997	6.63538	6.74865	6.45517	6.84578	6.13816	6.05981	6.74455	6.3525	P	P	P	A	P	P	A	P	P	P	P	P	P
ASCRP001059	394	444.833	285	602.5	423.667	333.333	347.333	339.167	276.333	396	218.833	336.833	165.5	448	176	194.667	117.667	542.333	8.30318	8.22596	7.68446	7.74368	8.66617	9.02694	10.1242	9.93158	9.55729	7.64705	6.89094	7.41044	7.87889	10.6049	7.09205	7.29736	7.27023	11.5104	P	P	P	P	P	P	A	P	P	M	P	P	P
ASCRP001061	186.167	173.667	126.5	232.667	150.667	108.167	81.5	83.1667	113.167	167.833	207.667	163.667	96.6667	87.3333	123.5	122.167	41.3333	37.5	7.11247	6.93867	5.88921	6.71512	6.59051	5.86218	5.47923	5.52179	6.76871	6.20466	6.7796	6.26953	6.39624	6.38871	6.62273	6.64588	5.3399	5.9274	P	P	P	P	P	P	A	A	P	P	A	P	P
ASCRP001065	162.667	169.833	160	313.667	136.167	145.333	118.167	106.833	120.333	236.167	134	125	110.667	107.333	114	103.5	73.6667	61.6667	6.76254	6.87984	6.43494	7.07405	6.34095	7.04397	6.60609	6.60329	6.95518	6.80267	5.9262	5.80192	6.80015	6.98499	6.49349	6.41559	6.33872	7.01433	P	P	P	P	P	P	A	P	P	P	P	P	P
ASCRP001067	120	111.833	99	127.667	105	101.833	72.6667	75.5	88.8333	138.167	173.667	153.5	88	75.3333	56.8333	57	34.3333	35.3333	6.10936	5.99379	5.32414	5.77802	5.63553	5.53957	4.73221	4.86341	5.69434	5.83086	6.3751	6.15731	5.95548	5.72405	5.53447	5.5948	5.03529	5.77533	P	P	P	P	A	A	A	A	A	P	P	P	P
ASCRP001069	92.6667	93.6667	261.5	115	168.167	100.333	244	224.833	194.333	256.5	110.333	112.5	99.6667	299.667	76.6667	63.3333	66	107.833	5.38705	5.25931	7.42451	5.56607	6.8043	5.52458	9.11798	8.977	8.54158	6.94457	5.42349	5.61216	6.40552	9.80255	5.97159	5.74534	6.1621	8.24464	A	A	M	P	P	A	M	P	A	P	A	P	P
ASCRP001070	410.833	966.667	212.333	2051.17	398.5	588.5	207.333	214.5	225.167	383.333	186.333	231	175	367.833	128.833	120.667	84.3333	268.167	8.27632	9.2267	7.01486	9.11757	8.52626	9.85883	8.92112	8.8609	8.95989	7.57037	6.52517	6.77654	8.02084	10.2387	6.66309	6.63555	6.58404	10.0426	P	P	P	P	P	P	P	P	P	P	P	P	P
ASCRP001072	85.8333	89.6667	130.333	115.333	95.1667	93.5	84.6667	91	78.1667	124.667	130.667	133.333	75.8333	68	68.3333	66.5	72.1667	32.3333	5.25293	5.15795	5.92886	5.53489	5.32834	5.1337	5.4193	5.96573	5.02056	5.59327	5.75824	5.91907	5.34631	4.9006	5.78222	5.80882	6.31571	5.65181	A	A	A	P	A	A	A	A	A	A	M	P	A
ASCRP001074	106	105	168.667	133.333	104.333	102.667	108	103.5	85.1667	131.167	185	174.667	85.5	84.3333	81.6667	80.5	95	34.3333	5.72459	5.80457	6.51956	5.85244	5.61464	5.54384	6.31438	6.37728	5.40052	5.73745	6.43822	6.34116	5.88287	5.96687	6.0236	6.07162	6.81724	5.73276	P	P	P	P	A	A	A	P	A	P	M	P	A
ASCRP001075	91.5	94.8333	133.167	119.667	99.5	95.3333	82	87.1667	78.6667	109.333	143.667	139	78.6667	69	69.6667	69	72.8333	31	5.39018	5.40622	6.01886	5.69205	5.47683	5.32063	5.42682	5.77467	5.23172	5.32973	5.88198	5.98563	5.46958	5.24631	5.811	5.84866	6.31103	5.41511	A	A	P	P	A	A	A	A	A	A	M	P	A
ASCRP001076	100.833	107.5	114.667	129.333	102.167	98.3333	93.6667	80.6667	88.1667	136.333	130.5	135.333	82.6667	73.8333	65.5	64.5	47.6667	44.8333	5.71769	5.74965	5.62311	5.79959	5.6298	5.56293	5.78811	5.14983	5.44907	5.76499	5.87385	5.95859	5.76867	5.57548	5.75256	5.78365	5.62661	6.32867	A	P	P	P	P	A	A	A	A	P	P	P	A
ASCRP001078	99.6667	101.667	88.6667	126.333	121.833	97.5	80.5	85.6667	85.6667	132.333	138.333	110.333	74.6667	69.6667	62.6667	66.3333	54	26.3333	5.6494	5.68174	5.07342	5.7355	6.0733	5.29475	5.22591	5.61704	5.2516	5.69006	5.91951	5.63647	5.34938	4.96873	5.67362	5.80875	5.78748	4.88128	A	A	A	P	P	A	A	A	A	P	P	P	A
ASCRP001079	138.833	129.5	202.333	307.167	117.333	104	82	85.5	91.3333	193.333	232.167	295	81.8333	66.8333	195.167	186.667	97	35.3333	6.43989	6.32582	6.91732	7.07047	5.9642	5.8171	5.33186	5.7949	5.78095	6.46635	6.97694	7.20361	5.71815	4.83932	7.2385	7.2267	6.88432	5.83862	P	P	P	P	P	A	A	A	A	P	P	P	A
ASCRP001080	112	114.167	146	130	101.333	109.333	86	86	89.1667	149	115.833	94.6667	85	87.8333	61.8333	61.3333	53.8333	35.3333	6.01731	5.97093	6.1402	5.78208	5.52397	6.01146	5.6056	5.58636	5.5493	5.96105	5.45891	5.39017	5.80265	6.35083	5.65575	5.65868	5.80347	5.93925	P	P	P	P	A	P	A	A	A	P	A	P	P
ASCRP001082	176.5	165.667	243.167	249.167	191.333	118	136	142.5	113.333	216.333	279.667	279.5	121.5	76	229.167	211.667	248.5	54.8333	6.95184	6.83673	7.25977	6.8156	7.05958	6.30849	7.4828	7.64609	6.5873	6.65194	7.37662	7.11696	7.09359	5.50911	7.47925	7.43175	9.04419	6.80558	P	P	P	P	P	P	P	P	P	P	P	P	A
ASCRP001083	138.167	144.667	302	669.167	143.833	118.333	126.833	128.833	100.833	186	222.667	199.167	111	90.5	130.833	134	173.833	47	6.44379	6.55672	7.78567	7.83652	6.4486	6.28263	7.39964	7.25245	6.14642	6.3827	6.89354	6.5653	6.78427	6.44578	6.69054	6.76328	8.21944	6.46241	P	P	P	P	P	P	P	P	A	P	P	A	P
ASCRP001087	87.1667	96.5	93.3333	103.833	96.1667	112.333	87.3333	87.3333	99.6667	120.333	96.3333	91.3333	82.3333	101.833	61.8333	58	47	60.5	5.22386	5.35126	5.1316	5.37695	5.48599	6.08365	5.62903	5.81633	6.14056	5.49141	5.19389	5.30453	5.72102	6.90228	5.66225	5.65091	5.58884	7.01637	A	A	A	A	A	A	A	A	A	A	A	P	A
ASCRP001088	102.667	96.3333	96.3333	105.833	106.5	121.5	87.8333	92.3333	103.667	130.833	112.667	104.5	92.6667	113.333	71.5	65.8333	51.6667	73.3333	5.74669	5.46767	5.28672	5.4019	5.70059	6.3661	5.76456	5.99592	6.30551	5.69263	5.53725	5.52897	6.246	7.23908	5.8749	5.80812	5.73991	7.34129	P	A	P	P	P	P	A	A	A	P	A	P	A
ASCRP001089	160.667	150.167	221	216.667	135.833	145	89.3333	95.3333	100	173.667	185.833	158.667	95.3333	86.5	141.167	132	79.5	41.6667	6.77796	6.64239	7.07767	6.61386	6.31833	7.02693	5.80744	6.04583	6.21043	6.23619	6.57104	6.22635	6.32925	6.26747	6.78337	6.75163	6.50236	6.24482	P	P	P	P	P	P	A	A	A	P	P	P	P
ASCRP001091	117	118.167	117	174.667	120.667	98.8333	101.5	92.3333	90.3333	197.167	185.667	183.5	81.6667	78.6667	109.833	101.167	75	35.1667	6.01128	5.99111	5.67206	6.30658	6.06115	5.52703	6.07163	5.87065	5.78264	6.46554	6.59334	6.4341	5.69277	5.61918	6.42788	6.39006	6.38688	5.92978	A	P	P	P	A	A	A	A	A	M	P	P	P
ASCRP001092	158.333	144.667	185	258.667	166.833	127.667	112.333	115.167	103.833	235.667	360	315.667	102.333	77.3333	169	165.833	135.667	38	6.70841	6.5642	6.67383	6.85614	6.74934	6.65334	6.61905	6.90275	6.25062	6.79072	7.85103	7.30821	6.47121	5.71676	7.03088	7.05577	7.61013	5.98745	P	P	P	P	M	A	A	P	A	P	P	P	M
ASCRP001093	1211.17	918	1015.17	4652.67	455.5	187	87.3333	97.3333	195	1188	1933.67	5471.83	415.833	84.5	1418.67	1396.83	127.667	49	9.99446	9.16753	10.1263	10.2654	8.7566	7.76126	5.74354	6.18902	8.59488	9.33399	10.6391	11.7435	10.1585	6.26133	10.2	10.1863	7.44539	6.55082	A	P	P	P	P	P	A	P	P	P	A	P	P
ASCRP001094	157.667	142	138.667	207.333	163.833	150	87.1667	86.8333	106.833	171.833	201.333	223.167	115.833	93	121.167	114.5	57.6667	45.5	6.72677	6.56765	6.14009	6.56264	6.74883	7.16048	5.79397	5.68136	6.52407	6.24563	6.71855	6.73569	6.96765	6.5263	6.57823	6.55167	5.92562	6.43404	P	P	P	P	P	P	A	A	P	P	P	P	P
ASCRP001096	123.167	117.5	104	163	108.167	100.333	97.6667	97.5	84.6667	119.333	239.667	194.833	84.3333	85.3333	106.167	100.833	100	39	6.19096	6.02504	5.3938	6.20791	5.67854	5.50112	5.97908	6.18973	5.45245	5.47691	7.00936	6.52042	5.80043	6.09331	6.39398	6.38209	6.9257	6.11925	P	P	P	P	A	A	A	A	A	A	P	P	A
ASCRP001099	117.333	110.833	97.1667	129	93	95.3333	96.6667	81.6667	78.6667	105	155.667	127.667	75.3333	77.6667	85	77.3333	67.3333	31.6667	6.0672	5.94485	5.35532	5.77532	5.28472	5.2544	5.53066	5.33506	4.96284	5.20539	6.17118	5.81763	5.42227	5.77055	6.0868	6.0019	6.18004	5.54834	P	P	P	P	A	A	A	A	A	A	P	A	A
ASCRP001105	175.333	163.833	372.667	260.167	237.167	143.833	169	175.833	192	188.667	349.167	475.5	172.667	136.167	248.167	232.833	421.833	81.5	6.94953	6.83645	8.24712	6.88033	7.47642	7.08618	8.35229	8.31873	8.49901	6.40275	7.76687	7.98493	7.98211	7.82644	7.61491	7.57852	10.3273	7.60284	P	P	P	P	M	P	A	A	A	P	P	P	P
ASCRP001106	113.833	107.333	123	123	108.833	130.5	114	94.5	110	173	133.667	110.833	104.667	107.5	71.5	69.5	71.5	60.5	5.93631	5.75585	5.77179	5.71092	5.82526	6.70332	6.347	6.0547	6.50327	6.23577	5.88965	5.61661	6.58499	7.08829	5.86201	5.87868	6.30428	6.98311	P	P	P	P	P	P	A	A	P	P	P	P	P
ASCRP001108	126.167	121	131.333	121	120	110.333	106.5	97	104.167	160.5	107.5	112.5	91.1667	80.6667	55.1667	50	48.8333	38	6.13448	6.03795	5.9314	5.61656	6.06817	6.009	6.00496	6.04819	6.23104	6.04768	5.47425	5.63823	6.05415	5.80151	5.48914	5.44441	5.67877	6.02311	P	P	P	P	P	A	A	A	A	M	A	P	P
ASCRP001110	93.8333	103	130.833	111.167	106.5	108	95.5	94.8333	91.8333	117.5	147.5	101.5	80.3333	78	53.1667	47.3333	63.3333	32.6667	5.55105	5.63194	5.92925	5.49148	5.71854	5.9197	6.24958	6.04791	5.77628	5.48153	5.88555	5.56154	5.7218	5.84429	5.46262	5.30922	6.082	5.47735	A	P	P	P	P	A	A	P	A	A	A	P	A
ASCRP001111	183.333	487.833	168.167	921	197.667	272.167	108.667	129	107.667	150.333	117.333	118	82.5	75.3333	62.8333	58.5	74.8333	37.1667	7.03424	8.33668	6.51583	8.15688	7.10443	8.67073	6.72658	7.28039	6.54921	5.96747	5.5388	5.69634	5.73615	5.70503	5.6918	5.60621	6.36229	5.97017	P	P	P	P	P	P	A	P	A	P	A	P	A
ASCRP001112	90.3333	97.3333	94.8333	107	107	109	88.8333	82	85.8333	101.667	125.5	92.6667	79	81.8333	59.5	60	46	31	5.30604	5.53993	5.24911	5.41622	5.67124	5.83609	5.82068	5.45403	5.41975	5.18946	5.74143	5.33162	5.42234	5.98868	5.59583	5.68868	5.5539	5.46524	A	A	A	A	P	A	A	A	A	A	P	P	A
ASCRP001114	96.5	93.3333	106.667	113.5	98	109.5	89	78.8333	81.6667	143.333	106.333	106	74.3333	73.3333	53	63.1667	50.6667	31.1667	5.60569	5.33971	5.49175	5.53482	5.41844	5.86563	5.23777	5.23989	5.36696	5.89289	5.36779	5.55437	5.31917	5.45999	5.44118	5.68821	5.68303	5.49061	A	A	P	P	A	A	A	A	A	P	A	P	A
ASCRP001119	118.167	104.833	274.333	128.5	107.167	97.6667	125.333	98.1667	105.5	136	105.667	111.333	85.6667	117.5	41	40.1667	48.5	38.6667	5.96173	5.69778	7.55068	5.7514	5.66514	5.38501	6.85715	6.19536	6.34793	5.72852	5.39881	5.61478	5.75791	7.32698	5.14495	5.14502	5.64878	6.07519	P	A	P	M	A	A	A	A	A	P	A	P	A
ASCRP001122	1443	1169.5	2311	1625.67	773.833	245	112.667	100.667	417.333	2362.5	2219	3057.67	415	96.3333	778	800.5	258.333	150.5	10.2077	9.42913	11.3309	8.82344	9.62666	8.43496	6.60678	6.40113	10.6956	10.3687	10.9024	10.8397	10.1484	6.69392	9.33613	9.38762	9.11791	8.93273	P	P	P	P	P	P	A	P	P	P	P	P	P
ASCRP001124	254.167	399.5	225.333	939.333	238.333	340.5	134.667	143.167	154.333	254.333	158.333	170.667	138	209.667	92.3333	91.1667	72.1667	127	7.5855	8.08205	7.13892	8.1817	7.51949	9.06817	7.48997	7.62001	7.80678	6.89749	6.21581	6.31268	7.40994	8.9282	6.21428	6.23267	6.3083	8.54976	P	P	P	P	P	P	P	P	P	P	P	P	P
ASCRP001125	673	1106.83	401.333	2366.83	676.333	1003.83	231	229	182	307	214	299.333	168.167	322.667	110.667	123.667	79.6667	181.167	9.05211	9.37171	8.42083	9.26614	9.44684	10.5533	9.16113	8.99021	8.39589	7.20905	6.79074	7.20179	7.89818	9.97516	6.45108	6.67459	6.50064	9.31651	P	P	P	A	P	P	P	P	P	P	P	P	P
ASCRP001128	262	600.833	295.167	1439.83	297.5	392	152	159.667	139.167	567.667	210.167	221	133	116	243.667	227.167	109.667	97.1667	7.6581	8.62541	7.75289	8.6507	7.97842	9.28599	7.90918	8.03903	7.48712	8.29899	6.79543	6.70665	7.33614	7.27244	7.58199	7.53719	7.1233	7.98778	P	P	P	P	P	P	M	P	P	P	P	P	P
ASCRP001130	94.5	91.5	117.333	126.667	101.667	120.333	103.833	102.333	100	133	110.333	99.6667	95.1667	137.167	61.1667	64	59.3333	54.6667	5.5282	5.25747	5.76023	5.78354	5.56659	6.38122	6.47366	6.44231	6.30261	5.71593	5.38005	5.3647	6.28984	7.8566	5.64035	5.72358	5.99429	6.77354	A	A	P	P	A	P	A	P	A	A	A	A	P
ASCRP001133	116.5	116.333	147.167	152.333	207.667	147.333	133	112.833	114.333	181	348.333	130.833	86.8333	86.5	91	88	63.1667	47.5	5.97481	5.89223	6.1714	6.07839	7.26527	7.12788	7.30165	6.7949	6.64087	6.3197	7.78283	5.91301	5.82392	6.25312	6.17784	6.19733	6.07074	6.49022	P	M	P	P	P	P	M	P	P	P	A	P	P
ASCRP001135	91.5	92.3333	100.167	157.667	127.833	113	95.5	97	92.3333	151.833	170.667	172.167	79	80	98.3333	97.6667	80.8333	32.1667	5.45935	5.31293	5.3342	6.14999	6.19356	6.02747	5.98304	6.17835	5.89652	5.99607	6.38134	6.33132	5.51548	5.72486	6.27959	6.33053	6.4959	5.61156	A	A	P	P	P	M	A	M	A	P	A	P	A
ASCRP001139	94.3333	99.8333	120.333	133.167	113.833	105.167	83.3333	85.3333	90.5	125.167	152.333	97	73.6667	71.6667	81.6667	80.6667	62.3333	31	5.48279	5.56354	5.79491	5.85015	5.83296	5.76384	5.42497	5.51788	5.57514	5.61414	6.11205	5.3746	5.23508	5.06695	6.01841	6.0777	6.04209	5.43595	A	A	P	P	M	A	A	A	A	P	P	P	A
ASCRP001140	88	95.1667	114	133.167	105.833	96.3333	79.6667	78.6667	80.1667	107.667	112	93	75.3333	70	76.8333	70	49.5	28.6667	5.26775	5.31665	5.59821	5.82862	5.69483	5.31605	5.18182	5.08244	5.03744	5.27591	5.51942	5.31771	5.27603	5.17964	5.94949	5.89527	5.67174	5.10271	A	A	P	P	P	A	A	A	A	A	A	P	A
ASCRP001141	86.1667	91.3333	109	115.667	100.167	98.6667	83	82.8333	95.3333	115.667	102.167	99.6667	89.6667	102	59.6667	61	49.8333	52	5.18389	5.28861	5.53964	5.61676	5.55329	5.4751	5.33282	5.47728	6.03231	5.44999	5.33156	5.47556	6.16055	7.00737	5.60058	5.69606	5.70958	6.68714	A	A	P	P	A	A	A	A	A	A	A	P	P
ASCRP001144	105	102.833	128.833	122.667	110	121.667	105	105.167	120.833	113.667	129	152	83.6667	92.1667	53	56.8333	80	37.3333	5.82202	5.7078	5.91851	5.74875	5.8494	6.38045	6.75027	6.55986	6.97744	5.4667	5.83288	6.10693	5.81425	6.53186	5.43547	5.59975	6.4896	5.91735	P	P	P	P	P	A	A	P	P	A	P	P	A
ASCRP001149	106.333	110.833	102.833	142.667	85.6667	92.6667	95.3333	81	87.5	144.833	146.667	191.5	79.5	92	97.5	92.1667	115.5	52.1667	5.77591	5.8479	5.4419	5.95707	5.0683	5.1805	5.48496	5.25209	5.26768	5.87503	6.11447	6.47752	5.44859	6.47921	6.26791	6.25436	7.24408	6.69544	P	P	P	P	A	A	A	A	A	M	P	P	A
ASCRP001150	96	98	89.3333	118.167	79.1667	86	76.5	73	72.3333	99.6667	130.667	148	72.1667	72.3333	73.3333	70.8333	64	29.6667	5.60515	5.50311	5.02214	5.63257	4.64624	4.66314	4.89106	4.74883	4.66824	5.14824	5.76655	6.07146	5.0951	5.20124	5.90204	5.91407	6.09707	5.23109	P	A	A	P	A	A	A	A	A	A	P	P	A
ASCRP001151	162.333	149	148.167	310.833	80.5	87.8333	74	73.3333	76.5	166.333	279	368.167	90.5	78	208.167	202.667	116.667	38.1667	6.76465	6.64067	6.25008	7.07575	4.62806	4.83924	4.76458	4.79278	4.6556	6.19523	7.3055	7.54572	6.07787	5.6845	7.35314	7.36409	7.24192	6.01675	P	P	P	P	A	A	A	A	A	P	M	P	A
ASCRP001152	119.167	113.833	99	157	81.8333	91.1667	78.3333	74.5	78	114.5	150	177.5	77.3333	75.6667	89.3333	83.6667	65.1667	30.3333	6.09706	5.99527	5.35718	6.12811	4.78655	5.01811	5.15426	4.59035	4.91064	5.42435	6.07134	6.37915	5.41344	5.54049	6.14801	6.13214	6.13614	5.49368	P	P	P	P	A	A	A	A	A	A	M	P	A
ASCRP001156	264.833	236.667	636.833	750.167	398.333	168	252.5	295.667	201.167	379.667	717.667	718.167	160.333	116.667	566.5	581.5	426.5	64.5	7.70014	7.40697	9.3051	7.96128	8.51266	7.49086	9.31944	9.59043	8.61822	7.54804	9.06468	8.74441	7.72768	7.26956	8.84366	8.92721	10.3694	7.12983	P	M	M	M	M	P	P	M	P	M	P	P	A
ASCRP001157	94	96.6667	157.333	168	137.333	110.333	119.667	128.5	104.167	139.5	201.667	181.833	81.1667	81.1667	126.833	119.833	127.167	36.6667	5.56829	5.53733	6.37311	6.28296	6.36607	5.97709	7.12662	7.37044	6.42012	5.86987	6.74267	6.42859	5.76366	5.94286	6.64939	6.61713	7.46512	5.92978	A	A	P	P	P	A	P	P	P	P	A	P	A
ASCRP001160	108.167	103.667	108.5	127.333	114.833	101.167	93	86.3333	89.3333	109.167	141	113.5	78.3333	69.1667	59.5	59.6667	49.5	28.6667	5.78442	5.72847	5.57486	5.77664	5.95376	5.63685	5.57421	5.66922	5.59011	5.36089	6.02257	5.61564	5.48115	5.07339	5.60219	5.65077	5.65841	5.23109	P	P	P	P	P	A	A	A	A	A	P	P	A
ASCRP001161	97.1667	101.333	133.833	113.333	126.833	112.333	99.6667	99	93.8333	111.333	126.833	124.667	84.5	90.1667	57	54.1667	73.8333	36.5	5.63144	5.73346	5.98538	5.52845	6.14232	6.01529	6.38387	6.25836	5.92491	5.37572	5.72986	5.83293	5.8327	6.43344	5.58055	5.53839	6.33559	5.9264	P	P	P	P	P	A	A	P	A	A	A	P	A
ASCRP001162	102	104	108.333	115.333	102	107.333	85.6667	85	91.6667	114.5	104.333	105.5	78.5	80	46.3333	44.1667	43	35.3333	5.70976	5.813	5.55561	5.57445	5.61352	5.95046	5.6365	5.50162	5.91349	5.47298	5.34127	5.47051	5.55262	6.04646	5.22571	5.26802	5.47322	5.73491	P	P	P	P	A	P	A	A	A	A	A	P	A
ASCRP001163	97	98.8333	120.667	116	122.5	99.3333	86.1667	91.3333	90.8333	111.667	146.167	149	80.5	84.8333	69.8333	64.6667	69.6667	34.5	5.60189	5.70097	5.80202	5.59763	6.07257	5.28172	5.85551	5.91905	5.93893	5.33549	5.99659	6.06738	5.67549	6.24934	5.82238	5.76994	6.2393	5.74625	P	P	P	P	P	A	A	A	A	A	P	P	A
ASCRP001164	116	115	282.5	165.833	301.667	107.5	231.667	240.667	167.5	208.333	147.5	204.667	96.3333	161	82.5	75	65.5	44.3333	6.10926	6.08615	7.51912	6.2477	7.99546	5.74649	9.16072	9.14801	8.10817	6.58368	6.0111	6.59682	6.27723	8.33011	6.04235	5.9714	6.13112	6.32381	P	P	P	P	P	A	P	P	P	P	M	P	P
ASCRP001165	120.167	119.5	160.5	156.667	151.5	102.333	97.1667	101.667	110.167	163.167	169	200.667	91.6667	96.5	101.333	93.6667	86.8333	35.1667	6.1151	6.08243	6.35303	6.13436	6.57824	5.72346	6.19992	6.33727	6.52551	6.12829	6.38469	6.58814	6.1716	6.68275	6.3391	6.29833	6.64542	5.78954	P	P	P	P	P	A	A	P	P	P	P	P	P
ASCRP001168	97.8333	97.6667	103.667	101.167	100.167	100.167	96.3333	90.6667	88.6667	100.667	122.5	114	78.1667	77.6667	45.6667	43	57.8333	30.6667	5.57133	5.56724	5.44993	5.28488	5.57028	5.48134	5.7946	5.95481	5.59244	5.1005	5.73248	5.65993	5.3927	5.57665	5.28055	5.22584	5.90099	5.5308	A	A	P	A	A	A	A	A	A	A	P	P	A
ASCRP001169	187.667	188.5	177	260.667	148.167	105.667	100.667	106.667	99.5	202.667	223.833	301.333	107.167	88.6667	164.667	164.833	95	38	7.08264	7.0528	6.58332	6.87308	6.5304	5.84965	6.31438	6.52423	6.12671	6.55805	6.9159	7.23791	6.7041	6.49411	7.00436	7.05135	6.8338	6.05782	P	A	A	P	P	A	A	P	A	P	A	P	P
ASCRP001170	123.333	127	710.667	142.5	118.833	86.1667	131.667	124.667	91.5	111.333	96.3333	88.3333	100.667	85.3333	90.3333	87.3333	90.5	38.5	6.14841	6.22273	9.52465	5.99098	6.00012	4.80543	7.20986	7.168	5.70157	5.33953	5.24932	5.2318	6.47249	6.22078	6.17188	6.20178	6.74587	6.11999	P	P	A	P	A	A	M	P	A	A	A	P	P
ASCRP001173	411.833	366.833	322.167	421.833	209.167	124.5	107	113.833	159.333	248.833	314.333	569	146.333	87.3333	454.333	477.5	84	43	8.35971	7.97884	7.92354	7.37658	7.2385	6.56165	6.67221	6.78922	7.8615	6.87779	7.61597	8.31805	7.53542	6.3873	8.52112	8.63947	6.57129	6.29998	P	P	P	P	P	P	A	P	P	P	P	P	P
ASCRP001174	106.5	109.167	115.667	134.833	111.667	115	87.1667	93	87.3333	241.167	109.5	105	79.6667	76.8333	72.3333	66	45.3333	34	5.64383	5.84332	5.65838	5.86532	5.80068	6.14739	5.5122	5.91917	5.68156	6.81606	5.47702	5.52296	5.49354	5.58474	5.8622	5.82923	5.54881	5.73353	P	P	P	M	M	P	A	A	A	M	A	A	A
ASCRP001176	650.667	582	286.5	953	273.5	108.333	82	84.5	111	2484.33	1075.67	1467	224.667	75.8333	1070.83	1072.67	97	87.3333	9.13447	8.59137	7.68089	8.19326	7.82252	6.02189	5.32708	5.6116	6.65008	10.4377	9.6921	9.81134	8.66379	5.60445	9.76656	9.78539	6.87689	7.72811	A	P	P	P	P	A	A	A	P	P	A	M	P
ASCRP001177	134.167	131.333	149.667	183.167	125.667	99.8333	107.333	90	91	168	177.5	250.833	99.6667	71.5	155	146.333	120.333	41.3333	6.30391	6.2991	6.20877	6.36822	6.17027	5.55894	5.67316	5.91339	5.70235	6.16485	6.46832	6.91406	6.4498	5.15776	6.90253	6.87212	7.34218	6.19145	A	P	P	P	P	A	A	A	A	P	P	P	P
ASCRP001179	137.667	222.167	194	403.833	137.333	136.5	90.8333	102.667	103.333	231	159	140.167	99	76.3333	92.3333	81.6667	59.3333	37.3333	6.38844	7.33474	6.79471	6.95511	6.27727	6.84031	5.83181	6.44773	6.22074	6.7014	6.27839	6.02935	6.41243	5.54556	6.20716	6.07237	5.9537	6.00136	P	A	P	P	M	P	A	P	A	P	P	P	P
ASCRP001180	174.833	164.167	233.667	333.333	176.667	183.333	110.333	120.667	124.667	434.667	226.5	225	127.5	96.8333	218	210.833	112	67.1667	6.94901	6.82759	7.22917	7.15192	6.87326	7.71046	6.87822	7.02922	7.04236	7.78433	6.92959	6.75355	7.20451	6.71152	7.40751	7.41892	7.16699	7.19178	P	P	P	P	P	P	A	P	P	P	P	P	P
ASCRP001182	206.833	192.333	259	335.333	206.833	217.667	136	144.5	131	426.5	208.167	240.5	131.833	105.167	207	183.5	113.333	67	7.26928	7.11374	7.43535	7.14982	7.19951	8.14397	7.48455	7.77218	7.21204	7.7578	6.7981	6.85187	7.24074	6.92159	7.32439	7.19948	7.20132	7.16875	P	P	P	P	P	P	P	P	P	P	P	P	P
ASCRP001183	108.5	110.333	144.667	113.667	103.667	98.6667	101.333	88.6667	105.167	119.5	114.667	113.5	83.5	77	50.3333	52.1667	51	31.6667	5.81169	5.86661	6.16226	5.53668	5.68737	5.53671	6.08692	5.64558	6.32965	5.54547	5.64849	5.69794	5.81559	5.70062	5.37714	5.49433	5.70799	5.58221	P	P	P	P	P	A	A	A	A	A	A	P	P
ASCRP001186	87.8333	92.6667	110.167	105.333	99.5	96.5	94.5	89.6667	86.8333	106.5	116.333	136.667	73.1667	72.5	46.6667	46	46	33.6667	5.19932	5.31445	5.61812	5.39517	5.56004	5.3419	5.67403	5.65308	5.43764	5.23289	5.63466	5.96641	5.05309	5.38927	5.29886	5.30485	5.57422	5.59328	A	A	P	P	A	A	A	A	A	A	A	P	A
ASCRP001189	188.5	162.833	153.5	242.333	163.833	96.8333	102.833	95.6667	108.167	210.833	190.833	263.333	104	82.3333	173.333	186.333	70	42	7.07525	6.76059	6.28178	6.76856	6.75368	5.46139	5.94631	6.10465	6.24681	6.62494	6.63861	7.01368	6.59788	5.99628	7.05208	7.23144	6.26921	6.30605	P	P	P	P	P	A	A	A	A	P	P	P	P
ASCRP001195	329	371	421.667	686.167	265.167	340.667	187.167	194.333	198.5	542.333	303.167	276.333	220	227.667	236.333	207.333	134.333	162.333	8.04332	7.98518	8.5294	7.8588	7.74625	9.06327	8.47075	8.59731	8.58117	8.22194	7.52062	7.09246	8.58913	9.08451	7.53187	7.38442	7.5908	9.08914	P	P	P	P	P	P	M	M	P	P	P	P	P
ASCRP001196	160	141.833	225	219.5	149.167	216.833	87	100.333	136.833	235.333	387.333	273.333	132.5	74.5	123	124	91.8333	36.3333	6.73978	6.57593	7.13878	6.65077	6.41685	8.14115	5.67984	6.21675	7.39893	6.79182	7.94721	7.01692	7.25781	5.64106	6.54147	6.64605	6.77003	5.81384	P	P	P	A	M	P	A	P	A	P	P	P	P
ASCRP001199	94.3333	91	96	115.833	102.833	92	75.8333	80.1667	85.5	115.333	108.333	132.5	74.3333	67.3333	66.6667	66	51.1667	28.5	5.41709	5.11149	5.29998	5.61494	5.58398	5.14914	4.89614	5.21743	5.45845	5.4704	5.4754	5.91367	5.31282	4.86603	5.79262	5.80324	5.69022	5.14255	A	A	P	P	A	A	A	A	A	A	A	P	A
ASCRP001201	142.833	125.167	115	214.667	131.167	109.833	72.8333	77.1667	97.6667	272.5	303.667	231.833	148.667	84.3333	143.667	128	52	40.3333	6.50311	6.28871	5.71458	6.61084	6.19914	5.88564	4.75191	5.1261	6.17109	7.05404	7.54115	6.77665	7.60885	6.02956	6.79997	6.68491	5.75201	6.10224	P	P	P	P	P	A	A	A	A	P	P	M	P
ASCRP001203	109.5	100.5	131.167	124.333	111	99.6667	86	90.6667	87.6667	143.167	153.667	150.5	80.5	74	76.1667	72.3333	62.1667	34.5	5.87976	5.72544	5.99226	5.73692	5.82381	5.44312	5.44283	6.01471	5.63561	5.91728	6.17653	6.10361	5.60796	5.3711	5.9626	5.92961	6.05232	5.74967	P	P	P	P	P	A	A	A	A	P	P	P	A
ASCRP001204	128.167	118.5	249.333	160.167	156	104.167	118	131.667	107	161.167	212	209.167	96.3333	73.6667	101.333	100.833	118	37.6667	6.23744	6.16028	7.3629	6.1909	6.62176	5.82568	7.14471	7.45877	6.46006	6.10799	6.77076	6.62198	6.374	5.65188	6.34165	6.37936	7.29112	6.03752	P	P	P	P	A	A	P	P	P	P	A	P	P
ASCRP001205	110.667	104.5	189	215.333	130	103.333	91.3333	101.333	95	136.667	206.667	192.167	86.8333	67.3333	133	126.5	85.8333	31.3333	5.97597	5.83137	6.79405	6.60015	6.23121	5.67745	6.09094	6.42897	5.99386	5.8073	6.69118	6.50627	5.99424	4.94751	6.69709	6.68494	6.62515	5.55377	P	P	P	P	P	A	A	P	A	P	M	P	P
ASCRP001206	889.333	791.167	2616.83	5896.5	3095.5	319.667	145.5	162.333	585.333	1903.83	4436.67	2566.67	1045.5	437.667	8360.33	8184.17	719.833	542.5	9.58905	8.98452	11.5013	10.6202	11.6883	8.95677	7.77573	8.1054	11.1977	10.1027	12.0567	10.6567	11.6703	10.6399	12.4151	12.3925	11.4204	11.5088	P	P	P	P	P	P	A	P	P	P	P	P	P
ASCRP001207	191.167	189.333	167.5	170	96	85.6667	95.6667	79.8333	89.6667	121.667	114	149.667	84.6667	70.5	40	40.8333	41.8333	27.3333	7.12522	7.05988	6.48653	6.24854	5.34678	4.81718	5.33396	5.00105	5.612	5.47801	5.55001	6.08473	5.84388	4.95945	5.07275	5.15174	5.40913	5.01417	P	P	P	M	A	A	A	A	A	A	A	P	A
ASCRP001209	104.333	102.167	119	114.833	91.5	103.167	89.6667	88.6667	90	136.667	134.5	96.5	82.1667	73.3333	61.5	54	52.6667	35.1667	5.7181	5.65335	5.75237	5.60163	5.2557	5.59207	5.57013	5.85063	5.65729	5.81838	5.91401	5.38652	5.71988	5.40695	5.65407	5.49855	5.76435	5.90724	P	A	A	P	A	A	A	A	A	P	P	P	A
ASCRP001210	104.667	333.333	189.667	883.833	138.833	143.833	137.333	127.667	101.333	172.667	93.8333	85	70.8333	117	45.5	40.8333	34.8333	51.3333	5.76392	7.873	6.7536	8.12203	6.33748	6.99206	7.67446	7.27663	6.24097	6.2457	5.03806	5.07879	5.0209	7.35496	5.29668	5.17491	5.09657	6.37236	A	P	P	P	P	P	P	P	A	P	A	A	A
ASCRP001211	96.5	95.1667	119.5	104	120.167	116.333	91.8333	84.3333	91.8333	110.833	121.667	106.333	85.6667	97.6667	52.5	48.6667	47	55.6667	5.53969	5.46553	5.7615	5.3709	5.98234	6.13743	6.05602	5.5259	5.80075	5.34265	5.68111	5.55572	5.89191	6.72163	5.45027	5.38029	5.57497	6.83433	A	A	P	A	P	P	A	A	A	A	A	P	P
ASCRP001214	144.333	133.5	155.333	198.167	134.667	157.667	99.6667	103.833	102.167	461.167	169	136.333	97.3333	76.6667	153.667	129.667	71.5	51.6667	6.51247	6.35306	6.37425	6.4824	6.28593	7.32043	6.23481	6.4052	6.33664	7.89747	6.39146	5.9639	6.34725	5.61918	6.89166	6.73006	6.30023	6.69142	P	P	P	P	P	P	A	P	A	P	P	P	P
ASCRP001219	424.333	668.167	398.667	1459.67	427.833	579.667	451.667	362.833	329.167	453.333	253.333	328.333	277.5	605.833	247.667	235.333	176.667	419.333	8.36956	8.75813	8.39961	8.6694	8.68496	9.8386	10.6004	10.0819	10.0226	7.85642	7.18129	7.38203	9.18635	11.3589	7.60094	7.5977	8.26393	11.0597	A	P	P	P	P	A	M	P	P	P	P	P	P
ASCRP001220	104.667	107.167	138.333	263.333	141.333	85.6667	72.3333	70	84.3333	140.167	175	129.333	89.8333	69.3333	535.167	579.667	58.6667	34.6667	5.7804	5.82537	6.05914	6.89678	6.41458	4.7914	4.47204	4.66867	5.22309	5.87876	6.47595	5.90429	6.14048	5.01479	8.75756	8.9192	5.9352	5.74708	P	P	P	P	A	A	A	A	A	P	P	A	P
ASCRP001223	177.667	169.667	191.833	297.667	183.5	236.833	134.667	149.667	148.167	506.333	175.5	181	161.333	162.667	192.667	167.167	121.833	108.333	6.97205	6.8972	6.77549	7.02813	6.96414	8.37115	7.60479	7.75539	7.68295	8.09344	6.36437	6.41381	7.78145	8.33906	7.2155	7.06102	7.38049	8.27073	P	P	P	P	P	P	P	P	P	P	M	P	P
ASCRP001224	21485.8	15070.3	7236.5	38958.7	4924.17	1406.17	164.667	175.667	1025.67	29912.2	22291.7	19988	3684.5	250	26996.3	27621.8	1658	991.167	13.7383	12.9918	12.7054	13.9848	12.2153	11.0737	8.13203	8.32888	12.0416	14.0689	14.4255	13.9078	13.3723	9.34435	13.9147	13.8981	12.9737	12.8297	P	P	P	M	P	P	M	P	P	M	P	P	P
ASCRP001225	118	111.333	132.333	128.833	105.667	130.167	87.3333	87.6667	102.833	194.167	121.833	105.333	90.3333	97.8333	62.1667	57.8333	43.5	42.6667	6.08781	5.92798	5.9541	5.8031	5.72089	6.60255	5.80236	5.73519	6.28858	6.47327	5.63595	5.58276	6.17504	6.73387	5.65711	5.63443	5.46106	6.27099	P	P	P	P	A	P	A	A	A	P	A	P	P
ASCRP001226	226.5	201.167	330.333	1293.67	225	91.5	89.3333	78	89.8333	306.333	409	239.167	123.167	79	821.5	922.167	59.5	34.5	7.44047	7.1671	7.97426	8.52415	7.39532	5.05925	5.12539	5.06589	5.58864	7.22215	8.06947	6.86249	7.10593	5.86621	9.43147	9.58096	5.96287	5.81707	P	P	P	P	P	A	A	A	A	P	P	A	P
ASCRP001227	115.667	117.167	147.5	148.833	132.667	134.5	98.8333	100.667	110.333	228.167	120	115.333	101	142.5	85.3333	82.3333	64.3333	69.5	6.05649	6.08717	6.17186	6.04633	6.2802	6.79836	6.31474	6.28941	6.54328	6.72005	5.69256	5.74957	6.59428	7.93527	6.10388	6.11685	6.13193	7.25526	P	A	P	P	P	P	A	P	P	P	A	P	P
ASCRP001228	106.5	103.833	106.667	97	96.6667	89.5	84	88	84.3333	115.5	112.833	106.333	76.6667	66	49.6667	49	43	27.3333	5.78521	5.69418	5.53514	5.16549	5.42044	4.96596	5.49072	5.81761	5.3407	5.39157	5.54726	5.58337	5.24679	4.61561	5.3523	5.3954	5.4433	4.96634	P	P	A	A	A	A	A	A	A	A	A	P	A
ASCRP001229	120.5	122.667	133	167.833	112.667	116.167	94.3333	90.3333	91.6667	207.833	112.333	99	76.1667	73	59.6667	52.1667	47.8333	32	6.07844	6.14209	5.97587	6.24311	5.88152	6.2387	5.80534	5.88736	5.77224	6.57314	5.5966	5.48778	5.43305	5.42217	5.60196	5.47437	5.58734	5.57943	P	P	P	P	P	P	A	A	A	P	A	P	A
ASCRP001234	409.667	563.5	286.5	1044.67	335.833	501	472	353.333	163.667	605	223	279.167	162.167	285.667	157.5	161	144	257.333	8.35876	8.5282	7.67558	8.30645	8.19427	9.5907	10.7323	10.0272	7.98301	8.39424	6.88554	7.11169	7.8161	9.68243	6.93454	7.00605	7.74851	9.96701	P	M	P	P	P	P	M	P	P	P	P	P	P
ASCRP001235	2563.5	3761.17	1588.5	4811.17	2413.83	1821	2469	2244.5	773.167	1087.33	657.333	2240.67	531.167	1332.83	640.167	673.167	503.333	852	10.8531	11.0146	10.8404	10.336	11.3357	11.3885	12.8843	12.6579	11.5814	9.1796	8.92503	10.4944	10.5207	12.9706	9.03775	9.13993	10.7981	12.4241	P	P	P	P	P	P	P	P	P	P	P	P	P
ASCRP001236	146	151.167	170	189.5	139.5	165.167	186.333	155.667	115.667	238.833	135.5	148.167	111.5	157.667	101.167	91.8333	88.3333	146.833	6.50461	6.62868	6.51269	6.42655	6.40152	7.49057	8.38399	7.98216	6.81438	6.81367	5.98421	6.08763	6.80907	8.23684	6.33825	6.24542	6.67366	8.87745	P	P	P	P	P	P	M	P	P	P	P	P	P
ASCRP001237	95.3333	96.5	128.333	103	98.6667	92	94	90.3333	92.3333	111.333	100	96	88.6667	92	50.8333	52.6667	51.3333	51.1667	5.40373	5.31665	5.87304	5.3453	5.56011	5.09498	6.0277	5.79497	5.8203	5.29823	5.27417	5.39439	6.10739	6.55723	5.3833	5.47794	5.73988	6.65693	A	A	P	A	A	A	A	A	A	A	A	P	P
ASCRP001242	83	91.6667	120.167	112.167	120.667	104.167	85.3333	79.8333	101.333	113.667	107	106.667	95.5	123	67.5	62.8333	49.8333	70.8333	5.01086	5.29085	5.74102	5.54847	6.0597	5.8717	5.23589	5.15575	6.14892	5.38197	5.4819	5.55529	6.2587	7.49781	5.79258	5.74524	5.63753	7.29242	A	A	P	P	P	A	A	A	A	A	A	P	P
ASCRP001245	135.5	142.5	194.333	200.5	159.167	130.667	146.667	142	127.167	190.5	209	238.167	114.167	94.6667	122.833	123.5	117.167	43.6667	6.39144	6.49271	6.78859	6.4973	6.68677	6.70114	7.57909	7.66091	7.07282	6.44562	6.79337	6.84957	6.80799	6.59264	6.6114	6.66391	7.28807	6.3053	P	P	P	P	P	P	M	P	P	A	P	P	A
ASCRP001246	122.833	122.167	150	154	125.833	125.833	117.333	109.167	112.667	157.167	130.333	148.333	89.3333	88.3333	88	78.6667	87.5	43.6667	6.12692	6.15388	6.25382	6.11516	6.14637	6.62192	6.91375	6.77225	6.63407	6.0631	5.87644	6.10143	6.12937	6.42833	6.10463	6.03481	6.65485	6.31451	P	P	P	P	P	P	P	M	P	P	P	P	P
ASCRP001247	102	100.833	110.333	104.667	112	113	84.6667	89	90	119.667	108.167	92.3333	81.6667	85	49.1667	45.5	41.1667	31.1667	5.70539	5.64176	5.56277	5.31911	5.8215	5.99526	5.72524	5.78398	5.71973	5.56157	5.43593	5.28198	5.76168	6.21642	5.32855	5.30029	5.37225	5.53549	P	P	P	A	A	A	A	A	A	A	A	P	A
ASCRP001248	163.833	172.667	175.667	215.667	144.833	163.667	111.667	105.833	103.833	481.667	151.5	147.5	97.6667	107.5	130.333	113.833	65.3333	51.3333	6.80483	6.90773	6.5726	6.60057	6.46544	7.4773	6.34385	6.57028	6.31494	7.99242	6.15794	6.10633	6.39075	6.97492	6.68178	6.55055	6.14291	6.63015	P	P	A	P	P	P	A	P	A	P	P	P	P
ASCRP001249	294.5	1217.17	270	2811	334.333	397.167	113.5	132.333	117.5	259.333	138.167	166.5	101.833	125.833	107.167	102	61	70.6667	7.66486	9.47355	7.48113	9.4915	8.18525	9.30374	6.9592	7.40011	6.80312	6.95046	5.97274	6.3034	6.58323	7.55073	6.40248	6.39917	6.00488	7.29543	P	A	P	P	P	A	P	P	P	P	P	P	P
ASCRP001251	96.3333	100.667	132	108.5	105.333	101.667	88	81.6667	86.6667	124.333	148.5	150.333	84.1667	78.1667	58.8333	56.3333	51.8333	35.3333	5.63193	5.59545	5.96681	5.46453	5.68679	5.59356	5.62421	5.35431	5.34113	5.61577	6.07656	6.11075	5.69683	5.73	5.5994	5.55755	5.72045	5.82476	P	A	P	P	A	A	A	A	A	A	P	P	A
ASCRP001252	82.6667	81.6667	156.333	91.6667	98.6667	99.8333	106.667	92	85.6667	157.167	126	115.667	75	88.6667	46.8333	42.1667	39.6667	34.1667	5.07001	4.97208	6.30035	5.06063	5.41859	5.30844	6.60681	6.11581	5.55493	6.05025	5.77187	5.67094	5.23499	6.33303	5.29014	5.21989	5.31005	5.69014	A	A	P	A	A	A	A	A	A	P	P	P	A
ASCRP001254	115.667	116.5	141.667	139	113.833	116.667	105.333	97.1667	108.5	137.667	107.167	105.333	93.8333	115.333	71.5	64	60.6667	59.6667	6.06393	5.98179	6.05064	5.89477	5.92869	6.34398	6.34847	6.02847	6.45612	5.78657	5.44937	5.53895	6.21852	7.31368	5.84722	5.77448	6.00829	6.9438	P	P	P	M	P	P	A	A	A	P	A	P	P
ASCRP001255	1818.33	1503.67	904.5	2379	1400.17	150.667	85.3333	84.3333	222.167	4068.33	2420.67	4775.17	479.667	109.667	2027.83	1921	139.167	172	10.4865	9.74628	9.94842	9.27278	10.4938	7.14972	5.51198	5.40515	8.93338	11.1742	11.0412	11.4233	10.3607	7.14005	10.6347	10.5464	7.68082	9.23429	P	P	P	P	P	P	A	A	P	P	A	P	P
ASCRP001256	2650	1771.83	850.167	4259.33	333.833	109	88	85.6667	106	4021	1573	2015	242	78	1331.83	1547.67	49.8333	41.6667	10.8993	9.9562	9.85151	10.1024	8.15623	6.04541	5.36346	5.48831	6.45515	11.1715	10.2365	10.2996	8.83451	5.70831	10.0541	10.2514	5.70986	6.26038	P	P	P	P	P	A	A	A	P	P	P	M	P
ASCRP001257	119.333	117.5	158.5	143.833	129.667	106.167	82.3333	81.8333	91.3333	134.5	149.667	141.333	79.3333	76.3333	87	81.6667	55	30.5	6.0927	6.05608	6.38968	6.00406	6.20634	5.87205	5.3298	5.30592	5.7163	5.7614	6.17094	6.02901	5.48865	5.6715	6.13397	6.09408	5.842	5.44799	P	P	P	M	P	P	A	A	A	P	P	P	A
ASCRP001259	180.833	161.5	231.167	310.667	221.667	137.667	102	110.167	121.167	300.333	351.167	338.833	114.833	87	187.667	198.833	104.5	37.3333	6.97575	6.75608	7.15451	7.06941	7.33898	6.91	6.2428	6.50451	6.92073	7.18321	7.7927	7.41547	6.83429	6.22215	7.18041	7.32394	7.02748	5.99993	P	P	P	P	M	P	A	P	P	P	P	P	P
ASCRP001262	121.333	117.167	119	137.333	114.833	98.3333	83.3333	84	91.1667	127.333	136.833	150.833	83.3333	93	85.6667	78.8333	53.6667	34.6667	6.11567	6.05122	5.73052	5.91714	5.92106	5.50373	5.2145	5.4975	5.58687	5.63857	5.99071	6.15037	5.74527	6.5808	6.10573	6.05385	5.81803	5.8539	P	P	P	P	P	A	A	A	A	P	P	P	A
ASCRP001263	107.667	105.167	114.333	124.167	136.5	103.833	93.1667	76.1667	98.3333	163.167	347.667	182.167	99.1667	71.5	65.1667	63	52.5	36.6667	5.78435	5.68568	5.61306	5.71042	6.36744	5.78361	5.18942	5.158	5.91591	6.15409	7.7943	6.43729	6.38483	4.97975	5.74151	5.73644	5.78551	5.99934	P	A	P	M	P	P	A	A	A	M	P	P	A
ASCRP001264	7480.67	7015.83	5485.33	12587.3	3338	618	161	182.5	371.333	1445.67	3073.67	5642.17	1951.5	305.167	11040.7	10692.8	387.667	144.167	12.1716	11.8807	12.4723	11.9306	11.7805	9.9609	8.16982	8.43982	10.4331	9.69453	11.4059	11.8036	12.6087	9.83085	12.8819	12.8441	10.0854	8.8243	P	P	P	P	P	P	P	P	A	P	M	P	P
ASCRP001265	170.667	152.333	169.167	242	199.667	121.667	108.333	114.667	105.667	240.667	280.5	453.5	101.5	82.5	178.833	162.833	121	41.5	6.89811	6.70701	6.5384	6.79239	7.13485	6.4597	6.78267	6.79304	6.47755	6.83524	7.38926	7.89498	6.52621	6.0611	7.11488	7.03172	7.35326	6.19475	P	P	P	P	P	P	A	P	P	P	P	P	P
ASCRP001266	118	118.667	130.833	151.5	137	110.333	91.6667	98.6667	86.6667	175	166.667	226	88.3333	83.6667	104.333	91.3333	79.1667	38	6.10542	6.11803	5.91904	6.0729	6.30421	5.96865	5.83305	6.35186	5.53057	6.25941	6.27163	6.74516	5.9855	6.2274	6.36363	6.23242	6.4588	6.00723	P	P	A	P	P	A	A	A	A	A	M	P	P
ASCRP001267	120	115.667	159	147.667	167.667	119.667	97	100.833	100.833	144	160.667	174.333	80.6667	77.3333	85.8333	81.3333	53	52.5	6.08647	6.01884	6.37815	6.02108	6.77173	6.442	6.36702	6.38362	6.09049	5.91548	6.28624	6.37331	5.63942	5.85207	6.09665	6.08221	5.78097	6.2058	P	P	P	P	P	P	A	P	A	P	P	P	A
ASCRP001268	126	115.167	98.1667	155.333	108.167	97.8333	77	80.6667	77.3333	241.333	172	250.667	74.3333	67.3333	105	101.667	46	28.3333	6.1844	6.04239	5.37582	6.14588	5.74597	5.45601	4.96262	5.40287	4.96345	6.86529	6.40538	6.924	5.27158	4.90538	6.37953	6.40075	5.54727	5.25357	P	P	P	P	P	A	A	A	A	P	P	P	A
ASCRP001269	108.333	106.833	132.5	141.667	111	103.833	88.1667	84	90.3333	158	137.667	135.667	76.5	72.5	72.6667	65.1667	41.8333	31.3333	5.85397	5.7198	5.94991	5.97873	5.8424	5.79824	5.49681	5.60482	5.61466	6.09554	5.99254	5.97338	5.47863	5.43704	5.87317	5.7817	5.36897	5.54343	P	P	A	P	P	A	A	A	A	P	P	P	A
ASCRP001272	389.5	353.333	367.667	1080.83	167	135	82.8333	74.3333	517.667	749.833	660.333	343.667	837.333	65.8333	1267.17	1225.33	488.667	35.1667	8.30109	7.93805	8.23527	8.34377	6.79332	6.80814	4.88851	4.79469	11.0199	8.67288	8.92626	7.45369	11.336	4.61389	10.0163	9.98485	10.7417	5.82942	P	P	P	P	P	P	A	A	P	P	P	P	P
ASCRP001277	336.833	646.667	255.667	1592.33	324	326.833	145.333	152.833	228.5	463	433.167	349.5	234.5	224.167	175.333	167.5	94.3333	144.5	8.10218	8.71695	7.43181	8.79404	8.11441	8.98118	7.90277	7.90134	9.05583	7.9098	8.18507	7.46655	8.7461	9.06456	7.09308	7.07936	6.81891	8.8226	P	P	P	P	P	P	P	P	P	P	P	P	P
ASCRP001279	170	163	228.333	623.333	262.5	137.833	97.8333	104.5	104.667	280	483.833	384	125.167	91.6667	854.833	797	121.5	45	6.89675	6.8208	7.16487	7.77395	7.7294	6.81401	6.2744	6.58475	6.37312	7.09843	8.39866	7.62395	7.1544	6.4659	9.47242	9.40598	7.34746	6.31249	P	P	P	P	P	P	A	P	A	P	P	P	P
ASCRP001280	93.8333	101.667	144	114.833	125.667	111.167	108.333	103	96.3333	115.667	132.167	133.833	89.5	105.667	61.5	57.1667	77.3333	39.6667	5.57572	5.63209	6.15425	5.57731	6.1468	6.01701	6.75244	6.26197	6.09864	5.42722	5.82883	5.93796	6.06533	7.06812	5.63594	5.59402	6.41043	6.11323	A	P	P	A	P	A	A	P	A	A	A	A	P
ASCRP001281	117.333	118.667	135.667	141.333	126.667	136	114.833	99.5	106.5	161.333	123.333	126.833	106.5	141	67.5	67.8333	58.6667	63.3333	6.03386	6.02569	6.03339	5.93257	6.16278	6.86052	6.84603	6.26594	6.43809	6.14697	5.74012	5.86738	6.68042	7.89268	5.79532	5.83586	5.96304	7.05103	P	P	P	P	P	P	A	M	A	P	P	P	P
ASCRP001282	110.667	117	131.167	153.667	132.333	132	107	112.667	109.167	242.167	143.667	135.5	90	138.667	78.8333	69.3333	59	97	5.95663	6.09911	5.95769	6.12156	6.26445	6.64985	6.67617	6.73268	6.54767	6.84337	5.66471	5.96061	6.09881	7.82785	5.98523	5.87957	5.94002	7.99875	P	P	P	P	P	P	A	P	P	A	A	P	P
ASCRP001283	183	173.167	289.167	280.833	204.167	179.5	146	145	161.667	691.833	342	258.333	135.333	105.167	237.667	222.833	210.833	68.5	7.0761	6.91606	7.68062	6.95991	7.19411	7.68175	7.79961	7.70836	7.94604	8.58436	7.74497	6.99116	7.39376	7.05249	7.54573	7.50317	8.68403	7.21816	P	P	P	P	P	P	P	P	P	P	P	P	P
ASCRP001285	111.167	114.5	124.833	139.667	127.667	154.333	122.333	113.167	105.333	159.833	117.5	127.5	90.6667	123.833	68.8333	63.6667	58.1667	106	5.85491	6.02167	5.89534	5.93151	6.14024	6.95027	6.96877	6.81159	6.40778	6.11278	5.628	5.80476	6.0115	7.59072	5.81249	5.72965	5.92998	8.2118	P	P	P	P	P	A	A	P	A	P	A	P	P
ASCRP001286	137.5	129.667	266.5	155.833	181.667	143.5	140.833	146.5	160.167	160.333	258.667	224	118.5	94.5	102.5	97.5	179	44.6667	6.42815	6.28044	7.49337	6.12241	6.95415	6.97204	7.75754	7.72848	7.95871	6.07791	7.14916	6.75974	6.96119	6.62009	6.35873	6.32416	8.28696	6.39732	P	P	P	P	P	P	P	P	P	P	P	P	P
ASCRP001289	106.333	109	124.333	121.5	112.167	118	112	103.667	100.167	137.333	100.5	102	81.8333	112	57	53.3333	45.8333	80.1667	5.7421	5.79158	5.7874	5.67107	5.847	6.39636	6.4157	6.35329	6.12683	5.74633	5.26859	5.47543	5.62816	7.19009	5.55319	5.49493	5.57305	7.54652	P	P	P	A	P	P	A	P	A	P	A	P	A
ASCRP001290	134	127.167	263	150.667	174.667	141.833	141.5	153.333	164	148.667	279	236.833	124.5	91.3333	81.3333	94.6667	147.833	45.3333	6.35144	6.32059	7.49858	6.09951	6.84521	6.99376	7.77944	7.91323	7.98817	5.99276	7.34118	6.80359	7.07383	6.58833	6.01719	6.23611	7.80215	6.40936	P	P	P	P	P	P	P	P	M	P	P	P	M
ASCRP001292	179	158.5	248	243.667	171	146.667	118.167	131.667	136.167	241	282.667	266.667	117.667	91	200.5	175	138.167	57.6667	6.98938	6.79438	7.35623	6.79332	6.82129	7.09244	7.10431	7.28465	7.3876	6.85043	7.26932	7.00728	6.93085	6.54242	7.27533	7.12894	7.65118	6.84866	P	A	P	P	P	P	A	P	P	P	M	P	P
ASCRP001293	292	257.333	541.5	478	270.5	171.333	164	182.5	200	606.5	551	527.667	187.333	102.833	382.167	374.667	302.167	68.8333	7.87065	7.55468	9.00123	7.51045	7.78994	7.52595	8.26368	8.44616	8.64747	8.38266	8.59218	8.16448	8.21033	6.90939	8.27141	8.27513	9.46321	7.23834	A	P	P	A	A	P	P	P	P	P	M	P	P
ASCRP001294	104.333	104.667	116.167	119.833	109	96	88.8333	86.6667	92.6667	111.333	156.167	108.333	85.3333	75.6667	73.1667	63.5	47.5	29.3333	5.72884	5.78024	5.60354	5.65632	5.73047	5.26217	5.46123	5.49898	5.93738	5.33282	6.19587	5.54288	5.73205	5.42683	5.86406	5.74639	5.62001	5.29272	P	P	A	P	M	A	A	A	A	A	P	P	A
ASCRP001295	98	104.167	125.667	123.5	106.167	94.8333	87.6667	84.6667	104.667	105.333	168	81	77.1667	76.6667	63	67.8333	44.6667	28	5.56758	5.5615	5.77902	5.67221	5.72078	5.21539	5.4431	5.46174	6.21203	5.15101	6.37919	5.0889	5.41124	5.52293	5.70709	5.85456	5.52512	5.18798	A	A	P	P	P	A	A	A	A	A	P	A	A
ASCRP001296	91	97.1667	103.833	104.667	112.833	112.833	81.3333	78.6667	102	107	154.5	79	67.3333	73.6667	46.6667	47.3333	34.6667	26.1667	5.41547	5.509	5.44599	5.37964	5.8826	6.0769	5.33396	5.23083	6.15619	5.25457	6.17535	5.04884	4.87464	5.3426	5.28633	5.34391	5.14757	4.74814	A	A	P	A	P	P	A	A	A	A	P	A	A
ASCRP001306	104.833	106.667	102.333	94.1667	116.667	108.333	101.833	106.167	99.8333	93	97.6667	161.833	89	78.5	43.1667	39.6667	41.3333	27.1667	5.81745	5.86172	5.3911	5.16582	5.95329	5.86958	6.3902	6.65073	6.19365	5.0049	5.28918	6.21571	6.00703	5.63143	5.20957	5.06773	5.36586	4.812	P	P	P	A	P	A	A	P	A	A	A	P	P
ASCRP001310	109.833	104	92.6667	113.167	102.167	84.5	103.5	111.5	107.667	107	130	152	81	70.5	60.6667	53.5	80	31.5	5.93001	5.69561	5.21515	5.5405	5.58689	4.71699	6.37133	6.74686	6.54412	5.26746	5.86014	6.12715	5.65662	5.1092	5.6359	5.53132	6.52337	5.48602	P	P	A	M	A	A	A	P	A	A	P	P	A
ASCRP001311	138.333	136	150	163.667	141.333	132	126	121.5	125.667	223.333	145.667	185.5	114	131.333	106.667	102.167	87	84.3333	6.41911	6.40091	6.22162	6.20672	6.4348	6.74769	7.12495	7.07616	7.10929	6.69417	6.08888	6.45957	6.8179	7.69813	6.40928	6.39851	6.64694	7.69935	P	P	P	M	P	P	P	P	P	P	P	P	P
ASCRP001312	193	194.5	171.5	292.333	149.333	173.333	115.667	104.5	104.667	196	134.833	127.5	98.3333	96.3333	116.5	113.5	57.1667	54	7.13882	7.09956	6.5	6.9942	6.53619	7.60909	6.61248	6.43616	6.34329	6.45756	5.9485	5.86575	6.41662	6.71707	6.52275	6.5439	5.89949	6.73334	M	P	P	P	P	P	A	P	A	P	P	P	P
ASCRP001313	88	96.1667	123.667	120.833	110.667	104.667	88.1667	91.1667	83.1667	94	107.167	98.8333	75.1667	72	39.6667	40.3333	39.5	27.5	5.2113	5.58781	5.85232	5.70203	5.81855	5.67343	5.83818	5.9503	5.53121	4.99165	5.35842	5.39744	5.28175	5.1496	5.09013	5.14187	5.2875	4.85683	A	P	P	P	P	A	A	A	A	A	A	P	A
ASCRP001316	160	145.167	165.833	234	150	181.333	135.833	122	146.333	214.833	196.333	179.5	134.833	178.667	143.5	131.333	139	135	6.73078	6.54352	6.46099	6.66949	6.55746	7.74454	7.24688	7.12718	7.62386	6.64094	6.69711	6.42576	7.37691	8.56375	6.80265	6.74106	7.66552	8.68146	P	P	P	P	P	P	M	P	P	P	P	P	P
ASCRP001320	115.333	116.5	107.667	118	95.5	97	75.3333	75.8333	77.6667	144.667	149	109	84.3333	68.6667	57.6667	56	39.6667	27	6.03166	6.019	5.55995	5.57922	5.33947	5.25909	4.92858	4.90895	4.80443	5.87124	6.02925	5.59944	5.83268	5.14802	5.5899	5.58758	5.32779	5.0344	P	P	P	M	A	A	A	A	A	P	M	P	A
ASCRP001322	125	119	146.5	138.5	167.667	128.667	108.333	110	104.833	134.833	158	170.333	97.6667	76.6667	70	66	74.8333	33.3333	6.17308	6.09152	6.2174	5.88064	6.79742	6.68242	6.61502	6.68073	6.33232	5.78369	6.21617	6.31547	6.40651	5.77077	5.82948	5.80026	6.3831	5.73491	P	P	P	P	P	P	A	P	A	P	P	P	P
ASCRP001324	92.6667	96.3333	150.833	132	111.167	99.6667	78.5	84.1667	81.6667	101.667	137.833	124.5	79.3333	65.8333	72.5	73.3333	56.3333	28	5.46432	5.51344	6.29579	5.83283	5.84985	5.37915	5.24555	5.62673	5.28848	5.21989	5.96269	5.78594	5.50788	4.7662	5.85726	5.95064	5.85886	5.09945	A	A	P	P	P	A	A	A	A	A	P	P	A
ASCRP001325	120	95.6667	158.5	129.833	103	98.3333	86.1667	86	77.6667	105.167	128	111.333	76.3333	71.3333	72.8333	70.5	55	28	5.97891	5.41373	6.36082	5.79062	5.63251	5.28629	5.45755	5.72584	5.05347	5.20493	5.80251	5.62121	5.40795	5.1026	5.86898	5.91081	5.85262	5.11313	A	A	P	P	A	A	A	A	A	A	A	P	A
ASCRP001328	151.333	249.833	184.833	702.167	155.333	178.333	121.667	115.667	109.333	248.833	126.333	131.167	90.6667	82	138.833	122.333	85	62.6667	6.58649	7.49087	6.6972	7.89517	6.56887	7.6704	6.77084	6.8788	6.53313	6.88947	5.76799	5.88137	6.0566	6.0913	6.76591	6.64298	6.58941	7.02009	P	P	P	P	P	A	M	P	A	P	P	P	P
ASCRP001329	120.167	125.667	164.5	230.667	144.167	113.167	112.833	116.167	112.667	185.5	211.333	189.167	94.8333	78	159.833	155.5	82.8333	35	6.08958	6.18456	6.4291	6.69314	6.48158	6.20819	6.58422	6.89108	6.60689	6.37136	6.7998	6.50087	6.33184	5.72405	6.95021	6.96261	6.5333	5.82588	P	P	P	M	P	P	A	P	P	M	P	P	P
ASCRP001332	161.667	169.333	165.5	259.5	186.5	179.167	124.833	123.833	130.167	295.833	178	174.667	113.333	109.5	169.5	144.5	106.333	80	6.76365	6.89706	6.46178	6.86686	6.97434	7.71541	7.17131	7.10884	7.20977	7.17668	6.4949	6.34531	6.83929	7.15693	7.03903	6.86481	7.06451	7.55537	P	P	P	M	P	P	M	P	P	P	P	P	P
ASCRP001333	85.3333	96.6667	121.5	156.833	105.5	101.333	96.6667	93.3333	87	110.833	132.667	123.667	81.6667	83	72.3333	69.6667	83.6667	35.3333	5.17654	5.45988	5.76414	6.15862	5.64588	5.46838	6.20376	6.06959	5.68019	5.31682	5.8662	5.76587	5.56688	6.16453	5.83384	5.87868	6.56072	5.85635	A	A	P	P	A	A	A	A	A	A	P	P	A
ASCRP001334	103.5	104	118.333	114	105.667	104	95.5	89.6667	96.5	148.833	131.667	137.667	86.1667	85.5	59.6667	58	54.3333	37.8333	5.72641	5.72036	5.78912	5.59893	5.76458	5.80811	6.00873	5.85534	6.03436	5.95397	5.87194	5.97318	5.96943	6.35468	5.5917	5.63401	5.81944	6.0892	P	P	P	P	P	A	A	A	A	P	P	P	A
ASCRP001336	81.8333	83.5	116.667	101.667	88.3333	95.6667	76	78.3333	76.6667	1503.67	101.333	94.1667	70.8333	67	52	53.3333	44.5	43.1667	5.0594	4.91721	5.72545	5.35595	5.07813	5.22133	4.93513	5.17276	4.98842	9.7721	5.27763	5.33517	5.0442	4.50588	5.4489	5.49745	5.47343	6.31584	A	A	P	A	A	A	A	A	A	P	A	P	A
ASCRP001340	108	112.167	122.333	128.5	107.667	146.5	112.833	99.5	102	221.167	122.333	109.667	90.8333	97.1667	76.3333	74.1667	61	71	5.83847	5.93952	5.80021	5.76361	5.72549	6.99899	6.48059	6.34257	6.22416	6.68696	5.64432	5.5563	6.08443	6.58047	5.9505	5.95444	5.99962	7.31842	P	P	P	P	A	M	A	M	A	P	P	P	A
ASCRP001341	102.167	96.5	197.667	129	92.6667	97.8333	129.167	113.667	85.5	152.833	135.167	226.833	92.1667	73.5	71.3333	64.8333	84.8333	30	5.70606	5.43964	6.87502	5.82663	5.25331	5.37843	7.06111	6.89537	5.52871	6.01132	5.92919	6.74729	6.20851	5.29197	5.8545	5.76612	6.60527	5.33791	P	A	P	P	A	A	M	P	A	P	P	P	P
ASCRP001342	1068.33	1325	1108.67	2934	1062.5	1002.67	533	632.5	504.667	1846.17	1262.17	1613.33	501.667	297.667	812	782.5	1024.5	326.333	9.8327	9.56739	10.2638	9.55994	10.0678	10.5597	10.9754	11.0938	10.9942	10.0586	9.89783	9.9388	10.4231	9.78222	9.41042	9.3832	12.0271	10.4279	P	P	P	A	P	P	P	P	M	P	M	A	P
ASCRP001343	153.833	578.833	214.167	1690	215	240.333	244.5	117.667	118.333	237.833	207.5	186.333	109.667	105.667	140	137.167	93.6667	80.3333	6.64607	8.57441	7.02547	8.87587	7.3119	8.38286	8.03888	6.95327	6.95191	6.80679	6.78393	6.4657	6.76695	7.08622	6.76964	6.80004	6.78863	7.56794	P	P	P	P	P	P	A	P	P	P	P	P	P
ASCRP001345	132.167	129	168.833	143.667	177.333	132.833	144.333	147	246.333	132.333	159.167	182.333	89	83.8333	77.3333	79.6667	118.5	34	6.30143	6.2992	6.52399	5.97038	6.90569	6.71057	7.77501	7.71884	9.22178	5.68302	6.25033	6.43	5.99451	5.94658	5.96844	6.05491	7.2928	5.73276	P	P	P	P	P	P	P	P	P	M	P	P	P
ASCRP001346	187.667	159.833	281.833	274.667	163	115	119.833	118	93.3333	179.667	248.167	256.5	90.6667	78	170.5	169.167	95	34.6667	7.088	6.76149	7.64016	6.93316	6.7265	6.19748	6.87132	6.89467	5.98579	6.34162	7.08542	6.96277	6.18613	5.81566	7.04997	7.08101	6.84652	5.77331	P	M	P	P	P	P	A	P	A	P	P	P	P
ASCRP001347	346.667	297.167	553	550.667	270.667	129.167	179.167	180.667	134.5	419	576.167	623.167	135.5	89	466.333	452	205.833	47.8333	8.12802	7.73691	9.03128	7.66136	7.80464	6.71081	8.38985	8.40978	7.26916	7.72776	8.6684	8.50902	7.36429	6.40806	8.56048	8.55495	8.65511	6.47501	A	P	P	P	A	P	M	P	P	P	P	P	P
ASCRP001348	346.333	290.333	581	395.833	349	183.5	326.333	368	223	323	631.833	682.167	155.5	129	292.667	261.333	364.333	84.6667	8.11431	7.69698	9.14362	7.31462	8.26877	7.75386	9.89962	10.1276	8.90139	7.32085	8.85068	8.67502	7.72081	7.63211	7.88249	7.76267	9.9165	7.69795	P	A	P	P	P	P	M	P	P	P	P	A	P
ASCRP001349	210.667	195.333	299.167	483.667	270.833	142.5	169	187	139.667	359.167	627.333	524	143	95	408.667	387	336.667	66.3333	7.30824	7.14301	7.76975	7.51959	7.77321	6.97544	8.32425	8.48501	7.46718	7.48186	8.81859	8.16135	7.49404	6.68853	8.35204	8.3259	9.71763	7.1541	P	P	P	P	M	P	P	P	P	A	P	P	M
ASCRP001351	152.333	141.667	141.333	151	121.833	143.333	95.3333	92	369.333	213.333	158	144.833	97.1667	74.6667	94.1667	124.833	41.6667	33.3333	6.66594	6.56931	6.1832	6.07309	6.06899	7.0152	6.07081	6.00511	10.4274	6.62272	6.20549	6.02141	6.34684	5.38596	6.22177	6.56161	5.40831	5.53866	P	P	P	P	P	P	A	A	P	P	P	P	P
ASCRP001355	110.167	109.5	119	131.5	113	131.833	102.167	95.8333	99.3333	211.333	111.333	103.5	101.333	112.333	79.5	74	61.6667	67.5	5.89004	5.83912	5.69125	5.81954	5.88365	6.73617	6.00562	6.04775	6.11996	6.5794	5.51622	5.52229	6.45184	7.13519	6.00289	5.96771	6.00906	7.23935	P	P	P	P	P	P	A	A	A	P	A	P	P
ASCRP001357	119.5	113.833	122.333	134	171.333	116.667	104.167	117.167	102.5	117.333	174	169.833	94.1667	81.3333	61.5	66.5	62	33.8333	6.08599	6.05087	5.79369	5.91614	6.80689	6.20854	6.56802	6.87492	6.39237	5.49667	6.41303	6.30031	6.24679	6.03756	5.63896	5.79053	5.99122	5.65634	P	P	P	P	P	P	A	P	A	A	P	P	P
ASCRP001358	184	162.5	164.833	289	205.167	113.333	120.5	130.833	110.833	401.667	358.667	474.667	117.333	77.3333	257.833	253.167	70	35.5	7.0166	6.78513	6.47027	6.83716	7.21213	6.17868	7.05538	7.30094	6.5903	7.63686	7.83838	7.98561	6.909	5.73966	7.67326	7.71186	6.24886	5.86769	P	P	P	P	P	P	A	P	P	P	P	P	P
ASCRP001359	3244	2728	2660.5	3945.5	1723.67	420	129.167	125.833	218.833	168.667	951.167	2380.33	1003.17	216.833	3725.17	3735.17	186.667	55.6667	11.1518	10.5806	11.5231	10.0067	10.793	9.38059	7.11606	7.17733	8.86806	6.1844	9.51584	10.5943	11.6413	8.99417	11.4412	11.4623	8.39471	6.81254	P	P	P	P	P	P	A	A	P	P	P	P	P
ASCRP001360	14386.8	13082.2	14719.5	16213.3	11360.8	3830.17	572.333	704.667	1928.33	624.667	5829.67	10688.3	6010.83	1677.33	14647.3	14530.2	1307.83	257.833	12.968	12.7328	13.5318	12.4243	13.3975	12.321	11.1332	11.2253	12.836	8.43517	12.4567	13.15	13.9965	13.2293	13.1795	13.1463	12.3936	9.96081	P	P	M	P	A	M	P	P	P	P	P	M	P
ASCRP001364	138.333	127.333	224.333	239.667	170.667	103.667	113.667	114.667	120	164.667	340.167	276	111.167	76.5	180.333	166.333	115.5	35.3333	6.44061	6.24485	7.11471	6.75803	6.82853	5.73341	6.64543	6.89697	6.96072	6.16486	7.71359	7.07803	6.76434	5.56942	7.12525	7.0648	7.25024	5.86699	P	P	P	P	P	A	A	P	P	P	P	P	P
ASCRP001365	96.1667	96.6667	111.833	114.5	107.667	112	82.8333	85	85	137.167	124.333	103.667	85	75.6667	56	55.1667	46.6667	33.3333	5.5137	5.48749	5.589	5.59662	5.718	6.16148	5.48911	5.41561	5.59686	5.77187	5.69998	5.48231	5.83435	5.46762	5.5284	5.55362	5.5785	5.68174	A	A	P	P	P	P	A	A	A	P	A	P	A
ASCRP001368	419.667	353.833	296.167	708.333	329.833	115.167	89.6667	87.3333	121	932.833	746	799.667	234	76	390	387.333	108.667	45	8.39293	7.9258	7.73281	7.89852	8.16705	6.28273	5.53931	5.6817	6.91797	8.92809	9.1677	8.93002	8.74662	5.64665	8.29545	8.31575	7.11268	6.38088	P	P	P	P	P	P	A	A	P	P	P	P	P
ASCRP001370	145.333	138.5	167.167	272.333	115	100.5	87.6667	85.8333	92.1667	188.333	300.333	245.5	154.333	68.6667	222	225.5	109.167	38.3333	6.53627	6.48318	6.53078	6.93669	5.93466	5.49367	5.47427	5.58635	5.85156	6.42467	7.49709	6.88086	7.6902	5.04599	7.42754	7.52483	7.12338	6.10334	P	P	P	P	P	A	A	A	A	P	P	P	P
ASCRP001371	104.667	109.667	108.333	134.667	88.5	81.5	97.5	78.3333	85	185.167	190.833	166.667	84	65.3333	102.333	95.1667	61.5	33.6667	5.78042	5.81337	5.479	5.8752	5.16497	4.51053	4.97731	4.9889	5.16316	6.37389	6.61751	6.29676	5.70192	4.66533	6.35381	6.31411	6.02763	5.67267	P	P	M	A	A	A	A	A	A	P	P	P	A
ASCRP001372	111.333	109.833	126	110	127.5	122.333	135.833	121.333	107	125.333	116	93.3333	99	159.667	66.3333	48.5	67.5	75.6667	5.91812	5.89102	5.82797	5.44302	6.17344	6.49598	7.49026	7.06947	6.43857	5.58263	5.58782	5.34711	6.48853	8.26097	5.72416	5.39129	6.20132	7.45577	P	P	P	A	M	P	P	P	P	A	A	P	A
ASCRP001373	194	179.667	366.333	140.5	197.667	155	139.333	135.5	284.833	162.333	139.833	132.5	176.167	148	88.6667	89	103.833	78.3333	7.20307	7.03135	8.24241	5.96178	7.11101	7.22103	7.69851	7.55811	9.64854	6.12787	5.92556	5.89618	8.0324	7.96191	6.14657	6.20643	7.04501	7.4997	A	P	P	P	P	P	P	P	P	P	P	P	P
ASCRP001374	197.667	189.5	275.667	188	197.333	218.667	165	174.167	317.333	323	165.833	164	186	188.833	127.833	115.333	113.333	117.333	7.21604	7.08864	7.60524	6.4121	7.11914	8.16399	8.32132	8.27044	9.96492	7.30258	6.32293	6.26026	8.19679	8.68073	6.65816	6.5656	7.19285	8.40241	P	P	P	P	P	P	P	P	P	P	P	P	P
ASCRP001375	195	185.333	164.333	158.333	180.667	145.5	180.333	141.333	170.333	140.833	138.667	162.5	260.333	329.333	107.167	106.167	105.333	116.833	7.18448	7.05406	6.43151	6.12996	6.91118	7.0113	8.5274	7.6424	8.17955	5.8997	5.93258	6.202	8.99326	9.82602	6.40734	6.45305	7.03313	8.34063	P	P	P	P	P	P	P	P	P	P	P	M	P
ASCRP001380	152.667	148.5	144.333	201.667	113	130.667	86.6667	80.6667	84	316.167	115	112.333	79.5	72.5	149.667	147.833	45.1667	37	6.65737	6.57592	6.11879	6.50589	5.87985	6.7112	5.48249	5.38125	5.18938	7.26866	5.64152	5.68141	5.59509	5.30078	6.8765	6.89259	5.51611	5.91518	P	P	P	P	A	P	A	A	A	P	A	P	A
ASCRP001382	95.5	99.1667	109	111.833	93.6667	106.167	97.3333	103.667	83.5	143.833	101.333	163.333	76	68.3333	55.6667	51.3333	38.1667	34	5.47378	5.52062	5.51592	5.47361	5.28636	5.81775	6.05095	6.43883	5.30081	5.90317	5.29629	6.22046	5.31385	5.15253	5.52957	5.46876	5.19237	5.67256	A	A	M	M	A	A	A	P	A	P	A	P	A
ASCRP001384	154.333	146	152	236.667	125	123	110	102	119.667	196.167	212.667	169.667	108	101	173.333	176.5	93.6667	67.5	6.58062	6.53957	6.26659	6.73557	6.17105	6.5301	6.35327	6.42871	6.87024	6.484	6.8326	6.31779	6.72651	6.79945	7.07013	7.14568	6.82493	7.20027	P	P	P	P	P	P	A	P	P	P	P	P	P
ASCRP001385	91.3333	91	168.167	110.167	91.5	113.333	82	79.3333	86.1667	124.167	114.667	98.6667	77.3333	73.3333	50.6667	49	47.6667	32.3333	5.47992	5.29202	6.5436	5.51225	5.22302	5.94427	5.38023	5.18017	5.53857	5.61817	5.54764	5.34965	5.42814	5.20806	5.40733	5.40107	5.5914	5.54834	A	A	P	P	A	A	A	A	A	P	A	P	A
ASCRP001388	153.667	148.833	271.5	171.5	315	192	666	410.5	346	562.167	207.833	216.667	224.833	567.667	130.833	115.833	148	230	6.6131	6.53482	7.53537	6.24816	8.08904	7.89835	11.2767	10.3102	10.1726	8.27423	6.77269	6.7027	8.66283	11.2121	6.68028	6.57943	7.81427	9.74409	P	P	P	M	P	P	M	P	P	P	P	P	A
ASCRP001389	156.667	144.167	164.333	203	142	112.333	128.5	121.333	103.333	175.667	179.167	224.833	90.6667	82.6667	145.5	139.5	103.5	38	6.68861	6.50407	6.4714	6.50273	6.44468	6.08127	6.92608	7.06018	6.32178	6.25102	6.52526	6.74388	6.07629	6.11928	6.82664	6.81609	7.00965	6.0405	P	P	P	P	P	P	A	P	A	P	P	P	P
ASCRP001390	143	130.667	186.333	214.667	124	95.8333	107.333	104.167	88.6667	171.833	177.333	216.667	86	73	123.667	121.833	72	29.6667	6.48189	6.33375	6.74271	6.59178	6.1465	5.23158	6.30674	6.50549	5.54741	6.24302	6.50588	6.69401	5.91898	5.46386	6.59156	6.64756	6.31535	5.42813	P	P	P	M	P	A	A	P	A	P	A	P	P
ASCRP001391	151.333	141.167	202.833	237.167	120.5	90.6667	113.5	103.833	87	189.667	182.333	219.167	82.3333	69.3333	135.333	140.167	71.6667	30.5	6.57368	6.4304	6.89082	6.748	6.05637	5.10048	6.23291	6.39251	5.64496	6.43949	6.52889	6.71228	5.71636	4.94791	6.73222	6.82698	6.29981	5.42205	P	P	P	P	P	A	A	P	A	P	P	P	A
ASCRP001392	96	93.5	105.167	132.333	104.333	100.667	85.5	95.3333	84.1667	126	120.167	106.833	77.8333	75	65.1667	64.6667	52.6667	30.1667	5.52939	5.33971	5.47188	5.83803	5.64012	5.48843	5.55744	5.98741	5.4435	5.57243	5.70565	5.54285	5.339	5.50795	5.72088	5.76844	5.7914	5.42853	A	A	M	P	A	A	A	A	A	P	A	P	A
ASCRP001395	153.333	141.5	113.167	167.667	119.667	87.6667	84.8333	79.3333	102.833	385.333	218.167	361.5	93.3333	67	111.667	115.833	38.6667	41	6.63824	6.48404	5.61655	6.25506	6.0441	4.87524	5.17156	5.05557	6.17086	7.58933	6.84947	7.52948	6.23398	4.85184	6.47121	6.56986	5.1899	6.17326	P	A	P	P	P	A	A	A	A	P	P	P	P
ASCRP001399	88.6667	96.8333	121.667	103.167	153.167	98.1667	123.833	112.333	124.5	126.833	111.833	114.333	92.8333	228.5	55.6667	52	67.5	83.6667	5.32168	5.33695	5.74551	5.32362	6.58189	5.54107	6.96893	6.75493	7.00064	5.659	5.53137	5.69101	6.2336	9.11567	5.52672	5.45754	6.19105	7.65097	A	A	A	A	P	A	A	P	P	A	A	P	P
ASCRP001400	162.667	155	200.333	226	233.5	139.667	127.5	127.333	147	239.667	194.167	226	134.667	279	120	116.333	99.1667	115.833	6.78721	6.72691	6.89922	6.68138	7.47761	6.96179	7.41398	7.25623	7.65504	6.8222	6.57444	6.74946	7.34344	9.6288	6.56044	6.57733	6.93304	8.38003	P	P	P	P	A	P	P	P	P	P	A	P	P
ASCRP001401	1379.17	5203.67	957	8325	2063	2497.17	542.667	797.667	365.167	3126.33	525.833	676.833	333.833	375.667	579.667	519	252.667	320.5	10.0232	11.5359	9.99655	11.2371	11.1042	11.8141	11.0203	11.3915	10.3599	10.7555	8.53408	8.64427	9.72021	10.2504	8.87881	8.74261	9.01759	10.3903	A	P	P	P	P	P	A	P	P	P	P	P	M
ASCRP001403	210.667	204	342.333	418.667	280.167	172.167	195.333	201.833	150.167	372.167	476	452	192.5	117.667	365.5	340.167	336.333	74.1667	7.31376	7.19027	8.05351	7.37077	7.87148	7.55331	8.68182	8.67461	7.68662	7.53246	8.35169	7.89851	8.28432	7.38292	8.21312	8.14951	9.73573	7.41013	P	P	P	P	P	P	M	P	P	A	A	P	P
ASCRP001404	155.333	142	234.667	268	160	123.333	116.333	115.833	112.333	247.333	321.5	321.833	102.5	89	214	211	165.667	44.5	6.67728	6.55692	7.23301	6.9205	6.6695	6.4257	6.97902	6.83101	6.65901	6.87175	7.62995	7.33895	6.51888	6.41524	7.37852	7.42356	8.08167	6.37321	A	P	P	P	P	P	P	P	P	P	P	P	P
ASCRP001405	139.5	128	211.667	210	137	115.167	114.833	105.333	104	209.5	263.333	233	91.6667	81.3333	165.167	152.167	145.667	37.1667	6.46938	6.28677	6.96647	6.57793	6.36892	6.1772	6.68135	6.48808	6.36397	6.62212	7.24989	6.81151	6.15399	5.92694	7.00798	6.93361	7.80203	5.97797	P	P	P	P	P	M	A	P	A	P	P	A	P
ASCRP001407	258.667	218.167	235.333	786	186.5	107.833	76	70.1667	102.667	376.667	499.667	673.833	179.833	79	775.667	872.667	76.8333	38.1667	7.68146	7.29536	7.19497	8.01525	6.97626	5.87485	4.69134	4.65485	6.21489	7.54198	8.44058	8.66008	8.1236	5.767	9.32102	9.50513	6.41633	6.07262	P	P	P	P	P	P	A	A	A	P	M	P	P
ASCRP001410	110.667	103.333	121.667	125.667	132.667	119.167	101	98.1667	110.333	133	143.5	145.667	107	111.167	78.8333	78.8333	63.8333	59.8333	5.93757	5.71111	5.79547	5.77201	6.28546	6.31712	6.32805	6.35019	6.64817	5.75511	6.0578	6.06525	6.63249	7.2251	5.98773	6.05417	6.12954	6.96059	P	P	P	P	P	A	A	P	P	P	P	P	M
ASCRP001413	189.167	178.667	147.5	203.667	190.333	200.667	155.5	149.667	156.333	238.333	158.833	184	124	218.5	115.333	118	68.3333	172.667	7.1227	6.96745	6.23327	6.52631	7.04762	7.94031	7.83682	7.79738	7.84539	6.81136	6.24517	6.45591	7.11556	9.0051	6.5112	6.60128	6.22227	9.20561	P	P	P	P	P	P	M	A	P	P	P	P	P
ASCRP001418	131.667	124.833	150.667	146.333	123.833	134.167	129.167	126	107.167	150.333	127	188.167	108	132.667	89.3333	84	63.3333	36.3333	6.32602	6.20934	6.2186	6.05108	6.11962	6.80091	7.15549	7.16766	6.41064	5.96155	5.78155	6.49045	6.70621	7.71652	6.15736	6.12191	6.07973	5.94147	P	P	P	P	P	P	M	P	A	P	P	P	P
ASCRP001419	2128.5	3460.67	1629.67	6953	1955.5	2117.83	1625.5	1738	906	3290	1118.33	1844	1227.67	1824.33	2792	2563	820	1821.17	10.5941	10.8683	10.8944	10.9651	11.0033	11.6009	12.3015	12.3779	11.9292	10.8304	9.75418	10.1592	11.9738	13.4058	11.0444	10.8753	11.6157	13.4097	P	P	P	P	M	P	P	P	P	M	P	P	P
ASCRP001420	133.833	138	151.167	123.833	117.167	117	107.833	99.8333	102	147.333	131.833	136.333	88.6667	80.8333	66.5	64.1667	54.8333	32.5	6.31729	6.41796	6.2289	5.68883	6.02658	6.34152	6.26797	6.38207	6.16329	5.91642	5.911	5.97124	6.05699	5.90587	5.73463	5.76896	5.85533	5.61609	P	P	P	P	P	P	A	P	A	P	P	P	P
ASCRP001422	107.333	112.833	142.167	117.833	111.833	98.5	93.3333	91.5	84	157.167	118	116	78.8333	73	61.6667	62.3333	52	29.6667	5.85517	5.93382	6.06489	5.58759	5.86515	5.43532	5.82213	5.82252	5.30373	6.02548	5.57223	5.70951	5.61775	5.20001	5.65027	5.71381	5.76092	5.37502	P	P	P	P	P	A	A	A	A	P	A	P	A
ASCRP001424	90.1667	89.1667	123	112.333	97.5	92.3333	83.3333	84.6667	88.6667	95.6667	112	124.667	72	64.6667	51.3333	48.3333	43	25.3333	5.23952	5.00145	5.8373	5.5519	5.51164	5.15007	5.49199	5.58636	5.62367	5.04793	5.52349	5.79528	5.04112	4.91702	5.40772	5.37013	5.44147	4.8347	A	A	P	P	A	A	A	A	A	A	A	P	A
ASCRP001425	328.333	465.333	443.667	993	287	304.833	159.833	156.5	159.167	518.667	284.333	349.333	231.833	192	183.667	192.667	116.333	122	8.05319	8.28404	8.6524	8.2487	7.89596	8.84034	8.05966	8.00964	7.92273	8.14752	7.3953	7.4696	8.72551	8.70882	7.15212	7.2734	7.25976	8.46171	P	P	P	P	P	P	M	P	P	P	P	P	P
ASCRP001429	146.667	146	151.833	173.833	125	132.5	97.1667	96.1667	95.3333	226.833	135.167	127.333	86	79.5	81.6667	69.6667	54.3333	30.6667	6.52743	6.5681	6.29889	6.25376	6.06724	6.76357	6.17297	6.24838	5.8991	6.74033	5.95612	5.88927	5.89381	5.81183	6.03321	5.88128	5.79277	5.45621	P	P	P	P	P	P	A	P	A	P	P	P	P
ASCRP001430	100.833	105.167	245.667	129.667	128.333	117.5	161.5	128.667	106.5	163.667	105.833	110	87	128	57.3333	58.6667	46.8333	62.3333	5.72482	5.80154	7.33951	5.79831	6.19649	6.23531	7.95726	7.30963	6.46354	6.14052	5.39289	5.60069	5.97864	7.6353	5.53755	5.62394	5.59012	7.04988	M	P	P	P	P	M	M	P	P	P	A	P	P
ASCRP001431	97.8333	94.1667	106.333	104.333	101.167	92.6667	79.3333	76.5	80.6667	141	195.167	280	76.1667	92.1667	143.833	137.167	43.3333	38.1667	5.60659	5.36701	5.53979	5.33937	5.58822	5.1018	5.20713	5.08506	5.18283	5.83981	6.6491	7.10146	5.41324	5.9494	6.80895	6.796	5.44238	5.90743	P	A	P	A	A	A	A	A	A	P	P	P	A
ASCRP001432	113.5	112.333	141.5	118.167	116.333	107.5	93.5	97.6667	99	114.5	141.167	160	83	76.6667	54.8333	52.8333	54.6667	32.3333	6.00591	6.02176	6.15738	5.62484	5.94328	5.88822	6.14408	6.18448	6.3	5.41394	5.98013	6.1867	5.82982	5.76837	5.49483	5.47619	5.82044	5.5645	P	P	P	A	A	A	A	P	A	A	P	P	A
ASCRP001434	18198.2	14946.8	11669.8	36519.3	10231.3	4007.67	498.5	662.833	3152.83	27743.8	18992.7	23134	5593.33	623.167	40856.3	38096.7	3917.67	2224.33	13.4178	13.0108	13.2996	13.8038	13.2132	12.4011	10.8867	11.151	13.3299	13.9133	14.1124	14.2073	13.7986	11.4455	14.7522	14.5037	14.0086	13.7121	P	P	P	P	P	P	P	P	P	P	P	P	P
ASCRP001435	118.333	117.833	246.333	135.333	140	120.333	90.8333	95.1667	98.1667	138.333	232.667	175	95.5	84.5	80.6667	74	76.3333	36.6667	6.12261	6.11432	7.32341	5.8951	6.41277	6.40241	5.89292	6.14976	6.18222	5.79002	6.92452	6.36555	6.30908	6.17818	6.02315	5.94886	6.41008	5.94364	P	P	P	P	P	P	A	A	A	P	M	P	P
ASCRP001436	90.8333	92.3333	207.333	104.167	120.333	106.167	87.3333	85.5	87.5	114.167	152.5	133.667	80.6667	70	51.5	51.5	69.1667	33	5.34324	5.24639	6.94232	5.37702	6.02708	5.83597	5.6403	5.64314	5.41156	5.37816	6.1235	5.91595	5.72491	5.12209	5.421	5.46594	6.23682	5.69362	A	A	P	A	P	A	A	A	A	A	P	P	A
ASCRP001438	108.833	114.333	132.333	147.667	112	92.8333	94.1667	87.8333	87.1667	159.667	179.833	164.667	82.6667	71	93.3333	91.1667	54.8333	31	5.82672	5.94069	5.9243	5.99036	5.87106	5.10721	5.69962	5.44994	5.61769	6.07633	6.50138	6.27063	5.6828	5.18237	6.21334	6.23764	5.84206	5.45318	P	P	P	M	P	A	A	A	A	P	P	P	A
ASCRP001439	154.167	133.333	139.333	230.333	167.167	117.333	107.167	110.833	87	190.667	268.333	407.333	109.333	87.3333	142	137.833	102	35.1667	6.61612	6.37476	6.04195	6.71426	6.75847	6.26578	6.33023	6.71757	5.67496	6.46201	7.25755	7.68988	6.65685	6.22127	6.79019	6.81157	6.97305	5.79785	A	P	P	P	M	P	A	A	A	P	P	P	M
ASCRP001440	105.667	123	142	242.5	122.667	125.333	92.6667	91.8333	86.6667	149.667	126.333	145.667	78.6667	80.1667	64	52.3333	61.3333	33.8333	5.81446	6.19965	6.13553	6.77535	6.11135	6.38784	5.69811	5.97323	5.58108	5.96642	5.78647	6.09108	5.60377	5.88629	5.70365	5.46953	6.03986	5.75982	P	P	P	A	P	P	A	A	A	P	P	P	A
ASCRP001443	122.167	114	119.5	117.333	99	118.833	123.167	99.3333	111.667	140.833	112.833	111.5	98.5	121.167	68.1667	65.6667	55.8333	66.3333	6.02697	5.85083	5.73236	5.54321	5.62612	6.45741	6.49739	6.22194	6.60111	5.82918	5.5893	5.62695	6.41112	7.45231	5.77512	5.78065	5.86705	7.17216	P	P	P	M	P	P	A	P	A	P	P	A	P
ASCRP001444	241.667	292.667	268.667	758.667	257.333	296	148.167	158.167	166.5	310.333	167.667	205	226.667	174.5	234.5	220.333	90.6667	70	7.58948	7.71959	7.54422	7.9848	7.68493	8.80421	8.00736	7.998	8.10889	7.24777	6.28421	6.59907	8.68147	8.52295	7.5165	7.48024	6.71414	7.23979	P	P	P	P	P	P	P	P	P	P	P	P	P
ASCRP001446	153.5	135.5	156.333	157.333	115.333	110.333	95.5	85.8333	103.333	145.667	127.167	113.5	88.5	83.6667	88.3333	88.1667	54.5	38.3333	6.63459	6.38695	6.39006	6.16357	5.94006	6.05045	5.86233	5.56208	6.30311	5.92489	5.80496	5.64141	6.05131	6.13556	6.12458	6.17654	5.85159	6.09129	P	P	P	P	P	P	A	A	A	P	P	P	P
ASCRP001448	135	129	169	145	189	121.167	101.833	104	98.6667	144	133.333	155.667	112.333	68	77.3333	78.6667	67.6667	30.6667	6.35278	6.32307	6.53973	6.02841	6.9567	6.30386	6.45789	6.36834	6.15751	5.85856	5.84909	6.15661	6.72742	4.8116	5.97081	6.04231	6.20186	5.42853	P	P	P	P	M	P	A	P	A	P	P	A	M
ASCRP001450	101.167	114.167	114.167	184.667	122.5	86.6667	121.667	118	105.5	133	121.333	168.167	77.6667	74	143.667	127.5	188.5	43	5.64512	5.76696	5.56582	6.37798	6.10465	4.85712	6.61756	6.81576	6.18618	5.63656	5.74967	6.29159	5.44614	5.40395	6.79875	6.70463	8.43799	6.29986	A	A	A	P	P	A	A	M	A	M	P	P	A
ASCRP001451	139.833	129.667	168	218.333	181.333	108.5	168.667	178	115.333	195	233.167	275.5	111.667	91.6667	144.667	146.333	165	43	6.40873	6.26628	6.46629	6.61078	6.88431	5.94421	7.99639	8.30759	6.73876	6.41074	6.987	7.05682	6.75768	6.41556	6.80226	6.88434	8.07668	6.21695	P	P	M	M	M	P	M	M	P	M	P	P	M
ASCRP001452	105.667	107.333	121.333	141	135.333	99.6667	138.167	154.167	107.333	149.167	169.333	205.333	89.6667	87.3333	97.3333	85	161.5	41	5.68343	5.82545	5.74144	5.95237	6.37123	5.40515	7.55385	7.87621	6.44746	5.94661	6.3707	6.6054	6.07674	6.32705	6.26065	6.15372	8.05199	6.22799	P	A	P	P	P	A	P	P	A	P	P	P	P
ASCRP001453	163.167	152	178.833	160.833	206	124.5	116.833	125.667	113.833	188	198	275.667	103.5	77.5	96	87	108.333	36.5	6.7958	6.63278	6.64213	6.17289	7.19279	6.56483	6.83585	7.08761	6.70353	6.41518	6.59125	7.09286	6.5214	5.51815	6.26621	6.18123	7.09019	5.92142	P	A	P	M	P	P	A	P	P	P	M	P	P
ASCRP001456	117.167	104.833	100.167	122	82	89	72.1667	71.5	79.6667	141.167	124	126.167	88.1667	68.5	68.6667	70.1667	42.3333	29.6667	6.02343	5.79132	5.45304	5.70867	4.83646	5.02301	4.65483	4.71039	5.12636	5.8722	5.69319	5.80361	5.97032	4.89247	5.79712	5.88771	5.42231	5.28276	P	P	P	P	A	A	A	A	A	P	A	P	P
ASCRP001458	153.333	157	151.333	201.833	170.667	194.167	106	110.167	133	210.833	168.333	163	121.333	123.5	102.333	97.6667	73.8333	61	6.68259	6.75431	6.29313	6.50766	6.79704	7.84054	6.66495	6.6675	7.33998	6.62067	6.32123	6.26435	7.07455	7.48964	6.3516	6.34725	6.32805	6.95634	P	P	P	P	P	A	A	P	P	P	P	P	P
ASCRP001460	224.667	189.833	128.667	394	135	95.8333	90	82.8333	88.6667	352.167	209	267.5	87	70	150.333	163.167	53.6667	37	7.41262	7.08855	5.91556	7.31418	6.341	5.25171	5.4499	5.41822	5.64968	7.44862	6.80443	7.04749	5.97157	5.10893	6.86678	7.04161	5.76649	5.89606	A	A	P	P	P	A	A	A	A	P	P	P	P
ASCRP001462	489.667	1526.17	600	3857.67	514.333	578.167	200.667	226.5	231.333	2392.83	420	406	262.167	161.333	412.333	373	191.333	144.833	8.64665	9.76597	9.19894	9.97125	8.96711	9.80977	8.81806	9.02408	9.07058	10.3922	8.13106	7.7108	9.03485	8.34292	8.37949	8.26954	8.46942	8.77115	P	P	P	P	P	P	P	P	P	P	P	P	P
ASCRP001464	83.1667	85.1667	216.667	109.333	125	100.167	84.3333	90.6667	81.8333	105.167	121.167	104.167	67.3333	68.1667	48.6667	52.1667	44.3333	24.6667	5.07021	5.02328	7.04878	5.51716	6.12011	5.43717	5.57146	5.87905	5.15986	5.21404	5.53298	5.52205	4.76711	4.87955	5.35443	5.47551	5.45575	4.64431	A	A	P	P	P	A	A	A	A	A	A	P	A
ASCRP001467	119.833	119.333	140.5	206.667	222.5	133.167	98	102.167	95	181.167	330.167	245.667	94.3333	75.5	153.333	155	142.833	40	6.08527	6.12346	6.12559	6.56171	7.38498	6.86714	6.34487	6.46772	6.01153	6.34518	7.6699	6.89972	6.23688	5.39547	6.91189	6.96386	7.73675	6.1526	P	P	P	P	P	P	A	P	A	P	P	P	A
ASCRP001468	81.3333	93.1667	89	108.833	103.167	99.5	102.667	94	78.8333	102.167	144.5	111.667	83.6667	80	58.8333	56.3333	84.5	38.1667	5.09762	5.29029	5.04106	5.46464	5.66616	5.43457	6.2104	6.07829	5.08545	5.17741	6.05414	5.64102	5.76799	5.95466	5.5992	5.56657	6.5806	6.00599	A	A	A	P	A	A	A	A	A	A	P	P	A
ASCRP001469	100.333	93	130.833	113.333	100.5	100.333	82.5	84.6667	89.8333	116.667	132.667	97.6667	73.3333	80.6667	56.1667	62.3333	36.3333	28.1667	5.6427	5.31287	5.90485	5.5282	5.56448	5.35498	5.15787	5.38932	5.68743	5.38179	5.88414	5.35788	5.11047	5.85742	5.52359	5.69808	5.1146	5.33791	A	A	M	M	A	A	A	A	A	A	P	P	A
ASCRP001470	102.833	99.8333	136.833	196.167	156.333	132.167	114.5	110.833	89.5	168	180.833	176.333	83.5	69.5	105.167	106	59.8333	28.6667	5.63175	5.50857	6.04473	6.4733	6.63768	6.78463	6.70767	6.72323	5.40588	6.21187	6.53135	6.38557	5.89238	5.13013	6.39149	6.4394	5.97616	5.07876	P	A	P	P	P	P	A	P	A	P	P	P	P
ASCRP001471	116.333	108.167	121.667	138.167	117.667	100.333	91.3333	101.667	90.3333	140.667	135	145.667	85.6667	70.6667	71.3333	68.5	53	28.1667	6.04476	5.90217	5.81193	5.93734	5.9516	5.40606	5.8925	6.39174	5.84874	5.85075	5.87865	6.07451	5.8724	5.31592	5.85138	5.84479	5.76554	5.10561	P	P	P	P	P	A	A	P	A	P	P	P	A
ASCRP001480	237.833	226	1487.5	388.167	516.667	181	268.167	301	176.5	381.667	664.667	1009	223.333	107	248	237.333	236	59	7.50509	7.34032	10.7367	7.24015	8.95203	7.71489	9.48213	9.6586	8.14914	7.54173	8.9484	9.29948	8.63422	7.03076	7.60986	7.61407	8.92592	6.92452	P	P	P	P	M	P	M	P	P	P	P	P	P
ASCRP001481	182.667	148.333	145.167	196.667	139.667	106.5	82.1667	82	110.833	279.333	264.167	303.167	98	68.5	128.667	134.167	52.1667	32.3333	7.00476	6.68342	6.1994	6.49134	6.36563	5.87352	5.2931	5.20246	6.59558	7.0816	7.24925	7.2354	6.45794	4.85141	6.65141	6.76227	5.72182	5.6234	P	P	P	P	P	A	A	A	P	P	P	P	P
ASCRP001482	146.333	142.333	190.167	178.5	141.5	157.5	111	119	129.333	179.5	138	150.5	126	163.167	112	97.3333	80.1667	155.667	6.54834	6.53363	6.79402	6.33831	6.40287	7.28795	6.92156	6.96853	7.23831	6.33843	5.93257	6.09591	7.1248	8.34135	6.44355	6.3376	6.5094	9.0018	A	P	P	A	P	P	P	P	P	P	P	A	P
ASCRP001486	160	153.167	186.833	221.333	171.333	121.667	115.667	123.5	115.333	180.667	175.833	227.833	95.8333	84.3333	129	122.167	106	35.6667	6.75625	6.70071	6.73968	6.65505	6.81698	6.42643	6.97733	7.23169	6.74037	6.32937	6.46692	6.77356	6.32336	6.13606	6.66303	6.64694	7.05369	5.87173	P	P	P	P	P	P	P	P	P	P	P	P	P
ASCRP001487	1730	1558.5	1522.5	4917.17	3736.83	901.333	1877.17	1982.67	322.5	2679	8865.83	8719.67	1264.83	685.167	5609.67	4925.17	5810.17	770.167	10.4321	9.79995	10.7837	10.3735	11.883	10.4039	12.4599	12.5014	9.9782	10.5319	13.0896	12.6967	12.0446	11.6786	11.9334	11.7418	14.3961	12.2082	P	P	P	P	P	P	M	P	P	P	P	P	P
ASCRP001489	104.333	100.333	93.1667	166.333	89.5	89.5	74.3333	78	78.3333	128.667	156.167	160.833	79.5	70.6667	105.833	98.1667	96.6667	37	5.75769	5.69994	5.25948	6.23388	5.22043	4.86518	4.87852	5.08619	5.11465	5.66533	6.18913	6.1838	5.6964	5.10423	6.38897	6.35158	6.87837	5.98745	P	P	A	P	A	A	A	A	A	P	P	P	A
ASCRP001490	95.6667	115.5	106	120.833	98.5	96.8333	81.5	86.5	84.6667	116.167	134.833	93.6667	73.3333	71.8333	61.3333	63.3333	43.3333	28	5.64004	5.88904	5.4574	5.65397	5.452	5.2425	5.38206	5.67339	5.38657	5.44477	5.8614	5.30784	5.16248	5.10748	5.66157	5.75149	5.43741	5.10464	A	A	P	P	A	A	A	A	A	A	P	P	A
ASCRP001492	105.5	110.333	114.167	111.333	100.667	94	105.333	88.6667	92.6667	120.333	95.5	111.333	88.6667	81.6667	51.5	55.6667	50.6667	36.3333	5.62406	5.7112	5.6689	5.4756	5.63004	5.37237	5.96139	5.74407	5.79923	5.51485	5.26667	5.58693	6.06118	6.05625	5.40295	5.56164	5.72781	5.90097	P	A	P	P	P	A	A	A	A	A	A	P	P
ASCRP001494	395.167	341	186.167	526.833	281.667	122	80.3333	87	116.667	998.167	486.5	903.167	181.667	129.667	410.333	395.333	57.3333	88.1667	8.31583	7.90404	6.73922	7.61189	7.88992	6.4641	5.34691	5.54253	6.84195	9.01968	8.4063	9.10705	8.13754	7.14792	8.36566	8.35253	5.89751	7.76768	P	P	P	P	P	P	A	A	P	P	P	P	P
ASCRP001495	491.167	397.667	346	358.167	509.167	307.5	285	317.5	508.167	341.333	626.833	1124.5	206.667	143	255.167	243	315.833	68.1667	8.64116	8.05854	8.09861	7.22229	8.94906	8.88799	9.60734	9.79578	11.0199	7.40384	8.82897	9.46496	8.46209	7.96086	7.66171	7.64759	9.56505	7.24102	P	P	P	P	P	P	M	P	A	P	P	P	P
ASCRP001502	635.5	439.333	246	1361.17	238.833	104.667	77	75.8333	101.5	1987	832	1317.83	170	66.3333	588	624.167	51.8333	50.1667	9.06973	8.21134	7.3296	8.57458	7.49439	5.76003	4.78399	4.81901	6.16907	10.1515	9.26405	9.60422	7.91851	4.92525	8.74528	8.92085	5.73843	6.55633	P	P	P	P	M	A	A	A	A	P	P	P	P
ASCRP001503	110.333	110.333	89	113.333	79	79	84.1667	78.8333	82.3333	247.167	137	221.333	77.1667	72.6667	203.167	215	31	27.1667	5.82512	5.78839	4.98021	5.4663	4.76328	4.51927	4.97406	4.90965	5.10309	6.85387	5.97108	6.75222	5.47941	5.1625	7.30411	7.45101	4.8892	5.01259	A	P	A	A	A	A	A	A	A	P	P	P	A
ASCRP001504	125.5	120	160.5	139.5	118.5	119.333	132.5	105.5	99.6667	161.333	120.833	140.833	90.8333	106.333	87.5	83.3333	74.3333	56.5	6.16229	6.08708	6.41133	5.91651	6.03296	6.31557	6.66035	6.4862	6.15608	6.13703	5.65459	6.02769	6.10027	7.06277	6.13204	6.10712	6.3893	6.81989	P	P	P	P	P	P	A	P	A	P	A	P	P
ASCRP001505	314.667	302	228.667	345	391.167	157.667	107.5	107.5	160.333	447.667	288.333	473.667	159	232.667	235.5	238.5	66.3333	278.833	7.99531	7.75521	7.12903	7.18113	8.49233	7.3324	6.62248	6.54134	7.92363	7.83439	7.43612	7.9845	7.75221	9.17021	7.52522	7.61619	6.17282	10.1346	P	P	P	M	P	P	A	P	P	P	P	P	P
ASCRP001507	1340.67	5359	632.667	9190.83	1393	1785	380.5	505.667	263.333	1275.33	375.167	452.833	245.667	244.5	1240.33	1014.5	223.5	258.5	9.54921	11.577	9.28111	11.4026	10.4856	11.381	10.252	10.7225	9.37384	9.48119	7.93856	7.90924	8.88019	9.31735	9.98025	9.70811	8.8111	9.96583	P	P	P	P	P	P	M	P	P	P	P	P	P
ASCRP001508	5167.5	7170.67	1547.83	15603.8	2255	1992.17	257.5	299.833	265.667	3425.33	1494.5	1657	338.167	175.667	1859.67	1826.5	223.333	194.167	11.5756	11.9164	10.7993	12.3613	11.2354	11.5082	9.34527	9.66841	9.42296	10.9088	10.1532	9.98652	9.7684	8.49013	10.5118	10.4891	8.80128	9.41532	P	P	P	P	P	M	M	P	P	P	P	P	P
ASCRP001510	992.167	5906.17	772.5	8962.83	2120.67	2354.83	602.667	854.5	318.5	1733.17	471.833	679.5	308.5	278	1534	1350	242.5	273.167	9.5952	11.6961	9.66655	11.3524	11.1531	11.7272	11.178	11.4991	9.92581	9.97876	8.34428	8.65813	9.50752	9.61484	10.2883	10.128	8.98196	10.0898	A	P	P	P	P	P	P	P	P	P	P	P	P
ASCRP001511	662.167	9046.33	965.667	13880.5	3513.83	3280.83	652.5	924.667	305	1477.83	470.333	718.167	310.667	269	1650.5	1232	222	245.667	9.15402	12.2201	9.94019	12.1257	11.7938	12.1205	11.3458	11.615	9.85264	9.73989	8.33661	8.75114	9.52912	9.55501	10.3485	9.99574	8.79526	9.86157	P	P	P	P	P	P	P	P	P	A	P	P	P
ASCRP001512	107.833	116.667	203	117.667	133	106	122	114	103.333	108.5	123.333	178	85.6667	83.3333	57.6667	55.5	91	37	5.77727	6.00587	6.93602	5.59627	6.29847	5.94613	6.8324	6.834	6.31506	5.33087	5.77079	6.41105	5.86525	6.32292	5.57606	5.55575	6.7717	5.98786	P	P	P	P	P	P	A	P	A	A	P	P	A
ASCRP001513	124.5	123.667	203.5	153.333	173.167	123	107.167	114.667	102.333	147.333	174	214.333	98.1667	97.6667	85.3333	80.6667	64.8333	38.8333	6.25425	6.23097	6.93363	6.12444	6.84458	6.44575	6.75406	6.78106	6.32452	5.92594	6.29235	6.66951	6.46696	6.71628	6.09548	6.07878	6.12497	6.06241	P	P	P	P	P	P	A	P	A	P	M	P	P
ASCRP001522	140.5	131.667	279	202.833	192.833	129.167	192.667	183.167	146.667	238.833	182.333	351.333	121.333	217.333	153.833	154.667	113.167	104.167	6.41971	6.36935	7.60668	6.52598	7.07606	6.69178	8.72137	8.43969	7.61664	6.83515	6.54161	7.47211	7.07532	9.01279	6.91038	6.95382	7.23579	8.11854	P	P	P	P	P	P	P	A	P	P	A	P	P
ASCRP001524	181.333	179.667	246.167	254.667	191.667	230.667	133.333	131.833	163.667	476.667	210.667	188	180	199.5	199.833	182.667	107.333	138	7.03311	6.98858	7.27866	6.83131	7.03797	8.30573	7.39891	7.28476	7.96201	7.94928	6.80205	6.49664	8.10989	8.77256	7.28357	7.20573	7.09748	8.7389	P	P	P	P	P	P	P	M	A	P	P	P	P
ASCRP001527	2846.33	4869.67	1201	7967.17	2093	2519.33	385.667	503.333	322	2890.33	650.667	717.333	341.667	259.667	540.667	510.833	199.333	185	10.8407	11.4289	10.3749	11.1404	11.1395	11.8326	10.2462	10.6843	9.97555	10.6322	8.90384	8.75217	9.79202	9.42029	8.78139	8.73859	8.54463	9.30296	A	P	P	P	A	P	M	P	M	P	P	P	P
ASCRP001528	109.833	105.833	102.333	108.333	114	100.833	80.3333	84.5	77.1667	153	124.667	136.667	69.5	73.6667	54.5	49.1667	39.3333	27.8333	5.97267	5.87807	5.4492	5.49775	5.90291	5.46085	5.29865	5.6381	5.02817	6.03887	5.72442	5.97319	4.94888	5.40422	5.47056	5.39644	5.2735	5.03239	P	P	P	P	P	A	A	A	A	P	A	P	A
ASCRP001529	130.667	122.667	90.3333	96	110.167	95.6667	81	79	77.5	150.667	120.333	121.667	66.6667	67	45.5	42	39.6667	25.6667	6.30912	6.19399	5.13998	5.16046	5.78447	5.21904	5.23676	5.27604	5.05552	6.01674	5.60679	5.7974	4.76406	4.85987	5.26051	5.22815	5.29784	4.69413	P	P	A	A	P	A	A	A	A	P	P	P	A
ASCRP001530	340.5	290.667	221.167	370.833	141.333	94.3333	88.1667	81.3333	99.8333	1022.67	905.167	713.667	130.667	70.6667	603.5	591.333	97	46.3333	8.11013	7.69876	7.06957	7.26197	6.44392	5.27986	5.34212	5.32226	6.08229	9.07034	9.44082	8.74582	7.28478	5.16145	8.94453	8.95339	6.88578	6.43226	P	P	P	P	P	A	A	A	A	P	P	P	P
ASCRP001531	86.6667	90.8333	105.333	119.167	87.8333	88.1667	84.3333	83.6667	78.6667	99.1667	104.833	111.333	72.3333	65	51.5	50	45.5	58	5.14571	5.24364	5.46366	5.64936	5.07196	4.96597	5.54115	5.44139	5.06065	5.13805	5.42638	5.59912	5.20443	4.82325	5.42833	5.44297	5.5194	6.2072	A	A	P	P	A	A	A	A	A	A	A	P	A
ASCRP001535	94.6667	100	123.333	118.833	120.333	110	100.667	101.5	93.3333	131.667	115.833	124	82.8333	77	66.5	60.8333	56.5	31.3333	5.5037	5.57552	5.80145	5.64932	6.02984	6.02553	6.19338	6.42278	5.7945	5.6901	5.60588	5.81353	5.76341	5.43464	5.76695	5.70286	5.88039	5.55099	A	A	P	P	P	P	A	A	A	P	A	P	A
ASCRP001537	106	102	140.333	124.833	140	117.333	84.3333	90.8333	111.333	147.167	120.333	108	108	77.8333	78	74.1667	52.6667	36.6667	5.81219	5.75409	6.13533	5.751	6.36296	6.20868	5.63034	5.90235	6.75348	5.96257	5.62489	5.50605	6.63441	5.68625	5.96579	5.96536	5.79113	5.96554	P	P	P	P	P	P	A	A	P	P	A	P	M
ASCRP001538	138	135.667	236.833	157.333	202	141.833	144.167	147	157.667	186.667	199.333	239.5	115.167	134.333	83.1667	78	99	52.6667	6.44362	6.42178	7.22727	6.15468	7.1422	6.98175	7.78616	7.76946	7.89449	6.39846	6.65521	6.85317	6.906	7.70734	6.07683	6.01893	6.91077	6.6965	P	P	P	P	P	P	P	P	P	A	P	P	P
ASCRP001539	125.333	118.333	185.333	131.5	164.167	122.167	103.167	106.833	111	163.667	152.5	204.833	97.5	75.8333	92.1667	84.1667	97	40.3333	6.19046	6.16606	6.74009	5.88252	6.73139	6.44431	6.43124	6.60669	6.59503	6.10782	6.14311	6.594	6.26404	5.47472	6.1942	6.13199	6.86469	6.19685	P	P	P	A	P	P	A	P	P	P	P	P	P
ASCRP001540	105.333	107.5	144.167	170.167	101.667	101	86.5	80.8333	84.6667	151.333	112.667	102	80	73	83.6667	94	43.5	28.8333	5.81998	5.7873	6.16518	6.2668	5.53008	5.65554	5.40444	5.3033	5.40942	5.97148	5.46108	5.48486	5.59079	5.38311	6.0816	6.2758	5.48109	5.20121	P	P	P	P	A	A	A	A	A	P	A	P	A
ASCRP001541	116.167	105.333	143.667	110.333	106.167	110.333	95.1667	93	89.6667	140.333	105.333	102.5	80.8333	79.3333	54	53.5	47.5	34.8333	6.00429	5.80816	6.16826	5.44495	5.6949	5.92428	5.96138	6.0058	5.86823	5.86136	5.37157	5.48268	5.66739	5.67762	5.49481	5.5284	5.6056	5.75389	P	P	P	A	P	A	A	A	A	P	A	P	A
ASCRP001542	166.333	166.333	222.333	209.333	156.333	170.167	136.667	135.833	139.167	261.167	157.167	159.667	130.667	155.5	103	100.5	88.5	92.1667	6.83679	6.81696	7.10103	6.54123	6.62773	7.56719	7.54052	7.40999	7.42609	6.97368	6.18914	6.19918	7.25731	8.21179	6.35771	6.37027	6.70779	7.90206	P	P	P	P	P	P	M	P	P	P	P	P	P
ASCRP001544	100.333	101.333	130.667	138.833	112.333	104.667	87	88.6667	86.8333	143.167	141.5	150.167	80.5	79.5	68	65.8333	44.3333	28.6667	5.62651	5.60827	5.94462	5.86907	5.85739	5.7398	5.55621	5.73077	5.59534	5.87044	5.95227	6.15793	5.6377	5.87438	5.80977	5.80322	5.47996	5.20388	A	A	P	P	P	A	A	A	A	P	P	P	A
ASCRP001546	88	86.6667	100.333	113.667	90	100.5	76.3333	78	79.5	156.167	112.667	103	69.3333	70	60.6667	62.5	42.6667	34.1667	5.34901	5.03266	5.35012	5.55139	5.21622	5.33531	5.012	4.96757	4.92224	6.05042	5.48255	5.51897	4.93925	5.01137	5.62093	5.71116	5.4227	5.7336	A	A	P	P	A	A	A	A	A	P	A	P	A
ASCRP001547	103.667	107.667	134.667	156.667	103.333	113.167	110.5	101.333	94	205.5	99.6667	101.5	92.3333	106.167	45.1667	45.3333	36.1667	49.3333	5.68799	5.62826	5.95545	6.01774	5.61056	6.08805	6.42611	6.23931	5.78175	6.54088	5.24169	5.41734	6.06133	6.90014	5.24103	5.28709	5.13855	6.54852	A	A	P	M	A	P	A	A	A	P	A	P	A
ASCRP001555	131.833	127.333	131	142.5	119.333	106.333	133	122.833	103.833	123.167	148	221.167	94.8333	85.5	84.8333	82.5	106.833	40.3333	6.2879	6.27684	5.89695	5.94595	6.02609	5.77083	7.29961	7.06941	6.26395	5.60142	6.07581	6.7413	6.24459	6.13303	6.09468	6.10208	7.07502	6.17856	P	P	P	A	P	A	M	P	A	P	P	P	P
ASCRP001559	139.333	131.667	142	206.167	153.333	105.667	113.833	104.333	97.6667	254	195.5	222.333	99.6667	73.5	169.667	159.833	141.667	39.8333	6.39593	6.32881	6.16997	6.53841	6.61188	5.90262	6.52859	6.50347	5.97394	6.91383	6.6909	6.71563	6.48156	5.33631	7.0395	6.99381	7.70628	6.14193	P	A	P	P	P	A	A	P	A	P	P	P	P
ASCRP001563	91.3333	92.8333	116.667	93.1667	105.167	100.5	94.5	91.3333	94	102.333	109.167	104.833	79	78	52.6667	49.1667	66.3333	57.3333	5.31754	5.25785	5.7265	5.1802	5.67608	5.54865	6.02236	6.08392	5.86827	5.1968	5.49948	5.48641	5.43768	5.62196	5.44933	5.44441	6.15934	6.71142	A	A	P	A	P	A	A	A	A	A	A	P	A
ASCRP001564	1953.5	2134.67	1630.83	4475.67	1788.67	2348.17	1313.67	1521.33	1191.83	8233.33	1545.67	1843.17	1226.17	919	3137.83	2728.67	1172	962.833	10.5663	10.2156	10.8867	10.2003	10.8695	11.7438	12.0826	12.1636	12.2871	12.3827	10.1966	10.1574	11.9746	12.3541	11.2197	10.9628	12.2567	12.7507	P	P	P	P	A	P	P	P	P	A	P	P	P
ASCRP001568	2360.5	1777.17	789.333	3805.67	595.667	179.5	98.3333	89	176	5523.67	3270	2788	367.667	91.6667	1735.83	1920	153.667	96.6667	10.7949	9.96526	9.7362	9.95798	9.20566	7.68067	6.20368	5.81665	8.20237	11.6652	11.5143	10.7488	9.96204	6.52002	10.4201	10.5459	7.9067	8.02047	P	P	P	P	P	P	A	A	P	P	P	P	P
ASCRP001571	94.5	93.5	95.5	124.333	130.167	120.667	93.1667	100.333	86	121.667	120.5	121.333	85.3333	68.6667	72.8333	68.5	63	31	5.59188	5.39309	5.295	5.74572	6.16801	6.40826	6.03076	6.31801	5.60146	5.5859	5.66032	5.73132	5.86812	5.00892	5.89862	5.86164	6.0625	5.57943	A	A	P	P	P	P	A	P	A	P	A	P	P
ASCRP001576	20143.7	16653.7	16487	28961.3	21208.5	6243.5	572.167	769.833	7959	32954.2	25045.3	27205.3	11808.7	1569	28036.3	26255.3	9474.17	8205.5	13.6188	13.216	13.9702	13.3809	14.4188	12.988	11.1494	11.3458	14.5182	14.3132	14.686	14.6202	14.6074	13.1938	13.9752	13.8186	14.8379	15.4628	P	P	P	M	M	P	P	P	P	P	P	M	P
ASCRP001578	141.5	134	148.667	150.5	129.5	155.5	140	113.167	123.667	272.333	143.833	156.667	113.167	187.833	114.167	111.167	69.5	100.5	6.45425	6.34785	6.2078	6.03194	6.19329	7.18324	7.3496	6.80344	6.90852	7.03559	6.07384	6.17886	6.8248	8.58026	6.50819	6.52844	6.23719	8.01228	P	P	P	M	P	P	A	P	M	P	P	P	P
ASCRP001580	336.167	267.833	170.333	315.833	90.6667	87.5	75.1667	75.3333	78.3333	94	124.333	200.833	99	66.3333	667.333	661.167	37.5	26	8.09469	7.60372	6.54967	7.0946	5.23985	4.84828	4.63201	4.65007	5.13677	4.93799	5.75947	6.56475	6.38108	4.82986	9.1077	9.11659	5.21536	4.85618	P	P	A	A	A	A	A	A	A	A	P	P	P
ASCRP001582	154	145.333	177.333	176.833	139.333	193.333	113	113.167	117.667	236.167	180.5	157.667	147	123.833	120.667	115.667	75.8333	76.3333	6.66694	6.52809	6.59181	6.33069	6.37215	7.91566	6.53167	6.78562	6.73282	6.79756	6.55044	6.19913	7.55689	7.57349	6.57458	6.59053	6.3964	7.45527	P	P	P	P	P	P	A	P	P	P	A	P	P
ASCRP001583	102.333	110.333	152.667	146.667	129.167	113.5	100.5	83.6667	109.167	182.167	114.167	113.667	96.1667	130	81.5	79.8333	55.3333	74.1667	5.65013	5.83958	6.24101	6.01278	6.24456	6.29548	5.46849	5.45082	6.51382	6.32179	5.591	5.6639	6.29084	7.62699	6.07408	6.07095	5.89242	7.40246	P	P	P	P	P	P	A	A	A	P	P	P	P
ASCRP001584	123.833	109.167	90.3333	150.667	89	81.5	71.5	70	69.5	243.833	223.167	358.833	75	62	96.6667	93	28	24	6.19605	5.93202	5.15461	6.09906	5.04729	4.42027	4.69788	4.44638	4.5391	6.87017	6.89658	7.50103	5.18718	4.29415	6.24796	6.27046	4.51654	4.40234	P	P	A	P	A	A	A	A	A	P	A	P	A
ASCRP001587	90.3333	90.3333	112.667	105	108.5	102.167	73.3333	78.3333	86.3333	106.167	119	107.833	75	69.6667	52.3333	57.1667	39	27	5.316	5.22537	5.66708	5.41998	5.79203	5.5523	4.92177	5.20172	5.53065	5.22507	5.65122	5.55245	5.31024	5.01692	5.46214	5.57072	5.27531	4.83399	A	A	P	P	P	A	A	A	A	A	A	P	A
ASCRP001588	1357.83	1091.67	1846.17	2749	1335.83	290.167	1686.33	146.333	581	1809.17	3348.67	4929	1003.5	139.333	2211.67	2200	457.167	139.833	10.1378	9.34892	11.0832	9.4537	10.4131	8.79435	9.45168	7.72642	11.1625	10.0403	11.567	11.4839	11.6318	7.88767	10.7508	10.7327	10.5543	8.75013	P	P	P	P	P	P	A	A	P	P	P	P	P
ASCRP001589	173.5	149.5	217.167	226.667	157.167	118.167	103.333	111.5	115.833	161.333	272.833	274	101.5	109.167	150.167	143.5	117.833	60	6.89675	6.64924	7.08808	6.69152	6.65475	6.36925	6.6505	6.72239	6.88137	6.15259	7.31051	7.06724	6.42304	7.09656	6.86886	6.84891	7.28928	6.93419	P	P	P	P	P	P	A	P	P	P	P	P	P
ASCRP001590	442	412.5	386.333	638.5	464.167	374	415	389.5	478.167	383.333	309	458.667	349.167	491.667	686.5	658	298.667	370.833	8.47882	8.11784	8.35183	7.7986	8.81156	9.22398	10.5086	10.2588	10.9063	7.58452	7.56581	7.92229	9.81892	10.8935	9.16912	9.11103	9.4121	10.779	P	P	P	P	A	P	A	P	P	P	P	P	P
ASCRP001592	946	695.5	421	1295.83	421.333	123	82.3333	85	160.333	3073.17	2092	2145.5	294	89	1149.33	1130.67	139	107	9.66683	8.8149	8.5495	8.52548	8.64629	6.50199	5.40394	5.50285	7.95366	10.7354	10.7554	10.4229	9.38449	6.43403	9.85582	9.87356	7.64624	8.2284	P	P	P	P	P	P	A	A	P	P	P	P	P
ASCRP001594	98.5	104.5	125.167	107	111.5	109.5	95.6667	99	118.333	124	124.667	85.5	79.5	82.3333	39.6667	38.5	50.6667	31.6667	5.56908	5.64524	5.75403	5.35324	5.87723	6.01685	6.02331	6.16703	6.77297	5.55738	5.83069	5.23788	5.75098	6.09652	5.12158	5.12618	5.72908	5.66594	A	A	P	A	P	P	A	A	P	A	P	P	A
ASCRP001596	336.5	384.5	368.667	709.833	243.167	354.333	167.667	175.167	144.5	1313	297.167	267.833	148.5	84.5	264.333	262.167	136	63.6667	8.0809	8.03799	8.24335	7.90522	7.57244	9.12009	8.17291	8.33595	7.6259	9.52823	7.49697	7.03305	7.62209	6.15609	7.71189	7.76424	7.60121	7.12109	M	P	P	P	P	P	M	P	P	P	M	P	P
ASCRP001600	153.167	143.667	224	174.167	188.833	114.167	149	150	148.5	146.333	201.167	332.333	113	107	100.333	105.333	188.667	55.6667	6.65268	6.56024	7.13464	6.312	7.00507	6.1736	7.80789	7.81162	7.70269	5.93304	6.70235	7.37338	6.80642	7.13644	6.28675	6.44076	8.41187	6.74966	P	P	P	P	P	P	M	P	P	P	P	P	P
ASCRP001601	87.8333	96	110.667	119.333	97.8333	91.8333	87.3333	87.5	83.1667	147	155.833	148.5	79.3333	67.5	109.667	102.667	78.1667	33.6667	5.34827	5.30883	5.55501	5.67656	5.4966	5.05758	5.5993	5.62706	5.22178	5.91306	6.24163	6.12446	5.72888	4.83889	6.41376	6.37597	6.44449	5.78881	A	A	P	P	A	A	A	A	A	P	P	P	A
ASCRP001602	98.8333	103.667	104	119.667	101	95.5	102.667	87.1667	86	146.333	181.333	170.167	84.3333	68.8333	100.667	96.8333	74.5	36.3333	5.58329	5.60613	5.45569	5.67176	5.62933	5.30562	6.22849	5.66146	5.33073	5.93317	6.47405	6.32554	5.81513	5.11478	6.33172	6.32579	6.37359	5.90974	A	A	A	P	A	A	A	A	A	P	P	P	P
ASCRP001603	87.5	86.8333	98.8333	123	106.167	101.833	83	84.3333	84.5	133.333	117	142	83.6667	93.5	76.6667	72.6667	66.3333	59.8333	5.28318	5.08863	5.37604	5.7427	5.69247	5.57769	5.43181	5.43906	5.39844	5.63249	5.58592	6.02218	5.76011	6.57601	5.94764	5.94434	6.17137	6.97774	A	A	A	P	P	A	A	A	A	A	A	P	A
ASCRP001604	121.5	116	168.5	151	139	97	103.5	110.667	85.5	134.5	187	255.833	88.3333	75.1667	97.8333	93.6667	100.667	34	6.12126	6.01643	6.51683	6.04355	6.3438	5.37681	6.49803	6.69603	5.41203	5.70881	6.56903	6.95671	5.94944	5.50084	6.26501	6.25711	6.93831	5.74534	P	P	A	P	P	A	A	P	A	P	P	P	P
ASCRP001606	148.333	138.5	190.333	186.333	164.667	122	136	145.833	105	183.667	222.667	275.333	98.1667	83.8333	122.833	135.5	140.833	46.5	6.61561	6.46998	6.78265	6.38949	6.75594	6.46611	7.54491	7.75395	6.3015	6.36671	6.84946	7.10356	6.39415	6.18216	6.6018	6.7398	7.69246	6.45365	P	P	P	P	P	P	P	P	A	P	M	P	P
ASCRP001608	249.167	222.667	379.667	689.667	433.333	243.5	165.833	211	277.333	409	621.833	660.167	186.167	97	520.333	492	384.167	70.1667	7.61624	7.32383	8.31174	7.86441	8.70299	8.45526	8.26006	8.79996	9.54224	7.68879	8.79262	8.6268	8.23687	6.69485	8.72782	8.68257	10.0518	7.28284	P	P	P	P	P	P	P	P	P	P	P	P	P
ASCRP001609	125.5	120.667	112.333	131.333	123.667	113.5	104.333	103.167	96	119.667	130.5	164.667	87.3333	82.8333	63.8333	65.8333	48	32.1667	6.16804	6.12786	5.58894	5.84126	6.12895	6.20297	6.18794	6.43388	5.88592	5.49082	5.81066	6.23369	5.82953	6.026	5.70604	5.78583	5.6155	5.48852	P	P	P	P	P	P	A	A	A	M	M	P	A
ASCRP001610	121	117.5	112	129.667	119.667	112.667	105	97.3333	94.6667	125.833	123.167	145	82.6667	84.6667	68	62.1667	47.1667	35.6667	6.09062	5.98985	5.59549	5.78412	6.01896	6.24335	6.06008	6.1823	5.8474	5.61251	5.75578	6.10065	5.847	6.163	5.77085	5.71656	5.56821	5.85467	P	A	P	P	A	P	A	A	A	A	P	P	A
ASCRP001611	1803	1513.67	947.333	3138.17	347.167	120.833	96.6667	93	108.5	622.333	1453.67	1912.33	315.333	84.8333	1918.67	1944	90	36	10.4371	9.73542	10.0052	9.64492	8.2428	6.40273	5.68889	5.85422	6.4096	8.32374	10.0969	10.2208	9.53672	5.99674	10.5602	10.576	6.73394	5.8993	P	M	M	M	P	P	A	A	A	M	P	P	M
ASCRP001612	84	88.1667	115	104.667	109.833	116.167	77.8333	80.5	80	125.333	112.667	103.167	82.1667	86.8333	50.1667	47.8333	38.6667	46.3333	5.17026	5.19345	5.67206	5.35805	5.73371	6.14652	5.00371	5.30982	5.15989	5.65489	5.48089	5.45526	5.62816	6.24328	5.38812	5.37141	5.28932	6.43169	A	A	P	A	A	M	A	A	A	P	A	P	A
ASCRP001614	144.833	245	172.833	601.833	136.667	147.333	125.833	110	125	255.5	119.833	122.167	109.333	173.333	93.6667	88.3333	58.5	81.8333	6.47317	7.41857	6.51729	7.69389	6.36253	7.14877	7.10477	6.6593	7.04816	6.87222	5.6994	5.7955	6.71084	8.48562	6.22985	6.18441	5.95827	7.64812	P	P	M	P	P	P	A	P	P	P	P	P	P
ASCRP001615	141	134.167	154.333	134.167	127.833	127.167	123.333	126.333	113	159.833	141.333	151.667	93.3333	76.3333	74.6667	68.1667	97.1667	39	6.4855	6.37567	6.23999	5.86039	6.19986	6.609	7.10353	7.12469	6.53525	6.08336	6.06105	6.16102	6.25027	5.62865	5.9012	5.84994	6.87347	6.0673	P	P	P	P	P	P	P	P	P	P	P	P	P
ASCRP001616	177.333	165.5	131	218.333	128.167	101.667	70.1667	76.8333	90.5	432.167	236.333	309.167	100.833	73.6667	143.167	136.667	45.1667	38.1667	6.98518	6.87957	5.95853	6.63787	6.18015	5.52361	4.70147	5.2184	5.83886	7.76763	6.97385	7.27728	6.5201	5.35701	6.79825	6.78766	5.51556	6.10843	P	P	P	P	P	A	A	A	A	P	M	P	P
ASCRP001617	109	111.833	168.167	124.667	127.5	122	123.333	113.667	112.5	135.167	131.833	109.5	96.6667	141.5	55.1667	55.6667	62	67.3333	5.86655	6.01131	6.54261	5.72578	6.17115	6.43324	7.23238	6.82443	6.68028	5.77054	5.80809	5.54776	6.418	7.93383	5.462	5.56992	6.03381	7.21457	P	P	P	P	P	P	P	P	P	A	P	P	P
ASCRP001620	203.333	187	197.667	287.833	249.667	270.833	141.333	141.667	169.167	237.333	252.833	292.667	159.167	255.667	174.333	171	97	142.167	7.28211	7.10647	6.88686	6.99457	7.6122	8.62701	7.82095	7.65497	8.17955	6.80454	7.1141	7.16418	7.75017	9.41719	7.07928	7.10267	6.87472	8.79002	P	P	P	P	P	P	P	P	P	P	P	P	P
ASCRP001622	100.667	99	97	132	108.333	97.5	96.5	100.667	88.5	124.5	175	177.833	85.3333	71.8333	85.5	80.6667	98	31.6667	5.73342	5.58367	5.28446	5.85685	5.77587	5.3537	6.07974	6.45266	5.72233	5.55727	6.45969	6.41312	5.91363	5.1086	6.10771	6.07951	6.91158	5.57943	P	A	A	P	P	A	A	P	A	A	P	P	P
ASCRP001624	135.667	125.833	157.667	156.167	140.167	110.667	106.167	107.667	106.667	164	182.667	231.667	106	82.3333	103.333	99.1667	88.6667	33.6667	6.35799	6.25855	6.39384	6.13887	6.38763	5.94746	6.61904	6.72235	6.42196	6.17435	6.44784	6.78948	6.66382	6.03674	6.35492	6.35996	6.69308	5.65413	P	P	P	P	P	P	A	P	P	A	M	P	P
ASCRP001626	91	94.3333	92.6667	111.333	120.333	139.667	77.5	76.5	97.3333	107.167	88.8333	76.5	76.5	145.333	44.6667	40.5	34.3333	60	5.50604	5.28835	5.1507	5.52431	6.04549	6.90933	5.10599	5.02778	6.07499	5.29409	5.00855	4.8822	5.53251	8.03246	5.20866	5.19139	5.01495	7.00277	A	A	A	P	P	P	A	A	A	A	A	A	A
ASCRP001630	112	114	122.5	138.167	113.667	100.333	91.6667	97	88.3333	138.667	158.167	163	79.1667	75	75.8333	71.6667	87.1667	34.1667	5.93774	6.02696	5.78529	5.92082	5.92544	5.51411	5.99469	6.2375	5.486	5.7811	6.23332	6.2659	5.64629	5.42993	5.93582	5.91797	6.69615	5.78716	P	P	P	P	P	A	A	P	A	P	A	P	A
ASCRP001631	222.167	204	201.333	325.833	188.333	128.667	141.167	167	109.5	280.667	343.667	458.833	126	102	250.167	243.667	280.167	59.6667	7.4194	7.21396	6.90427	7.13405	7.05069	6.66492	7.76815	8.20936	6.57991	7.09171	7.73432	7.93204	7.1619	6.90787	7.63683	7.64797	9.27718	6.94574	P	P	P	P	P	P	P	P	P	P	P	P	P
ASCRP001633	94	110.667	108.5	154	101.667	116.833	89.6667	84.1667	95.6667	151.833	97.5	83.6667	76.1667	88.3333	49.1667	45	39.6667	34.6667	5.49257	5.91851	5.52406	6.08462	5.54311	6.26708	5.74717	5.74292	5.9261	6.00204	5.15039	5.0635	5.32414	6.2088	5.33654	5.31807	5.32713	5.75982	A	P	P	P	A	M	A	A	A	P	A	A	A
ASCRP001634	130.167	121.333	131.667	221	87	88.3333	81.6667	73	83.3333	137.667	228.167	175.833	84	66.3333	141.667	140.333	90.3333	35.3333	6.263	6.11725	5.99007	6.65168	5.13354	4.98312	5.08402	4.95411	5.20036	5.8232	6.96258	6.37303	5.87924	4.79558	6.78869	6.82178	6.72278	5.79783	P	P	P	P	A	A	A	A	A	P	P	P	P
ASCRP001635	126	116.167	167.333	234.167	94.3333	93.8333	77.1667	77.5	85.1667	149	242.333	251.5	93.5	71.1667	150.833	146.5	90.8333	32	6.17739	6.10415	6.55905	6.73084	5.27021	5.12121	5.07427	5.17396	5.39907	5.98657	7.04236	6.91687	6.16922	5.23442	6.87489	6.88825	6.74326	5.53484	P	A	P	P	A	A	A	A	A	P	P	P	P
ASCRP001636	1407.5	4890.67	904.667	7886.5	1484	2154.67	410.5	485.667	389	2424.67	577	641	369	301.333	568.333	523.167	309.5	253.667	9.94156	11.4482	9.92822	11.1538	10.6048	11.6262	10.4862	10.646	10.5724	10.4091	8.6596	8.56378	9.96005	9.83504	8.84821	8.77297	9.51725	9.93305	P	P	P	P	P	P	P	M	P	P	P	P	P
ASCRP001638	92	91	90.1667	131.833	88	88.3333	80.8333	81.8333	80.6667	120.667	117.167	120	69.5	65.1667	71.5	81.3333	48.1667	25	5.32778	5.15263	5.15537	5.84445	5.14627	4.94745	4.99912	5.21467	5.32436	5.53535	5.63471	5.70592	5.07709	4.83806	5.86339	6.04686	5.59175	4.59895	A	A	A	P	A	A	A	A	A	P	A	P	A
ASCRP001639	2261.17	1728.5	1289	3767.5	672.667	168.167	122.5	123.333	217.5	4428.5	2364.5	3926.17	372	81.8333	2817.83	2948.5	196	121.667	10.7423	9.93137	10.5027	9.92525	9.42898	7.51977	6.9135	7.06525	8.85137	11.3369	11.0136	11.0633	9.95304	5.92813	11.0607	11.0735	8.53458	8.48567	P	P	P	P	P	P	A	P	P	P	P	P	P
ASCRP001640	209.5	225.667	216.167	351.5	200.833	233.333	207	188.667	239.333	308.5	193.667	219	160.333	263.667	124.667	128.5	98.3333	129	7.2623	7.34974	7.02214	7.20795	7.18078	8.38397	8.81503	8.54138	9.10404	7.24142	6.67963	6.72555	7.79659	9.48422	6.62061	6.71234	6.93396	8.60318	P	P	P	P	P	P	M	P	P	P	P	A	P
ASCRP001641	140.833	134.833	137	186	130	99.8333	102.833	103.667	82.6667	162.167	219.167	293.333	97	84	121.333	169.333	166.667	63.6667	6.46677	6.43351	6.06067	6.40573	6.21905	5.45302	6.53516	6.47063	5.41569	6.11295	6.83238	7.18602	6.26798	6.21754	6.5825	6.99942	8.10703	7.01592	P	P	P	P	P	A	A	P	A	P	P	P	M
ASCRP001643	5367.17	4416.33	2676	8626	2094.67	221.167	90.5	93.3333	354.5	9169	5340.83	7423.33	1171.67	116.667	13218.2	12406.7	396	471.333	11.7033	11.2661	11.5285	11.286	11.137	8.20736	6.01382	5.91762	10.305	12.6225	12.3106	12.2798	11.8996	7.37528	13.0564	12.9873	10.1577	11.2235	P	P	P	P	P	A	A	A	P	P	M	P	P
ASCRP001646	150.333	140.667	136.833	240.667	142.5	94.3333	87.8333	76.8333	88	508	793.833	593.833	113.667	69.6667	357.5	351.333	64.1667	34.5	6.56723	6.45927	5.99023	6.76454	6.44431	5.22494	5.01082	4.83741	5.51805	8.09734	9.27861	8.41625	6.82697	5.04981	8.18258	8.19249	6.10867	5.77263	P	P	P	P	P	A	A	A	A	P	P	P	P
ASCRP001647	4276.67	13310.5	1314.17	17179.7	6303	6255	637.333	1044	230.167	970.167	474.5	876.167	214.5	183.167	369.5	434.667	128	90.3333	10.8301	12.7806	10.5382	12.4946	12.4105	13.0001	11.3108	11.7866	9.0317	8.99229	8.3734	9.0504	8.55604	8.61769	8.2144	8.47255	7.45422	7.83774	A	P	P	P	P	P	P	P	P	P	P	P	P
ASCRP001648	100.667	98.1667	138.5	112.167	125.167	105.167	85.1667	88.3333	84.3333	129.5	129	100.333	80.8333	68.1667	55	49	46	29	5.71601	5.70646	6.10543	5.57927	6.1081	5.83812	5.5861	5.78345	5.63273	5.68406	5.58067	5.41043	5.70468	4.95776	5.48212	5.37836	5.54327	5.23733	P	P	A	P	P	A	A	A	A	P	A	P	A
ASCRP001649	136.333	122.667	145	223.167	171.667	92.6667	78.3333	79.3333	111.667	175.333	220.333	219.333	80	67.6667	132	135.333	61.8333	27.8333	6.37566	6.20416	6.20801	6.62003	6.78842	5.09009	5.06026	5.12539	6.52893	6.27116	6.87096	6.70074	5.63812	4.85271	6.69926	6.78202	6.03895	5.10561	P	P	P	A	M	A	A	A	P	P	P	P	A
ASCRP001650	165.167	141.333	137.5	173	122.833	143.833	94.5	91.1667	110.333	232.5	162.333	156	108.167	101	102.667	105.333	47.6667	49	6.79152	6.49024	6.03853	6.29971	6.08152	7.02958	5.81628	6.04675	6.47801	6.76946	6.2941	6.20102	6.69502	6.88196	6.34706	6.43295	5.63093	6.54095	P	P	P	P	P	P	A	A	P	P	P	P	A
ASCRP001652	138.667	133.167	162.5	241.833	138	94.5	102.667	104.333	84.6667	180.833	237.167	305.167	86.5	79.6667	182	157.833	96	34.3333	6.41903	6.37807	6.40111	6.75594	6.38125	5.21059	6.1326	6.44643	5.26303	6.30789	7.02328	7.25517	5.94097	5.88212	7.14513	6.97901	6.87689	5.70647	P	P	P	M	P	A	A	M	A	P	P	P	P
ASCRP001653	110	106	124.333	225.833	122.333	92.8333	95.6667	105.5	77.8333	190	262.5	401.667	84.6667	76.5	147.667	137.667	114	37.5	5.9915	5.88624	5.86528	6.69318	6.09442	5.04633	6.19143	6.54482	5.18149	6.44658	7.19744	7.67511	5.81044	5.44008	6.85136	6.80066	7.18864	5.96524	A	P	P	P	P	A	A	P	A	P	P	P	A
ASCRP001654	260.833	226.667	277.5	593.833	245.167	113	177.167	200.5	121.167	421.833	703	1047.33	152.5	94.8333	464.667	380.333	283.333	66.3333	7.69279	7.35077	7.6283	7.73027	7.60231	6.20669	8.34009	8.6987	6.91113	7.74395	9.05183	9.35032	7.65607	6.7108	8.55687	8.28592	9.29658	7.15349	P	P	P	P	P	P	M	P	P	P	P	P	P
ASCRP001655	376.333	318.333	306.5	781.167	142	92.5	97.6667	101	96.3333	1127.5	784	1412.67	138	72.1667	521.333	555.667	91	36.1667	8.24887	7.81088	7.81485	8.00486	6.42246	5.15105	5.99699	6.34748	5.95501	9.2303	9.23734	9.77785	7.44491	5.33824	8.72597	8.85644	6.71662	5.89136	P	P	P	P	P	A	A	P	A	P	P	P	P
ASCRP001656	123	333.167	166.333	781.333	153.333	219.667	101.333	101.333	113.5	173.167	103.833	105.333	87.8333	108.833	47.1667	46.5	41.6667	49.6667	6.14922	7.87785	6.51395	7.99816	6.60098	8.18475	6.46007	6.3988	6.68611	6.276	5.38217	5.51163	6.02313	7.12053	5.32193	5.34283	5.39236	6.57418	P	P	P	P	P	P	A	P	P	P	A	P	P
ASCRP001659	91	97.1667	94.5	117	95.8333	92.6667	97.6667	87.5	83.8333	121.667	131.333	120	73.6667	73.1667	61.5	61.3333	52.3333	27.6667	5.36795	5.32232	5.26314	5.55071	5.44057	5.26638	5.72226	5.62822	5.35875	5.58	5.92343	5.7475	5.12918	5.38277	5.6553	5.69851	5.77116	5.05728	A	A	A	P	A	A	A	A	A	A	P	P	A
ASCRP001660	106.667	105	122.167	168.667	121.667	106.833	103.667	89.8333	85.5	150.167	165.667	146.833	81.8333	71.8333	102	97.3333	73.1667	30.6667	5.70356	5.68755	5.79831	6.247	6.0337	5.86426	6.08936	5.7553	5.38611	5.94712	6.33691	6.0623	5.71793	5.07831	6.34406	6.32332	6.32071	5.46524	A	P	P	P	P	P	A	A	A	P	P	P	A
ASCRP001662	419.5	379.167	779.667	358.5	724.667	296	394.333	489	220.167	283	413.333	333.5	230.333	109.833	290.667	275.833	398.167	78.5	8.41827	8.01815	9.70711	7.22633	9.55917	8.81401	10.3522	10.663	8.8992	7.09665	8.10821	7.40073	8.71493	7.14088	7.87829	7.84095	10.1744	7.47613	A	P	P	P	P	M	P	P	P	P	P	P	P
ASCRP001664	522.833	424.667	195.667	662.333	245.833	92.1667	92	78.1667	96.5	1424.17	506.667	1181	162.5	80.1667	617.833	640.5	52.3333	84.6667	8.74774	8.15704	6.83885	7.82663	7.59337	5.12999	5.16911	5.18127	5.94751	9.68092	8.48898	9.54114	7.82572	5.98868	8.98074	9.06663	5.73698	7.6817	A	P	P	P	P	A	A	A	A	P	P	P	P
ASCRP001665	509	440.167	232.833	762.167	288.667	132	85.6667	88.5	95.1667	1562.67	497	1031.33	161.5	71.1667	664.5	653.5	61.3333	90.5	8.72726	8.20249	7.18251	7.98135	7.91398	6.74039	5.28382	5.81317	5.95548	9.82822	8.45193	9.33279	7.81072	5.22981	9.11166	9.09421	6.02404	7.84774	P	P	P	P	P	P	A	A	A	P	P	P	P
ASCRP001666	119.333	122.167	127.167	132.5	99.1667	117	91.3333	83.6667	87	210	113.333	97.8333	71.6667	64.3333	60.3333	60.1667	45.1667	30.1667	6.11949	6.18049	5.83802	5.8187	5.47247	6.26265	5.57133	5.40115	5.46673	6.60808	5.57901	5.42567	5.19477	4.58847	5.61319	5.64867	5.45597	5.31991	P	P	P	P	A	P	A	A	A	P	A	P	A
ASCRP001667	196.167	158.667	156	180.167	150	118	77.3333	81.6667	100	93.5	106.667	226.833	171.5	105.667	55.5	56.8333	39.6667	32.5	7.18777	6.79553	6.37876	6.36873	6.54214	6.33352	5.23777	5.28908	6.19323	5.00247	5.27054	6.75288	7.93229	7.00761	5.52296	5.5827	5.292	5.55496	P	P	P	P	P	P	A	A	A	A	A	P	P
ASCRP001668	98.5	102.5	124	144	103.833	105.667	84.5	80.8333	84.5	170.667	133.167	124	74	64.5	67.6667	55.8333	44.6667	28	5.66319	5.76705	5.84507	6.00571	5.602	5.71893	5.57028	5.24086	5.52143	6.19843	5.75609	5.74099	5.25009	4.59695	5.78036	5.5583	5.47499	4.96852	P	P	P	P	A	A	A	A	A	P	A	P	A
ASCRP001670	107.833	112.167	117.5	114	107.833	119.333	121	107.167	100.667	139	97.6667	103	87.8333	143.5	58.1667	59	47.6667	128.833	5.80808	5.84581	5.63668	5.53438	5.75621	6.41199	6.96287	6.5108	6.12519	5.77719	5.26083	5.5436	6.02267	7.98091	5.56882	5.6583	5.61992	8.58404	P	P	P	P	P	P	A	P	A	P	A	P	P
ASCRP001671	99.8333	105.333	146.5	117.667	148.167	113.667	96.6667	102.167	93.5	124.5	126	130.333	88.6667	73.3333	67.5	64.5	61.5	33.3333	5.70762	5.75924	6.10499	5.62023	6.52755	6.17184	5.97547	6.40803	5.80241	5.64648	5.76787	5.88135	6.01873	5.56106	5.76121	5.78065	6.02871	5.70731	P	P	A	P	P	P	A	P	A	P	P	P	P
ASCRP001672	567.833	1724.17	639	3942.83	823.5	1089.17	314.167	387.5	289	1723.33	389.667	520	316.667	410.667	519.5	437.667	201.5	314	8.91086	9.92797	9.30155	10.0089	9.71441	10.6757	9.92783	10.2201	9.71708	9.97907	7.95574	8.14189	9.60286	10.4781	8.72402	8.50292	8.5924	10.3585	P	P	P	P	P	P	P	P	P	P	M	P	P
ASCRP001673	194.167	174.5	322.333	298.833	294.833	188.667	146	166	162.333	271.333	386.167	431.5	144.333	88.8333	209.167	201	148	44.3333	7.19941	6.96629	7.9586	7.03995	7.94607	7.77025	7.98041	8.21391	8.0331	7.0433	7.91692	7.79462	7.53041	6.28975	7.34319	7.34328	7.81791	6.37807	P	P	P	P	P	M	P	P	P	P	M	P	P
ASCRP001674	168.5	154.667	132.667	133.5	175	181.833	113.5	112.333	158.333	123	177.333	150.667	116.5	95.5	82.5	86.1667	62	37.3333	6.91308	6.73516	5.93905	5.77215	6.87062	7.66532	6.90914	6.81926	7.89264	5.55346	6.44138	6.14362	6.93066	6.54885	6.05011	6.17086	6.07525	5.94163	P	P	P	A	P	P	A	P	P	A	P	P	P
ASCRP001675	112	112.833	167.167	143.5	124.167	108.333	134.333	131.167	121.167	139	160	207.333	95.1667	84.6667	131.667	123.667	182.5	45	5.91926	5.91866	6.46049	5.97958	6.11203	5.94053	7.51442	7.37438	6.89589	5.77423	6.31057	6.63537	6.27323	6.24228	6.67883	6.65317	8.34253	6.38799	A	P	P	P	P	A	P	P	P	P	P	P	P
ASCRP001676	118	119.333	134.167	130.5	115.333	101.833	123	96	96.1667	130.833	137.833	189	102.333	80.6667	80.3333	77	90.6667	34.5	6.01591	6.10614	6.01948	5.81751	5.9593	5.69353	6.29554	6.04273	5.94243	5.72129	5.93578	6.46992	6.49805	6.07389	5.99774	6.01759	6.72902	5.81211	A	P	P	P	A	A	A	A	A	P	M	P	P
ASCRP001677	372.333	326.333	716	707.667	574.667	237	218.333	265.167	213.5	720.833	831.333	984.833	429	154.667	600.833	571.5	397.333	92.6667	8.24405	7.8451	9.5381	7.90093	9.13561	8.39027	8.9891	9.37581	8.82124	8.64208	9.3376	9.26535	9.81167	8.18616	8.937	8.90215	10.1493	7.90398	P	P	P	P	P	P	P	P	P	P	P	P	A
ASCRP001678	646.167	524	1160.5	1170.17	900.667	368.5	300.667	375.5	293.667	1215.83	1234.33	1481.83	438	225.667	1072.17	1061	607.833	132.667	9.10466	8.43685	10.3317	8.41712	9.85208	9.18921	9.80708	10.1838	9.73613	9.38946	9.88692	9.82101	10.2402	9.07287	9.76841	9.76893	11.1268	8.66564	A	P	P	P	P	P	P	P	P	P	P	P	P
ASCRP001679	139.5	195.833	207	501.167	126.167	118.667	108.167	97.6667	107.667	210	154.167	182.667	94.5	89.5	124.667	118	91.1667	46.8333	6.42171	7.11248	6.95292	7.56741	6.18167	6.40034	6.44429	6.23904	6.47338	6.61646	6.22535	6.45363	6.28615	6.41268	6.62775	6.59539	6.76511	6.46116	P	P	P	A	P	P	A	P	A	P	P	P	P
ASCRP001680	86.5	93.8333	136.667	154.333	92.3333	89	87.8333	86.1667	85.5	123.5	124.667	130.167	74.6667	73.6667	66.6667	67.8333	51.3333	28	5.30543	5.31554	5.96607	6.09198	5.2897	4.80689	5.38904	5.63917	5.2707	5.5295	5.73822	5.85589	5.29417	5.3373	5.75203	5.83025	5.71722	5.22509	A	A	M	P	A	A	A	A	A	A	A	P	A
ASCRP001681	99.3333	99.5	127.667	123.5	112.667	113.667	98.8333	97.5	94.6667	143	113	121	80.6667	101	65	59.8333	58.1667	73.3333	5.58651	5.48247	5.87648	5.72456	5.86745	6.2	6.2097	6.11956	5.95904	5.86593	5.51242	5.76841	5.64293	6.85758	5.7367	5.6823	5.93798	7.39058	P	A	P	P	P	P	A	A	A	P	A	P	A
ASCRP001682	111.167	113	115.667	125.333	104.333	118.333	86.1667	83.3333	94.5	167.167	105.833	94	89.3333	93	62.6667	63.1667	44.6667	40.1667	5.97258	5.92697	5.63887	5.72459	5.65671	6.32113	5.66001	5.47847	5.83978	6.18903	5.40105	5.36844	6.12026	6.57716	5.68011	5.72428	5.50056	6.11017	P	P	A	P	P	P	A	A	A	P	A	P	P
ASCRP001684	175.667	175.833	372.5	164.5	184.167	122.5	144.667	137.333	145	207.5	189.667	180	145.667	129.333	114.667	109.667	128	53.3333	6.9889	6.93825	8.24716	6.1814	6.97818	6.49672	7.7727	7.49203	7.57451	6.56615	6.61461	6.43603	7.57055	7.64758	6.50262	6.50015	7.4849	6.7268	P	P	A	M	P	P	P	P	P	P	P	P	P
ASCRP001686	100.667	103	111.667	94.3333	104.5	104.167	84	80.1667	87.5	111.667	96.8333	87	78	70	48.6667	42.8333	41.5	27	5.69611	5.71794	5.6365	5.19429	5.61129	5.68123	5.51946	5.33785	5.5832	5.39683	5.22781	5.20991	5.52135	4.84335	5.37761	5.19602	5.37218	5.01292	P	P	P	A	A	A	A	A	A	A	A	A	A
ASCRP001687	112.167	105.667	122.5	135.333	125.5	136.5	103.667	104.333	116.833	194.5	131.5	147.333	103	142.833	116.667	107.5	75.1667	105.167	5.96	5.75244	5.78599	5.87884	6.16927	6.82239	6.50401	6.50893	6.78039	6.46251	5.85908	6.10963	6.59282	7.97308	6.54573	6.47177	6.41407	8.18954	P	P	P	P	P	A	A	P	P	P	P	P	P
ASCRP001690	233	204.5	251	315.5	175	119.167	114.833	116.667	102.333	447.5	312	339.333	115	89	186.5	179.667	119.833	40.8333	7.47859	7.20654	7.35892	7.08248	6.88833	6.28551	6.8966	6.96697	6.28062	7.83197	7.58463	7.43347	6.89743	6.42623	7.17784	7.18139	7.3041	6.21307	P	P	P	P	P	P	A	P	A	P	P	P	P
ASCRP001691	298.167	791.667	348	1892.33	289.167	323.833	141.667	141	159	315	184	193	154.667	164.833	117.167	120.833	86	92	7.76302	8.97963	8.08772	9.03419	7.93566	8.9774	7.62731	7.67497	7.85627	7.27663	6.57044	6.52181	7.70315	8.39551	6.52319	6.62608	6.63144	7.88979	P	P	P	P	P	P	M	P	M	P	P	P	P
ASCRP001693	97	96.8333	124.333	159.5	111.5	106.167	90.3333	99.3333	88.5	146.167	189	182.833	82.8333	75.3333	101.167	102.333	100.167	45	5.5346	5.54765	5.87752	6.19316	5.8268	5.83188	5.92506	6.32163	5.74448	5.92895	6.58867	6.41872	5.77769	5.69036	6.3176	6.41037	6.96415	6.29352	A	A	P	P	P	P	A	A	A	P	P	P	A
ASCRP001694	89.8333	89.6667	116.667	106.333	93.5	91.6667	87	88.3333	82.3333	107.167	142.167	115.5	77.3333	73	55.5	65.8333	58.6667	30.6667	5.37524	5.21692	5.73635	5.45272	5.27806	5.16635	5.67202	5.66433	5.31476	5.27032	5.97064	5.6739	5.35386	5.40185	5.49658	5.77218	5.92579	5.3816	A	A	P	P	A	A	A	A	A	A	P	P	A
ASCRP001695	612.667	425.167	262.5	708.333	258.5	208.333	115.833	120.833	154.667	588.5	444.333	600	236.833	173.333	550.333	541.167	86.5	101.833	9.01615	8.15948	7.43723	7.89708	7.70841	8.05405	6.66876	6.99518	7.85753	8.29821	8.23902	8.40936	8.76249	8.46645	8.79709	8.81943	6.63519	8.11769	P	P	P	P	P	A	A	A	P	M	P	P	P
ASCRP001697	112.333	240.833	140.833	684.5	114.833	124.833	75.8333	80.1667	81	152.833	120.667	96.6667	72	65	67.3333	60.1667	52	29.5	5.97328	7.45113	6.11509	7.86462	5.90593	6.52778	5.08955	5.18963	4.98625	6.0122	5.62143	5.34492	5.22713	4.67631	5.76173	5.67049	5.74574	5.32983	P	P	P	P	P	P	A	A	A	P	A	P	A
ASCRP001703	96.3333	99.6667	130.833	120	135.833	103.833	89.6667	94	91	126	129	121.833	77.6667	63.1667	60.3333	59.1667	50.6667	25.6667	5.4849	5.48274	5.96116	5.72014	6.36757	5.76836	5.80455	6.2543	5.61589	5.62373	5.84989	5.7575	5.50593	4.54218	5.61152	5.65064	5.71254	4.92216	A	A	P	P	P	P	A	A	A	P	P	P	A
ASCRP001705	104.333	102.167	104	135.333	100.667	112.333	82.6667	84	85.6667	234.167	121.167	108.5	72.6667	67.5	70.5	57.5	44	30	5.79626	5.65558	5.49585	5.89296	5.57582	6.08964	5.46392	5.32009	5.3904	6.76469	5.70738	5.58374	5.30199	5.11204	5.81673	5.60249	5.44832	5.30958	P	P	P	P	A	A	A	A	A	P	P	P	A
ASCRP001710	136.5	132.833	165	128.5	108.333	92.5	93.3333	96.5	95.5	162.667	130.167	170	86.3333	73.3333	70.6667	64.8333	58.8333	29.3333	6.36929	6.36543	6.47058	5.78606	5.79323	5.23758	5.74245	6.13742	5.90088	6.12476	5.86876	6.32035	5.91312	5.21831	5.86031	5.75092	5.93327	5.34379	P	P	P	P	P	A	A	A	A	P	P	P	P
ASCRP001712	226	189.333	180.333	290.5	176.5	156.333	111.5	105.833	127	316.5	402	332.167	146.667	116.5	166.667	159	73.8333	84	7.43066	7.09795	6.69249	7.00018	6.88734	7.26287	6.71924	6.63076	7.12815	7.28645	8.04123	7.39872	7.59605	7.34917	7.02312	7.00146	6.36688	7.64362	P	P	P	P	P	P	A	P	P	P	P	A	P
ASCRP001713	175.667	195.333	211.833	307	228	306.167	141.167	157.5	201.167	453.5	231.833	234.667	205.167	232.5	161.833	153.833	98.1667	153.667	6.99884	7.15028	7.02029	7.06285	7.41216	8.86874	7.79957	7.97804	8.6579	7.86105	6.9289	6.80504	8.44014	9.17121	6.97746	6.95042	6.91718	8.98415	P	P	P	P	P	P	P	P	P	P	M	P	P
ASCRP001715	104.333	107.5	120.167	113	285.5	134.667	161.833	173.5	147	118.833	174.167	152.833	95.3333	86.3333	60.1667	59.5	79.6667	36.3333	5.79024	5.80351	5.73147	5.52813	7.90516	6.86802	8.12614	8.33667	7.63789	5.45405	6.46447	6.17283	6.29028	6.30434	5.61889	5.66497	6.5047	5.85349	P	P	P	A	P	P	A	P	P	A	P	P	P
ASCRP001719	100.333	101.667	136.667	123	113.167	92.6667	100	94.5	87	119	127.667	175.167	76.6667	73.3333	66	64.1667	74.8333	28.3333	5.66323	5.51011	6.02025	5.67983	5.87559	5.04149	6.10053	6.10141	5.40685	5.45563	5.67701	6.39049	5.44006	5.25255	5.75387	5.76509	6.37593	5.19689	A	P	P	P	P	A	A	P	A	A	P	P	A
ASCRP001725	83.8333	89.3333	101.667	98.5	96.3333	97.6667	85.5	80	88.6667	97	90.3333	84.3333	82.8333	94.5	41.3333	41.3333	41.3333	52.3333	4.98778	5.10931	5.43195	5.21173	5.41011	5.35616	5.36706	5.16617	5.60146	5.08918	5.05783	5.08854	5.76817	6.66419	5.13913	5.18711	5.38325	6.67271	A	A	P	A	A	A	A	A	A	A	A	A	P
ASCRP001726	191.833	695.5	259.667	1733.5	269.167	231.333	127	119	111.333	278	227.833	297.333	120.333	79.5	169.833	157.5	94	43.5	7.11541	8.80607	7.43874	8.9061	7.80278	8.31247	7.06043	7.05031	6.56572	7.07818	6.9604	7.21655	7.05383	5.94699	7.04353	6.98759	6.85199	6.32848	P	P	P	P	P	P	A	P	A	P	P	P	P
ASCRP001727	133.167	623.833	160.833	1904.17	172	215.167	89.1667	95.3333	82	135.833	132.5	142.167	145.333	71.8333	84	81.1667	50.3333	29.6667	6.20416	8.65424	6.39496	9.02729	6.82321	8.12117	5.78397	5.92727	5.33791	5.76523	5.85202	6.016	6.91181	5.22286	6.06872	6.05806	5.65018	5.22566	A	P	P	M	P	P	A	A	A	P	P	P	A
ASCRP001728	92.6667	102	128.833	135.167	108.5	107.167	124.333	110	92.3333	165.5	102	109.5	73.5	86	51.3333	50.8333	48.3333	34.3333	5.49481	5.50065	5.85424	5.89302	5.7661	5.83071	7.24555	6.79881	5.84587	6.12587	5.34011	5.63091	5.33606	6.29374	5.3842	5.43022	5.632	5.70028	A	A	P	P	A	A	P	P	A	P	A	P	A
ASCRP001729	92.5	85.6667	143.667	122	106.333	102.167	88.3333	94.6667	100.667	127.5	132.333	134.833	76	85.1667	59.3333	56.3333	52.3333	31.6667	5.47803	5.04931	6.18665	5.70747	5.74518	5.58064	5.76914	6.17113	6.11069	5.6753	5.82899	5.92628	5.41467	5.98931	5.61399	5.57813	5.76876	5.48139	A	A	P	P	P	A	A	P	A	P	A	P	A
ASCRP001731	104.167	104.5	132	143.333	184.167	146.5	106.167	104.5	122.167	172	125.167	133.167	111.333	300.333	82.5	76	80.3333	128.167	5.79637	5.72545	5.98187	5.99697	6.974	7.02775	6.58249	6.53474	7.01498	6.23397	5.70672	5.94884	6.82202	9.78213	6.07912	5.9982	6.49187	8.57875	P	P	P	P	P	A	A	P	A	P	A	P	P
ASCRP001732	5800	4457.33	2288.83	7393.33	1570	303.833	124.5	131	687.667	11028	8648	8249	1289.67	194	6838.83	7081.33	523.333	351	11.8111	11.2854	11.324	11.0715	10.6827	8.86133	6.97447	7.31358	11.3799	12.902	13.0607	12.5374	12.0512	8.76182	12.1648	12.2063	10.8733	10.6397	P	P	P	P	P	A	A	P	P	P	P	M	P
ASCRP001737	165.667	154.833	177.667	197.5	162	183.167	156.5	133	156.833	214.167	155.667	145.5	152.333	218.833	125.333	114.5	95.5	155.833	6.83068	6.66792	6.60289	6.46711	6.70457	7.74497	7.79052	7.45126	7.81871	6.64785	6.21901	6.09837	7.69263	9.0041	6.62624	6.55886	6.85736	9.01411	A	P	P	P	P	P	M	P	P	P	P	P	P
ASCRP001740	445.5	419.667	274.5	414.333	501.167	376.333	447.667	414.167	302.333	476	207.333	335.833	199.167	642.167	178.5	176.333	113	652.667	8.49387	8.13964	7.54919	7.36282	8.92926	9.23193	10.6572	10.3355	9.79582	7.95584	6.777	7.40726	8.39701	11.5172	7.11268	7.14957	7.20371	11.8501	A	P	P	P	A	P	P	P	P	P	P	P	P
ASCRP001741	315.833	272	214.667	345.333	100.333	95	77.8333	71.6667	96.5	495.667	316.667	282.5	130.333	67.6667	277.667	285.333	71.6667	28.8333	7.98843	7.6141	7.02446	7.16653	5.53335	5.16976	4.85004	4.73316	5.99918	8.04192	7.59212	7.1163	7.20853	4.83181	7.78558	7.87546	6.2798	5.20925	P	P	P	P	A	A	A	A	A	P	P	P	P
ASCRP001744	84.8333	90	112.667	128.833	135.833	122.167	98.3333	81.8333	102.667	120.333	118.333	113.833	106.333	130.667	81.5	72.6667	76.6667	73.1667	5.13765	4.97625	5.60846	5.76032	6.34326	6.49664	5.76998	5.37979	6.23578	5.53754	5.61001	5.69233	6.68004	7.71769	6.03115	5.92945	6.41597	7.41361	A	A	P	P	P	P	A	A	A	A	A	P	P
ASCRP001747	110.667	110.833	111.333	124.5	91.5	92.1667	88.5	74.6667	83.8333	109	137	124.167	75.3333	69.1667	63.6667	59.6667	49.3333	27.3333	5.91271	5.93986	5.61395	5.76596	5.20471	4.97692	5.20296	5.06426	5.27206	5.35884	5.95743	5.79566	5.33695	4.88015	5.69202	5.6674	5.65749	5.05728	P	P	P	M	A	A	A	A	A	A	P	P	A
ASCRP001748	117.667	119.333	145.167	157.5	102	91.6667	99.1667	88.3333	88.5	140	175.167	152	76.1667	68.6667	98.8333	92.3333	70.8333	29.6667	6.06062	6.05578	6.11756	6.15964	5.59672	5.15977	5.4381	5.67887	5.45548	5.81476	6.46915	6.12185	5.30289	4.83953	6.28998	6.25553	6.25401	5.37063	P	P	M	P	P	A	A	A	A	P	P	P	A
ASCRP001751	129.667	122	222.5	172.833	184.667	144.667	119.333	126.667	120.667	150	168	210.833	96.6667	87.5	98.1667	97.3333	99.5	39.6667	6.26909	6.23798	7.11589	6.29724	6.98199	7.03482	7.16549	7.24751	7.0276	6.02648	6.30554	6.63924	6.25874	6.44668	6.28096	6.35384	6.92387	6.06232	P	P	A	P	P	P	P	P	P	P	P	P	P
ASCRP001752	105.333	109	142.5	148.833	126.5	100.167	122.667	110.833	107	133.5	129	140	83.1667	81	97.6667	95.8333	83.6667	47.1667	5.85013	5.79498	6.07915	6.02931	6.19567	5.66023	6.86296	6.57886	6.38429	5.70551	5.85987	6.02671	5.76925	5.98831	6.28509	6.31892	6.5897	6.50446	P	P	P	P	P	A	A	P	A	A	P	P	A
ASCRP001753	94.8333	100.333	118.333	124.333	116.833	104.333	98.3333	111.833	92.5	116.833	131.167	120.167	80	73.3333	77	76	90	34.1667	5.56167	5.63946	5.73312	5.70039	5.92158	5.67343	6.37612	6.76419	5.78699	5.41522	5.73603	5.76855	5.64839	5.20674	5.9651	5.98449	6.73277	5.75947	A	A	P	P	P	A	A	P	A	A	M	P	A
ASCRP001755	134.333	129	137.5	175.667	180.667	169.167	91.8333	96.5	111.833	186.5	147.667	112.833	85.1667	85.8333	70.8333	69.5	50.5	51.3333	6.3892	6.31916	6.08462	6.32075	6.92619	7.48485	6.09114	6.14396	6.71394	6.39766	6.0646	5.63911	5.91993	6.24788	5.86531	5.8687	5.70289	6.5868	P	P	P	P	P	P	A	P	P	P	P	P	P
ASCRP001757	105.5	108.167	142.833	151.667	123.333	103.667	75.1667	79.5	80.8333	187	188.5	127.333	91	73	105.333	88.6667	42.6667	29.3333	5.84499	5.84793	6.12387	6.08948	6.05874	5.68794	4.7528	5.14624	5.19889	6.35462	6.5957	5.85149	6.16782	5.30885	6.37198	6.1996	5.37225	5.19088	P	P	P	P	P	A	A	A	A	P	P	P	P
ASCRP001759	110.833	110.833	229.167	152.333	195.333	142.833	123	145.833	119.333	137.5	160.667	200.833	90.3333	81.6667	94.3333	89.8333	105.333	36.6667	6.02181	5.94879	7.16669	6.09503	7.07715	6.97733	7.30793	7.76422	6.96908	5.78783	6.25166	6.57792	6.08342	6.10365	6.21031	6.21044	7.04904	5.84068	P	P	P	P	P	P	P	P	P	P	P	P	P
ASCRP001763	142	143.833	103.667	212.667	87	80.1667	76.6667	81.3333	79.3333	342	164.833	247.667	74.3333	67.8333	226.333	198.667	168	30	6.4937	6.50753	5.36576	6.55944	5.03314	4.52039	4.81163	5.33182	4.99368	7.3827	6.33012	6.92646	5.30205	4.83923	7.46444	7.33196	6.88343	5.42813	P	P	P	P	A	A	A	A	A	P	P	P	A
ASCRP001764	164.167	145.333	122.5	176.333	98.1667	96.6667	75	72	74.8333	156.667	189.667	153.167	83	68.8333	88.3333	104.333	40.6667	26.5	6.78346	6.55931	5.75472	6.16656	5.44403	5.16738	4.58989	4.84069	4.85597	5.94935	6.58033	6.13704	5.75412	4.81452	6.11837	6.40013	5.31005	4.68407	P	P	P	A	A	A	A	A	A	A	P	P	A
ASCRP001766	191.5	195.833	115.833	352.667	101.333	88.8333	93.6667	76.8333	84.5	418.833	199.333	310.5	84.5	66	277.667	247	39	33.3333	7.11878	7.12543	5.66955	7.21986	5.5998	4.88736	5.26379	5.05278	5.31136	7.73102	6.70839	7.28619	5.8729	4.82434	7.80103	7.675	5.26564	5.69251	P	P	P	P	P	A	A	A	A	P	P	P	P
ASCRP001767	3422.67	7363.5	1019.17	10366.5	2324.33	2618	309.5	398.667	234.667	1243	362.333	497.833	202.333	124.333	454.333	398.667	177.333	121.333	10.7953	11.9517	10.056	11.5732	11.268	11.8693	9.81642	10.2379	9.03171	9.43039	7.86078	8.07524	8.41237	7.47572	8.51973	8.36344	8.28447	8.41343	P	P	P	P	P	P	M	P	P	M	P	P	P
ASCRP001771	622.333	523	268.167	900.333	283.667	104.667	85.8333	92.6667	101.667	2345.83	1157.33	2107	167.667	73.3333	1184	1140.67	74.3333	72.6667	9.05708	8.42461	7.50395	8.13626	7.89682	5.83479	5.63699	5.99973	6.1641	10.3624	9.80488	10.3804	7.93694	5.30977	9.90659	9.87884	6.35883	7.34387	P	P	P	P	P	A	A	A	A	P	P	P	P
ASCRP001772	128.333	137.167	143.667	178.167	136.667	111.167	100.5	107.667	97.6667	225.667	208.833	180.5	86.5	76.1667	112.833	105.833	70.6667	34.3333	6.26284	6.43438	6.10647	6.3289	6.37326	6.04137	6.32315	6.62684	6.02447	6.72897	6.74912	6.41734	5.90675	5.54326	6.49171	6.4553	6.27073	5.73238	P	P	P	P	P	P	A	P	A	P	P	P	P
ASCRP001773	105.667	101.333	109.167	113.667	121	102.833	107.167	106.167	93.3333	133	142.833	130.833	80	7260.33	59.1667	59	86.6667	34.1667	5.7953	5.59545	5.52024	5.50258	6.04023	5.5648	6.73457	6.47461	5.88448	5.7377	6.00156	5.90557	5.57647	8.7932	5.62103	5.65827	6.67993	5.86449	P	P	P	M	P	A	A	P	A	P	A	P	A
ASCRP001774	96.3333	99	128.833	101.5	106.167	105.167	86	89.3333	98.8333	112.333	102	88.8333	83.5	72.8333	49.3333	48	53.6667	35	5.54958	5.56176	5.92364	5.33393	5.70479	5.95789	5.67316	5.70829	6.07095	5.40868	5.31949	5.22897	5.80942	5.33204	5.35484	5.36356	5.7236	5.77295	A	A	P	A	P	P	A	A	A	A	A	A	A
ASCRP001778	141.667	174	190	302.333	157.667	161.167	120.333	113.5	159.333	192.167	131.5	136.333	127.667	148.833	71.1667	62.3333	62.5	64.8333	6.46177	6.86963	6.74611	6.5658	6.601	7.31014	7.07556	6.83063	7.91137	6.46053	5.86618	5.93484	7.14671	7.95361	5.83206	5.72421	6.04272	7.07829	P	P	A	A	M	M	P	P	M	P	A	P	P
ASCRP001780	81.5	86.8333	81.1667	154.167	104	92.1667	77.6667	78.1667	80.6667	110.5	165	118	79.3333	68.6667	96.3333	93.3333	58.5	29	4.95888	5.01089	4.80352	6.12187	5.57166	5.09555	5.11908	5.20553	4.97142	5.34831	6.3256	5.68657	5.55765	5.04981	6.25449	6.27388	5.94919	5.16867	A	A	A	P	A	A	A	A	A	A	P	P	A
ASCRP001781	82.8333	79.8333	75.8333	119	87.1667	85	84.3333	74.8333	76	114.833	123	103.167	72.6667	66.3333	69.1667	64.8333	49.6667	31.3333	4.95224	4.55248	4.71917	5.62749	5.08157	4.71699	4.86352	4.82849	4.79354	5.45529	5.68625	5.44521	5.09981	4.76251	5.80402	5.7928	5.68729	5.51719	A	A	A	P	A	A	A	A	A	A	P	P	A
ASCRP001783	81	84.8333	78	135.333	100.667	91.3333	76	76	75	124.333	137.167	107.167	80.3333	64	88.3333	83	63.5	33	4.94587	4.90196	4.69362	5.88471	5.54056	5.03286	4.96248	4.94252	4.81416	5.5995	5.95522	5.55604	5.64629	4.62442	6.13933	6.13288	6.0905	5.64638	A	A	A	P	A	A	A	A	A	P	P	P	A
ASCRP001784	104.667	123.333	124.333	136.833	103.5	111	105	90	87.6667	178.667	96.5	97.8333	79.5	72.6667	73.5	69.3333	50.3333	44.5	5.70184	6.06889	5.81959	5.8904	5.62403	6.07898	5.95222	5.83648	5.41272	6.29561	5.27612	5.40295	5.54807	5.32849	5.90778	5.87006	5.70175	6.35941	P	M	P	P	P	A	A	A	A	P	A	P	A
ASCRP001786	309.667	263.667	251	527.833	188.833	107.667	97.8333	91.3333	89	708	418.833	596.167	104.167	74	391.333	401.833	78	39.1667	7.97746	7.5805	7.39121	7.61395	7.02622	5.89664	5.91535	6.01073	5.85992	8.6153	8.1274	8.41262	6.58156	5.289	8.29748	8.36493	6.43746	6.09244	P	P	P	P	P	A	A	A	A	P	P	P	P
ASCRP001788	94.3333	98.1667	138.167	103.833	335	101.667	184.167	188.333	180.667	191.167	97.8333	107.167	90.3333	285.167	63.1667	63	57.6667	79.8333	5.46387	5.61151	6.0643	5.37486	8.1801	5.66804	8.602	8.52005	8.3584	6.40613	5.19391	5.55666	6.12052	9.65881	5.68686	5.71905	5.91022	7.53161	A	P	P	A	P	A	P	P	P	P	A	P	P
ASCRP001790	98.1667	98.8333	152.667	148.5	104.5	109.667	86.3333	83.6667	92	123.333	132.667	99.8333	74.6667	76.6667	80.6667	73.1667	59.1667	38.6667	5.66921	5.47404	6.29434	6.05296	5.69085	6.05895	5.47314	5.37758	5.76103	5.5266	5.91273	5.47279	5.25459	5.51264	6.00699	5.95011	5.97292	6.0405	A	A	P	P	P	P	A	A	A	A	P	P	A
ASCRP001791	88.3333	96.3333	135	139.167	98.1667	94.3333	85	77.6667	75.6667	112.167	146	101.333	79.6667	72.5	86.6667	84	51	29.3333	5.30498	5.48154	6.00602	5.93913	5.35107	5.14927	5.28308	5.14541	4.90494	5.3651	6.06692	5.43902	5.45718	5.19083	6.11292	6.09458	5.73719	5.34285	A	A	P	A	A	A	A	A	A	A	P	P	A
ASCRP001793	167.5	155.5	176.833	160.667	159.5	108.833	116.333	121.5	99.5	179	182.333	263.5	99.1667	77.6667	99.6667	94.5	106.5	35.5	6.80753	6.66605	6.64538	6.20265	6.69456	6.05096	6.70777	7.03545	6.17918	6.32388	6.50784	6.99672	6.38205	5.69188	6.29985	6.30925	7.06674	5.9045	P	A	P	P	P	P	A	P	A	P	P	P	M
ASCRP001795	459.5	385.5	758.833	1186.67	308.333	157.167	326	350.333	179.667	967.333	1330.33	1562	280	106.5	1215	1077.67	1013.33	148	8.54183	8.0275	9.65277	8.43531	8.04832	7.30949	9.82929	10.0066	8.29179	8.97533	9.98073	9.89409	9.22071	7.02542	9.95318	9.79364	12.0089	8.869	P	P	P	P	P	P	M	P	P	P	P	P	P
ASCRP001796	104.5	103	115.833	113.667	97.8333	121.667	85.3333	89	101.333	148.167	115.167	106.667	82.3333	86.3333	55.3333	50.1667	47.1667	41.3333	5.79847	5.72487	5.68049	5.58641	5.44461	6.44016	5.7123	5.72615	6.39218	5.963	5.55897	5.51992	5.72425	6.33664	5.4873	5.43975	5.61497	6.24395	P	A	P	P	A	P	A	A	A	P	A	P	A
ASCRP001799	458	366.667	356.333	890.833	273.5	105.5	89.3333	84.5	103.333	4567.33	1633	1614.5	186.167	69.5	414.333	454.667	85.5	62.8333	8.52911	7.96919	8.15528	8.13565	7.82525	5.89422	5.30815	5.3823	6.33836	11.4185	10.2962	9.95091	8.16934	5.05119	8.37052	8.56007	6.61726	7.06365	P	P	P	P	P	A	A	A	A	P	P	P	P
ASCRP001800	2654.5	4569.67	1517.83	8253	2339.5	2839.17	988.833	985.667	745.5	1973.83	716.667	1224	924.667	1111.67	970.833	909.5	401.833	600.667	10.8704	11.3375	10.7631	11.2202	11.3068	11.9401	11.8392	11.6976	11.5092	10.143	9.08989	9.60494	11.4482	12.6579	9.63979	9.56721	10.1947	11.7307	P	P	P	P	P	P	P	P	P	P	P	P	P
ASCRP001801	103.167	107	111	125.667	114.5	119.667	80.6667	84.6667	79.8333	164.5	99.8333	103.333	72.5	78	56	52.5	43.6667	34.3333	5.74308	5.88008	5.6248	5.76367	5.90739	6.34383	5.33331	5.58476	5.17909	6.12496	5.28565	5.49937	4.9902	5.72974	5.49581	5.48248	5.47612	5.72823	P	P	P	P	P	P	A	A	A	P	A	P	A
ASCRP001802	126	121	172.333	139.5	129.667	121.167	111	104.667	96.5	153.333	146.667	170	88.6667	77	74.1667	73.3333	77.1667	33.6667	6.19903	6.13355	6.57565	5.95524	6.27622	6.37859	6.3633	6.54103	5.93026	6.01047	6.08885	6.32554	5.95539	5.68791	5.90907	5.94691	6.44486	5.73276	P	P	P	P	M	P	A	P	A	P	A	P	P
ASCRP001803	87.5	88.3333	124	123	108.667	97	73.1667	83.6667	76.3333	121	153.833	131.167	76.5	66.3333	72.6667	69.8333	53	28	5.19737	5.19367	5.83328	5.72652	5.70283	5.21584	4.76333	5.4158	4.96452	5.53121	6.12918	5.83917	5.25182	4.76971	5.86679	5.88771	5.78097	5.08998	A	A	P	P	A	A	A	A	A	P	A	A	A
ASCRP001806	100.167	100.5	118	111	107.5	107.333	79.5	86.1667	94	130.333	109.333	102.333	90	75.6667	58	56.6667	51	35.8333	5.62094	5.70605	5.79472	5.53826	5.68768	5.90326	5.34361	5.61704	6.07461	5.69326	5.35319	5.43438	6.05475	5.68748	5.57383	5.57681	5.71285	5.96571	P	P	P	P	P	A	A	A	A	P	A	P	P
ASCRP001808	137.667	160.167	136	227	125	148	100	95	127.5	177	153.167	131	109.833	117.833	90.5	84.3333	69	80.3333	6.33306	6.7221	5.98705	6.67799	6.16023	7.18321	5.84602	6.07885	7.09578	6.29462	6.22514	5.92061	6.70676	7.34417	6.18326	6.15329	6.24881	7.58021	P	P	A	P	P	P	A	A	P	P	P	P	P
ASCRP001809	104.167	107.333	113.167	124.667	97.5	107.5	87	82.6667	83.3333	202.167	108.833	86	76.5	67.8333	61.6667	61.1667	45.1667	30	5.7004	5.80299	5.62361	5.7281	5.50267	5.86302	5.46243	5.24112	5.45615	6.53901	5.4247	5.09446	5.38566	4.79558	5.66822	5.69398	5.54284	5.3384	P	P	P	A	A	P	A	A	A	P	A	A	A
ASCRP001810	100.333	94.6667	126.833	122.333	114.667	98.6667	106.833	109.167	102.333	148.333	145	111.333	83.3333	96.3333	59.8333	57.1667	54.1667	32.3333	5.6843	5.34368	5.87512	5.68633	5.84918	5.31697	6.58571	6.59085	6.34086	5.92654	6.08512	5.62596	5.73682	6.73525	5.5959	5.60649	5.83158	5.59089	P	A	P	P	M	A	A	P	A	P	P	P	A
ASCRP001813	346.667	283.333	225	492.833	335.333	155	186.333	213.667	163.333	475	542.167	506	147.833	88.8333	444.167	394.833	322.333	66.6667	8.13441	7.68707	7.13065	7.54202	8.18842	7.27401	8.63447	8.85183	8.03073	7.95712	8.57878	8.10141	7.59111	6.48083	8.48185	8.34649	9.6276	7.18804	P	P	P	P	P	P	P	P	P	P	M	P	P
ASCRP001814	386.5	327.333	223.5	544	345	155	148.5	156	130.333	534.833	529.667	457.5	136	76.3333	415.667	411.667	173.833	47.6667	8.28455	7.8482	7.1023	7.63163	8.23212	7.23195	7.66534	7.92571	7.22387	8.21041	8.54596	7.89508	7.35171	5.66378	8.37596	8.41279	8.21221	6.48451	P	P	P	P	P	P	M	P	P	P	P	M	M
ASCRP001816	507.333	1423.83	343.333	3213.67	328.5	354	113.667	112.667	104.5	472	260.5	439	119.333	87.6667	164.167	152.667	82.6667	58.5	8.4419	9.66511	7.96163	9.71038	8.15335	9.10225	6.53544	6.88768	6.3718	7.95409	7.16072	7.82683	7.01355	6.34486	7.00365	6.9331	6.54685	6.90533	P	P	P	P	P	P	A	P	A	P	P	P	P
ASCRP001818	131.167	132.333	132.667	154.833	112.167	114.333	95	86.6667	99.8333	188	174.333	134.333	93.5	78.8333	99.6667	100.333	57	40	6.32516	6.35087	5.92512	6.11257	5.86168	6.15165	5.62594	5.71554	6.05861	6.37922	6.24868	5.94147	6.21664	5.85119	6.30666	6.38107	5.86489	6.06682	P	A	P	P	A	P	A	A	A	P	M	P	P
ASCRP001820	138.5	136	173.5	227.667	120.833	138.667	98	97.8333	104.333	283.667	118.833	112.333	95.3333	75.6667	172.833	148.667	81.1667	53.5	6.44099	6.42048	6.5406	6.67524	6.05997	6.88483	6.39166	6.28547	6.3379	7.10291	5.66817	5.64518	6.34114	5.64852	7.06276	6.89253	6.50327	6.77501	P	P	P	P	P	P	A	P	A	P	P	P	P
ASCRP001821	179.167	154.167	191.667	231	150.333	191.833	113.667	131.5	112.833	446.667	208.333	196.833	134.667	96.1667	192.333	180.333	98.3333	69.6667	6.97911	6.7097	6.84206	6.70693	6.55211	7.84112	6.89799	7.29414	6.66585	7.83201	6.73979	6.52997	7.30408	6.79198	7.22093	7.17204	6.92709	7.29062	P	P	P	P	P	P	P	P	P	P	P	P	P
ASCRP001822	125.5	123	290.667	188.667	1568	156.667	237.333	249.5	409.833	273.667	180.5	450	248.667	573.667	170.667	165.833	226.333	150.167	6.1838	6.22892	7.50229	6.42035	10.6772	7.24807	9.20227	9.26865	10.6619	6.99999	6.50816	7.87758	8.90193	11.2465	7.04759	7.05472	8.83604	8.94026	P	P	P	P	P	P	P	M	A	P	P	P	P
ASCRP001825	94	98.5	117.667	119.833	214	131.667	106.333	100.333	131.167	167.333	133	141.333	135	342.333	74.3333	69.1667	75.3333	144.167	5.55707	5.56577	5.69808	5.6747	7.27406	6.66732	6.66569	6.43142	7.31934	6.21509	5.84968	5.99547	7.30436	10.0547	5.91675	5.86414	6.40509	8.82303	A	P	P	P	P	P	A	P	P	P	P	P	A
ASCRP001829	216.333	443.667	236.333	1049.33	222.667	248.167	111.333	110.833	122.667	493.667	172.833	161.667	120	134.167	119.333	120.5	72.3333	81	7.27712	8.21223	7.23787	8.31466	7.3834	8.47157	6.8123	6.79006	7.00465	8.02873	6.44518	6.24944	7.02514	7.78321	6.55634	6.62972	6.29311	7.57498	P	P	P	P	P	P	A	P	A	P	P	P	P
ASCRP001832	116.5	124.333	138.333	149.833	144.667	118.5	120.667	112.5	102.167	159	178	170.333	92.8333	75.8333	96.1667	89.8333	97.6667	35.6667	5.95501	6.1894	6.02583	6.07375	6.49221	6.39214	6.67041	6.77546	6.0465	6.06349	6.5092	6.34199	6.19315	5.55187	6.26442	6.22445	6.89599	5.85647	P	P	P	P	P	P	A	P	A	P	P	P	P
ASCRP001834	104.5	100.667	130.167	182.167	125.667	98.6667	98.1667	102.833	91.8333	135.833	167.167	267.167	86.3333	81.5	109.833	100.667	91.3333	39	5.76775	5.54333	5.9634	6.36752	6.15942	5.4819	6.31847	6.48558	5.80915	5.76823	6.34973	7.02345	5.96082	6.03099	6.45801	6.35715	6.75385	6.09601	P	A	P	P	P	A	A	P	A	P	P	P	P
ASCRP001835	145	136.833	162.333	214	171.833	105.833	102.667	113.333	107.333	174	214.167	290.667	89.6667	74.3333	127.667	115.833	81.1667	31.3333	6.49958	6.44224	6.36896	6.58234	6.83192	5.82504	6.40615	6.81442	6.46531	6.23263	6.86438	7.19712	6.09426	5.49664	6.66467	6.57927	6.52792	5.49979	P	P	P	P	P	A	A	P	A	P	P	P	P
ASCRP001836	104.833	120.5	118.833	114.333	102.667	99	111.833	99.6667	90.6667	120.5	110.667	114.5	76.3333	77.6667	55.6667	53.5	59	30.3333	5.7681	6.02649	5.70491	5.54563	5.66286	5.51421	6.40279	6.16454	5.67139	5.53312	5.53043	5.70971	5.46948	5.58849	5.53658	5.52192	5.96402	5.59577	P	P	P	P	A	A	A	P	A	A	A	P	A
ASCRP001837	115.167	127.833	131.833	162.5	124	136.833	102.333	98.5	112.5	222	127.167	107	99.8333	101.667	67.3333	66	54.3333	44.6667	5.96698	6.24817	5.91059	6.20612	6.12268	6.89851	6.14566	6.06762	6.56103	6.69462	5.78326	5.54308	6.45089	6.85297	5.77547	5.80306	5.82209	6.33654	P	P	P	P	P	P	A	A	A	P	P	P	P
ASCRP001839	187.167	168.333	226	410.667	283.833	151.5	139.5	158	112.167	289.333	562.5	473.167	120.667	80.3333	302.333	308	168.667	40.3333	7.08227	6.89944	7.16137	7.35421	7.89807	7.1507	7.6984	8.04747	6.69327	7.15376	8.62491	7.98283	7.0139	5.94651	7.93796	7.98329	8.15615	6.12276	P	P	P	P	P	P	P	P	P	P	P	P	P
ASCRP001840	89.8333	87	104.333	140	103.5	99.1667	90.1667	91	80.5	123.667	168.5	163.5	72.6667	68	90.3333	85.5	60.3333	33	5.41986	4.95225	5.47281	5.92054	5.61668	5.36734	5.90754	5.94076	5.16692	5.59067	6.33302	6.26987	5.20649	4.90514	6.16297	6.15595	6.02073	5.73491	A	A	P	P	P	A	A	A	A	A	P	P	A
ASCRP001841	162.833	142.333	185.833	430.333	200.167	130.333	129.333	146.167	106.5	230.667	469	514.333	107.833	71.8333	349.833	323.333	223.333	50.3333	6.79683	6.53505	6.74661	7.39798	7.17997	6.74975	7.37916	7.83472	6.55789	6.75741	8.36052	8.1257	6.66395	5.59161	8.14361	8.05715	8.80897	6.57077	P	P	P	P	P	P	P	P	P	P	P	P	P
ASCRP001842	48413.7	39216.3	26659.2	72377.8	18239.7	6421.17	831.167	1077	9289.83	39973.5	22944.3	21655.2	15684.2	2011	69300.7	76949.3	8206.5	8211.83	14.9075	14.9808	14.4921	15.3672	14.1236	13.0453	11.6427	11.7977	14.6624	15.0127	14.4627	14.0203	14.8579	13.5895	15.621	15.6488	14.6954	15.4658	P	P	P	P	M	P	P	P	P	P	P	P	A
ASCRP001843	257.833	313.667	310.667	665.333	220.167	261.5	180.333	164.667	180	379.833	199.667	185.167	175	235.167	223	197.333	134	235.333	7.67034	7.79548	7.81861	7.83929	7.34513	8.57462	8.28012	8.14449	8.28289	7.55979	6.70029	6.46632	8.02212	9.18811	7.44402	7.32533	7.57175	9.77544	P	P	M	P	P	P	M	A	A	M	P	P	P
ASCRP001844	94	95	98.8333	125.833	122	108.5	94.1667	85	82.5	129.333	126.833	108.667	70.3333	76.6667	72	70.3333	44.3333	30.3333	5.51372	5.3351	5.35069	5.76219	6.08833	5.89658	5.83376	5.67363	5.06065	5.64894	5.79986	5.60685	5.1092	5.48377	5.876	5.89089	5.43289	5.21113	A	A	P	P	P	P	A	A	A	P	P	P	A
ASCRP001846	129.5	115.167	122	167.333	84.3333	137.5	93.6667	86.5	118	190	107.167	107.667	87.3333	83.1667	92.3333	81.1667	51	37.5	6.27301	5.9143	5.71468	6.2502	4.99572	6.93613	5.46931	5.57762	6.72009	6.40924	5.47446	5.6067	5.97442	6.10585	6.19081	6.07454	5.71425	5.97926	A	P	P	P	A	P	A	A	P	P	A	P	P
ASCRP001847	105.167	101	87.3333	135.667	95.6667	87.3333	72.3333	77.6667	76.8333	113.667	153	164.167	73.3333	64	64.3333	59.3333	56.3333	26.8333	5.75419	5.65099	5.09778	5.91709	5.41019	4.90758	4.65199	5.15631	4.84717	5.42674	6.17013	6.24931	5.14941	4.68063	5.70988	5.65616	5.85214	4.94537	P	P	A	P	A	A	A	A	A	A	A	P	A
ASCRP001849	99	100.833	81.1667	123.667	92	88.5	84	81.6667	79.6667	118.167	134.667	152.5	79.5	69.5	60.3333	58.3333	48	27	5.52865	5.46	4.80445	5.69571	5.23758	4.94839	5.07203	5.0293	4.93757	5.42404	5.94484	6.13074	5.54679	4.92486	5.63611	5.63497	5.63559	4.91652	A	A	A	P	A	A	A	A	A	A	P	P	A
ASCRP001854	270.5	743.833	226.5	2834.17	190.667	180.333	104.167	105.167	101.667	232.333	265.667	287.167	100.167	77.5	156.333	199.5	81.1667	30	7.70716	8.90573	7.16759	9.49715	7.05019	7.66027	6.41484	6.60949	6.29338	6.77782	7.25634	7.17246	6.50658	5.69065	6.90852	7.32174	6.54654	5.34107	P	P	P	P	P	P	A	P	A	P	P	P	P
ASCRP001855	282.5	254.667	248.167	459	221.167	146	91.6667	98.6667	94	458.167	480.333	455.5	132.5	81.5	277.333	285.667	87.5	40.6667	7.83443	7.53777	7.34627	7.46759	7.34697	7.03553	6.0898	6.34286	5.90078	7.87693	8.36463	7.91621	7.28901	5.87475	7.8116	7.89398	6.6782	6.19944	P	P	P	P	P	P	A	P	A	P	P	A	P
ASCRP001856	176.333	167.5	179.667	157.333	232	152.667	132	131.833	116	151.5	209	155.833	89.6667	96.8333	103.5	96.5	103.5	45.3333	6.94834	6.85092	6.65012	6.13119	7.47443	7.24853	7.32184	7.32928	6.84565	5.96844	6.74766	6.19254	6.03776	6.74858	6.36863	6.31843	7.02141	6.42392	P	P	P	P	P	P	A	P	A	P	M	P	P
ASCRP001857	113.833	112.667	111	104.833	110.667	95	91	80.5	85.3333	105.167	111	94.3333	71.8333	73.6667	51.3333	51	40.8333	28.3333	5.97758	5.90821	5.57379	5.36103	5.8216	5.25116	5.19205	5.39473	5.22783	5.19354	5.52346	5.32883	5.00028	5.47975	5.3922	5.46128	5.36004	5.18673	P	P	P	A	P	A	A	A	A	A	A	P	A
ASCRP001860	123	116.667	134.833	168.833	129.833	153.333	96.3333	96.1667	121.833	304.667	152.833	141.667	111.333	110.5	119.833	112.167	76.3333	71.6667	6.17266	6.08129	6.07741	6.25533	6.18496	7.20718	6.18775	6.06905	7.02293	7.22043	6.09804	5.9927	6.76646	7.20737	6.56197	6.53258	6.41842	7.33708	P	P	P	P	P	P	A	P	P	P	M	P	P
ASCRP001863	120.5	116.333	128	116.833	120.833	117.333	95.3333	100.167	95.5	190.167	136	150.167	87.3333	94	73.1667	68.3333	58.5	45.3333	6.14309	6.12941	5.8788	5.6247	6.04633	6.20113	6.20498	6.32904	6.10627	6.44708	5.8643	6.1138	5.92234	6.59999	5.86983	5.85729	5.93439	6.36523	A	P	P	P	P	P	A	P	A	P	M	P	P
ASCRP001864	193.667	179.333	130.333	268.333	181	135	147.167	146.667	110.333	238	336.5	467	121.833	89.8333	184.667	174.667	194	50	7.18986	7.01595	5.95057	6.91789	6.92468	6.80059	7.83418	7.75338	6.65307	6.81078	7.6802	7.9517	7.01309	6.4678	7.15811	7.13177	8.50684	6.57541	P	P	P	P	P	P	P	P	P	P	P	P	P
ASCRP001865	203.167	177.667	121.5	252	165.167	123.333	134.667	138.333	111.333	231.167	332.667	457.333	116.167	87.1667	179.833	172	197.5	50.3333	7.22577	6.94936	5.78849	6.82892	6.75478	6.47337	7.31762	7.55298	6.6334	6.77647	7.67847	7.90521	6.8834	6.39632	7.12738	7.11062	8.55733	6.6161	P	P	P	P	P	P	A	P	P	P	P	P	P
ASCRP001867	118.667	117.167	154	137.333	135.833	114	109	115.833	100.167	139	152.5	199.667	96.3333	86.8333	79	74.8333	77.1667	34	6.11893	6.11453	6.35739	5.92594	6.31391	6.1202	6.81975	6.93722	6.25487	5.82687	6.14436	6.56166	6.31995	6.2384	5.98246	5.94951	6.41747	5.74967	P	P	P	P	P	P	A	P	A	P	A	P	P
ASCRP001868	100.833	157	133.333	297.5	108.667	111.667	113	97.6667	91.3333	171.667	101.833	103.167	73.3333	85	58.1667	59.3333	47.8333	35.3333	5.63568	6.71328	5.94592	7.03092	5.8016	6.04076	6.70607	6.1428	5.82026	6.2487	5.36318	5.47293	5.22965	6.14599	5.55152	5.6514	5.6102	5.86622	A	P	M	P	P	P	A	P	A	P	A	A	A
ASCRP001869	107.667	110.667	100.667	123.167	93.6667	106.167	91.3333	83.3333	82.8333	160.833	115.5	122.333	80.3333	75.5	60.3333	65.3333	46.5	32.6667	5.87619	5.93692	5.40052	5.68604	5.30273	5.79489	5.6871	5.49833	5.33157	6.15823	5.54683	5.80001	5.63513	5.69772	5.63229	5.78478	5.57934	5.62421	P	P	A	P	A	A	A	A	A	P	A	P	A
ASCRP001872	95.5	107.667	98.6667	111.667	98.6667	100.667	97	93.6667	92.3333	118.333	144.5	120.5	79.6667	76.8333	62	59	77.8333	33.1667	5.60956	5.80534	5.25982	5.47118	5.49952	5.60696	6.02858	6.02032	5.69139	5.50968	6.0395	5.77885	5.55517	5.61741	5.64344	5.65091	6.45971	5.70369	A	P	A	P	A	A	A	A	A	A	P	P	A
ASCRP001873	181.167	154.667	119.333	203.333	108	93.1667	78.3333	75.8333	85.5	432.833	261.667	560.167	82.8333	72.1667	347	296.167	37.5	45	7.03013	6.71723	5.71766	6.52988	5.79797	5.16758	4.94538	4.99135	5.40378	7.77264	7.25159	8.2894	5.77213	5.39155	8.13154	7.93117	5.20068	6.39372	P	P	P	P	P	A	A	A	A	P	P	P	P
ASCRP001874	90.1667	94	98	97.3333	98.3333	114	98.1667	85.6667	94.8333	120	101.5	87.3333	84.1667	114.833	53.3333	52.8333	46.8333	59.3333	5.34324	5.25283	5.3018	5.19301	5.50549	6.22975	5.74996	5.73847	5.88364	5.52046	5.36124	5.20564	5.76365	7.24557	5.46281	5.5035	5.60921	6.88733	A	A	A	A	A	P	A	A	A	A	A	P	P
ASCRP001875	110.667	103.167	104.667	227.333	101.167	92	74.6667	72	76	140.5	268	173.333	89.3333	67.3333	137.833	170.833	63.1667	30.3333	5.91475	5.76235	5.53215	6.70013	5.56644	5.13298	4.62185	4.67956	4.78757	5.86992	7.26518	6.31611	6.02584	4.93434	6.74368	7.09216	6.05376	5.29012	P	P	P	P	A	A	A	A	A	P	P	P	A
ASCRP001876	3964.17	2873.5	1182.83	6796.33	895.667	249.167	118.5	115.5	198.333	3512.33	2414	3658	698.667	121.333	2781.67	2912.33	120.333	97	11.3435	10.6234	10.3657	10.7857	9.83961	8.45431	6.88861	6.78682	8.51424	10.8933	11.024	10.9951	10.9874	7.29017	11.0355	11.0738	7.31631	7.917	P	P	M	P	P	P	A	P	A	M	P	P	P
ASCRP001878	116.833	115.333	148.167	153.5	116.333	114.167	118.333	100.333	112.5	134.333	132.167	146	96.6667	107	78.1667	78.6667	66.6667	47	5.99138	6.01109	6.23895	6.07811	5.98164	6.18333	6.41477	6.37388	6.63233	5.77423	5.87476	6.0653	6.28054	7.049	5.98826	6.03912	6.18362	6.45261	P	P	P	P	M	P	A	P	P	P	P	P	P
ASCRP001879	99	98.6667	95	115	96	102.833	92.1667	84.8333	74.6667	124.833	133.167	137.333	84.1667	76.6667	60.3333	57.8333	73.6667	32.3333	5.64133	5.57569	5.30915	5.57373	5.38574	5.73887	5.81946	5.55055	4.82464	5.59356	5.87385	5.95788	5.71996	5.74527	5.60643	5.62356	6.3499	5.61794	P	P	A	P	A	A	A	A	A	A	P	P	A
ASCRP001884	111.667	110.667	110.833	137	135.5	105.833	98.1667	103.5	95.6667	155.5	181.667	176.833	98.8333	98.3333	98.3333	91.5	100.667	42	5.96159	5.98311	5.64375	5.89763	6.33177	5.81111	6.36329	6.4996	6.04064	6.06204	6.41733	6.3886	6.38138	6.75414	6.27939	6.22724	6.97727	6.21328	P	P	P	P	P	A	A	P	A	P	A	P	P
ASCRP001885	195.167	184	169.667	227	218.5	125.5	146.167	159.5	146.167	256	312.5	320	133.667	112.833	181	162.333	171.167	53.8333	7.16725	7.02873	6.52	6.68527	7.34884	6.5834	7.72863	8.00987	7.61085	6.93865	7.57953	7.34555	7.37394	7.27464	7.13053	7.02564	8.2126	6.7042	P	P	P	P	P	P	P	P	P	P	P	P	P
ASCRP001886	97.6667	101	98	118	110.333	103.333	96.6667	93.8333	92.8333	136.333	160.333	125.667	81.3333	79.3333	62.8333	59	65.3333	43.3333	5.5326	5.61366	5.3557	5.63448	5.82733	5.64738	6.00783	6.03816	5.87549	5.8054	6.21196	5.82825	5.69177	5.89646	5.65954	5.63363	6.11697	6.32201	P	A	A	P	P	A	A	A	A	P	P	P	A
ASCRP001887	102.667	105.333	107.833	109.833	100.833	104	96	92	92.5	116.833	93.6667	88.5	87.3333	88.3333	48.8333	45	47.6667	38.3333	5.72139	5.65417	5.45769	5.43862	5.53491	5.75523	6.02528	5.8158	5.89287	5.47715	5.05071	5.18838	5.96583	6.2472	5.33903	5.30623	5.58947	6.05017	P	A	M	P	A	A	A	A	A	A	A	A	A
ASCRP001889	244.5	210.833	147.667	335.333	127.333	101	87.3333	85.5	101.833	615.667	420.333	383.833	109.333	69.6667	291.5	310.333	69.6667	37	7.58621	7.25491	6.26491	7.15903	6.1789	5.52251	5.50052	5.52833	6.21783	8.423	8.1428	7.61927	6.7633	4.97564	7.87028	7.99611	6.22069	5.9532	P	P	P	A	P	A	A	A	A	P	P	P	P
ASCRP001890	87.3333	97.1667	97.5	109.5	104.667	107.333	88.5	90.1667	101	125.667	108.5	92	86.6667	110.667	55.8333	56.1667	53.6667	54.3333	5.23988	5.45227	5.33205	5.4833	5.66363	5.83996	5.8019	5.90633	6.30184	5.61487	5.34996	5.2751	5.94043	7.18596	5.50306	5.56531	5.82366	6.76663	A	A	P	P	A	P	A	A	A	P	A	P	P
ASCRP001891	152.333	152.833	110.833	207.333	101.667	96.6667	79.6667	81.6667	83.3333	383.167	223.833	265.333	84.6667	68.8333	191.5	192	44.1667	27.6667	6.66306	6.67152	5.55545	6.5537	5.56645	5.17844	5.32061	5.27286	5.35418	7.57863	6.87283	7.01266	5.85452	4.89319	7.21307	7.26695	5.44147	5.12586	P	P	P	P	A	A	A	A	A	P	P	P	A
ASCRP001894	184.833	168.667	242	197.833	247.167	144.333	115.667	116	132	155.5	296.667	266.333	106	99.5	152.333	148.667	110.333	42.5	7.04846	6.86403	7.27212	6.48041	7.61251	7.07694	6.74723	6.90955	7.28665	6.00457	7.50146	7.01585	6.63594	6.80228	6.88968	6.9	7.16241	6.2369	P	P	P	A	P	M	A	P	P	M	P	P	P
ASCRP001896	99.8333	99.6667	106.833	147.833	147.833	135	109.5	92.5	100.333	141.5	204.833	124.667	86.3333	72	98.3333	96.5	80.3333	31.5	5.58195	5.63194	5.45145	6.02979	6.47063	6.81309	6.10725	5.92613	6.11146	5.84166	6.74887	5.77664	5.79208	5.16145	6.29176	6.33794	6.49089	5.50984	A	A	P	P	M	P	A	A	A	P	P	P	A
ASCRP001897	85.3333	90	89.1667	118.667	106.333	105	78	78.8333	86	106.167	133	94	73.3333	66	75	67.6667	43.8333	28	5.17592	5.10925	5.11292	5.62657	5.75707	5.84304	4.85801	5.17829	5.63064	5.26712	5.93449	5.29517	5.19388	4.95749	5.92465	5.82458	5.48109	5.21113	A	A	A	P	P	A	A	A	A	A	P	A	A
ASCRP001899	90.3333	89.5	83	130.333	110.667	90	97.8333	75.6667	85.3333	122.333	134.167	113.333	74.8333	61.6667	73.1667	72.1667	49.8333	26.6667	5.31044	5.12418	4.9556	5.84198	5.8068	4.94871	5.47349	4.9763	5.41021	5.56895	5.87231	5.64045	5.15132	4.34618	5.89305	5.92612	5.66652	5.0107	A	A	A	P	P	A	A	A	A	A	P	P	A
ASCRP001901	457.333	379.333	330.667	458.667	411.167	186.5	303.667	336.333	263.333	449.333	804	1449.33	208.5	132.833	410	403.667	673.5	123.333	8.5391	8.0141	7.99087	7.4696	8.59765	7.79704	9.83037	9.9206	9.39074	7.84708	9.28505	9.8014	8.48143	7.72759	8.36449	8.38835	11.314	8.50866	P	A	P	P	P	P	P	P	P	P	P	P	P
ASCRP001903	94.1667	89.8333	91.6667	109.333	99.5	93.3333	83.1667	83.8333	83.6667	93.8333	127.833	141.5	78.3333	68.6667	50.5	47.3333	50.3333	27.5	5.313	5.26026	5.21767	5.51338	5.3666	5.19172	5.30388	5.31548	5.15366	4.95807	5.7639	5.97867	5.43897	5.142	5.37454	5.32178	5.67825	4.94537	A	A	A	P	A	A	A	A	A	A	P	P	A
ASCRP001904	95.6667	97.1667	108.5	116.333	133.167	108	100.167	104.333	92.5	119	112	149.5	78.1667	76.8333	61.8333	60.6667	65.5	29.3333	5.51128	5.47098	5.51217	5.56409	6.28691	5.82719	6.36371	6.50287	5.81209	5.5072	5.48561	6.13994	5.45258	5.56168	5.66827	5.67856	6.14659	5.2964	A	A	P	P	P	A	A	P	A	A	A	P	A
ASCRP001905	162.667	159.333	219	253.833	275.167	173.5	180.667	214.5	143.5	229.667	222.167	381.667	129.667	96	179.5	173.333	160.833	47.6667	6.79402	6.74632	7.02928	6.82789	7.81951	7.6195	8.49539	8.83963	7.53421	6.75491	6.90714	7.6062	7.29297	6.67608	7.11265	7.12362	8.03388	6.48996	P	P	P	P	P	P	P	A	P	P	P	P	P
ASCRP001906	15738	20284.7	8137.83	27522.3	11948.5	9624.33	2534.17	3976.17	550.333	5422.33	2077	4900.17	565	320.333	3252.5	3349.33	581.167	326.333	13.0876	13.6536	12.8659	13.1962	13.5157	13.8777	12.9177	13.2669	11.1225	11.6351	10.798	11.473	10.6101	9.94299	11.2668	11.2925	11.0557	10.4499	P	P	P	M	P	M	M	P	P	M	P	P	P
ASCRP001910	151.167	145.333	140.333	203	178.167	109	110.5	116.333	106.667	215.667	196.833	287	91.5	74.3333	131.667	128.333	102.333	34.6667	6.60391	6.53775	6.07605	6.50849	6.90178	6.06643	6.56391	6.90198	6.32359	6.64553	6.70129	7.1816	6.10792	5.62739	6.68393	6.71515	6.97686	5.7612	P	P	A	M	P	A	A	P	A	P	P	P	P
ASCRP001911	148.167	142	162	192	138.333	144.167	111.167	107.333	115.667	277.5	163.167	141	100.5	99.1667	131.5	116.167	86	55	6.58379	6.49871	6.4043	6.45359	6.35935	7.09157	6.65284	6.53201	6.72046	7.05776	6.25851	5.97714	6.43477	6.76016	6.67914	6.58105	6.61647	6.75417	P	P	P	P	P	P	A	P	P	P	P	P	P
ASCRP001914	97.3333	103.833	99.8333	119.5	102.167	92	99	96.1667	92.5	120.167	140	130.5	78.3333	78.6667	57.8333	53.1667	55.1667	29.3333	5.56838	5.60903	5.3134	5.61464	5.60555	5.08248	6.178	6.17579	5.75967	5.49795	6.03055	5.93058	5.52502	5.8691	5.58729	5.5011	5.8471	5.23109	A	A	A	P	A	A	A	A	A	A	P	P	A
ASCRP001917	86	93.3333	92.8333	142.667	104.667	87	97.8333	85	87.3333	116.667	159.333	110.833	72.1667	75.8333	93.6667	88.8333	69.1667	30.3333	5.08394	5.07837	5.13161	5.95927	5.73062	4.89862	5.67772	5.538	5.15955	5.40017	6.29375	5.64084	5.17533	5.4073	6.22222	6.19141	6.26476	5.46564	A	A	A	P	P	A	A	A	A	A	P	P	A
ASCRP001922	1363.5	2175.67	1027	4339	1247.33	1349.33	1269	1283.67	494	1598.17	421.833	915.5	424.333	783.5	1143	1079.33	384.833	726.833	10.08	10.2449	10.1211	10.1529	10.2879	11.0016	12.0443	12.0025	10.9521	9.86015	8.13851	9.13091	10.1828	12.0206	9.85653	9.8028	10.0576	12.0615	P	P	A	M	P	P	M	P	P	P	A	P	P
ASCRP001923	187.167	177.333	179.333	818.333	207.667	124.167	129.333	147.167	106.667	439.333	538.5	748.333	138.5	84.6667	593.5	584.833	233.167	53.1667	7.08244	6.98187	6.67031	8.05409	7.19649	6.50707	7.46519	7.68668	6.33499	7.80496	8.56496	8.81809	7.40395	6.25333	8.91524	8.94034	8.8956	6.70356	P	P	P	A	M	P	P	P	A	P	P	P	P
ASCRP001924	109.667	113	119.667	242.333	125.667	98	108.833	113.5	93	201.667	260.833	337	91.6667	78.5	191.333	177.167	126.333	37.5	5.87494	5.94543	5.72989	6.76734	6.1722	5.50341	6.58082	6.76963	5.87328	6.5248	7.21085	7.41686	6.16713	5.83249	7.20053	7.15101	7.44553	6.00982	P	P	P	P	P	A	A	P	A	P	M	P	P
ASCRP001926	113	111	114.333	171.167	118.5	93.1667	101.5	96.8333	86	167.333	164.333	191.667	84.1667	79.5	100.167	93	78.5	32	5.98792	5.89183	5.62219	6.26387	5.98072	5.13537	6.46568	6.18606	5.43148	6.16888	6.34612	6.53743	5.83136	5.89242	6.30695	6.27233	6.45845	5.59471	P	P	P	P	P	A	A	P	A	P	P	P	A
ASCRP001928	102.167	108	111.5	135.833	106.333	105.833	95.3333	90.8333	86.8333	110.5	136.333	127.167	78	75.6667	87.8333	81.3333	51.6667	34	5.74106	5.80112	5.59004	5.89509	5.69388	5.91065	5.63292	5.82463	5.53057	5.30316	5.9364	5.85556	5.51181	5.5259	6.11909	6.05988	5.72887	5.62513	P	P	P	P	P	P	A	A	A	A	P	P	A
ASCRP001930	101.833	109.667	119.333	123	103.667	104.833	104.333	94.6667	91.6667	144.667	94.6667	97.1667	84.6667	73.8333	59.5	57.1667	43.3333	34.3333	5.6549	5.78562	5.77781	5.71883	5.72532	5.82803	5.92298	6.04579	5.71841	5.91367	5.22415	5.42469	5.85694	5.40422	5.6116	5.64271	5.44782	5.81663	A	P	P	P	P	P	A	A	A	A	A	P	P
ASCRP001931	95	99	112.833	127	104.5	107.333	89.3333	87.6667	86	151.833	97.5	90	74.3333	71.6667	62.8333	55.3333	41	32.3333	5.4824	5.6496	5.62491	5.77831	5.68246	5.90566	5.91572	5.81611	5.22732	5.99824	5.21782	5.25698	5.24691	5.2948	5.65856	5.54438	5.33141	5.576	A	A	P	P	P	A	A	A	A	P	A	P	A
ASCRP001933	95.3333	92.3333	94.3333	141.333	127	95	89	95.6667	85	109.667	198	160	78.1667	66.1667	85.3333	78.3333	60	29	5.43838	5.30742	5.29485	6.00192	6.20516	5.25116	5.87935	6.15615	5.45966	5.32147	6.69835	6.22318	5.51524	4.88073	6.09677	6.04073	5.98317	5.18673	A	A	A	P	P	A	A	P	A	A	P	P	A
ASCRP001934	97.1667	108	111	110.667	138.667	110	229.5	232.333	151	255.833	126.833	113.167	104.167	140.333	91.8333	84	75.6667	104.167	5.65746	5.83915	5.54495	5.46608	6.37156	5.99024	9.1099	9.04786	7.69866	6.94424	5.54453	5.66343	6.59875	7.91045	6.1847	6.13038	6.39736	8.14972	A	P	P	P	P	A	P	P	P	P	A	P	P
ASCRP001936	111	114.167	108	143.667	104	107.833	89	83.6667	81.6667	197.833	126.667	124.667	71	70.8333	76.6667	72	45.3333	30	5.94934	5.98001	5.49228	6.00487	5.67013	5.96514	5.52207	5.61033	5.00026	6.46042	5.7904	5.81745	5.12318	5.23121	5.92878	5.92703	5.53228	5.38596	P	P	A	P	P	P	A	A	A	P	A	P	A
ASCRP001939	1653.67	1406.67	782	2089.5	354	92.5	71.6667	74.8333	153.667	4175.83	1614.5	4128.83	345.333	70.6667	2289.83	2061.5	127.5	110.333	10.3744	9.64316	9.71303	9.13491	8.29038	4.99053	4.81191	4.81776	7.80357	11.2268	10.2774	11.1259	9.80533	5.1668	10.7993	10.6552	7.46979	8.28503	P	P	P	P	P	A	A	A	P	P	P	P	P
ASCRP001940	110.667	98.5	206.167	124.667	100	113.667	95.1667	88.6667	109	151	124.333	103	98.6667	107.833	68.5	64.3333	55	61.3333	5.88951	5.50261	6.94165	5.7557	5.52461	6.15753	6.23681	5.69234	6.62523	6.00112	5.76121	5.49691	6.41183	7.05184	5.7816	5.75068	5.84472	7.00235	P	P	P	P	A	P	A	A	P	P	A	P	P
ASCRP001941	398.5	326.167	250	691.667	256.333	109.833	81	75	107.167	716	1350.83	1083.83	193.333	77.1667	1083	1180.83	101.167	53.6667	8.32278	7.84267	7.36455	7.86901	7.68413	6.08489	4.74275	4.90984	6.36083	8.63793	9.99062	9.41796	8.32038	5.646	9.77232	9.93352	6.97764	6.72505	P	P	P	P	P	P	A	A	A	P	P	P	P
ASCRP001942	456.5	378.333	938.667	522.667	687.5	551.5	346.333	428.5	449.833	659.667	409.833	446.5	305	92.8333	289.5	268	666.5	85	8.54242	8.01159	9.99257	7.60453	9.46546	9.74436	10.0649	10.4144	10.8087	8.51151	8.08748	7.87995	9.48248	6.61428	7.8753	7.8095	11.3101	7.70299	P	P	P	P	P	P	M	P	P	P	P	P	P
ASCRP001945	108.667	106.333	117	150.333	120.5	108.667	86	89	87	164.5	131.833	188.333	83.8333	80	76.8333	69.8333	53.8333	32.8333	5.8588	5.80234	5.68239	6.0655	5.94049	5.86883	5.65516	5.80027	5.55926	6.17597	5.84962	6.45453	5.81648	5.71751	5.95906	5.86349	5.76967	5.57943	P	P	P	P	M	A	A	A	A	P	P	P	A
ASCRP001946	104.667	103.167	96.8333	117.167	93.1667	97	120.167	85.3333	89.6667	160	109.667	109	75.5	71.6667	65.3333	61.5	45.3333	32	5.69577	5.53742	5.19787	5.57973	5.35036	5.45465	5.84144	5.44365	5.515	6.03646	5.52862	5.56639	5.35899	5.19849	5.72498	5.71003	5.58594	5.62421	P	A	A	P	A	A	A	A	A	P	A	P	A
ASCRP001947	94.5	98.5	103.667	104.833	129	101	108.5	103.167	87	125.667	134.167	175.5	90.5	92	65.5	63.5	102.667	46.1667	5.56555	5.54563	5.41775	5.37629	6.22851	5.46441	6.79512	6.43666	5.43044	5.62428	5.74058	6.39974	6.18007	6.54717	5.74222	5.75574	6.98059	6.4531	A	A	P	A	P	A	A	P	A	A	A	P	P
ASCRP001950	92	93.5	90.8333	126	94.6667	89.1667	76.1667	80.3333	83.5	109.167	132.667	114.833	73.1667	65	76.1667	69.8333	44.3333	28.5	5.3779	5.38734	5.15503	5.79539	5.34996	4.98339	4.90638	5.34854	5.26925	5.32078	5.89423	5.66839	5.15015	4.68907	5.9552	5.88113	5.50936	5.14456	A	A	A	P	A	A	A	A	A	A	P	P	A
ASCRP001951	97.8333	104.333	114.667	136.667	105.5	105.833	99.5	96.5	102	110.333	142.667	130.333	84	85.3333	79.5	82	68.6667	42.8333	5.67312	5.71513	5.63615	5.94822	5.73376	5.84244	6.36043	6.20927	6.30383	5.3839	6.05996	5.88883	5.7983	5.93649	5.98409	6.10452	6.21859	6.25264	P	P	P	P	P	A	A	P	A	A	P	P	A
ASCRP001953	86.6667	97.3333	108.333	136.667	121.667	108.333	87.6667	90.3333	100.667	115.667	160	134.667	75.3333	85.8333	83.1667	79.8333	75.1667	38	5.33818	5.66032	5.52724	5.92508	6.0409	5.77201	5.88957	6.0138	6.20897	5.43988	6.26718	5.93953	5.36379	6.18351	6.04586	6.04723	6.38125	6.05736	A	A	P	P	P	A	A	A	A	A	P	P	A
ASCRP001954	128.167	124.5	124	214	159.333	111.5	124.667	112	110.833	157.667	260.333	218.833	93	82.3333	139.5	142.667	96.5	34	6.23867	6.17093	5.77635	6.58292	6.65933	6.05838	6.77645	6.74216	6.62714	6.06231	7.20338	6.72648	6.17081	6.02045	6.77733	6.84598	6.85435	5.70731	P	P	P	P	P	P	A	P	P	A	P	P	P
ASCRP001955	112.667	112.5	116.833	217.167	160.333	115	110.333	106.167	103.167	154.333	259.167	231.333	89.8333	81	145.333	138.167	98.3333	32.6667	6.00796	6.02042	5.71786	6.61606	6.65706	6.10876	6.73711	6.51229	6.38765	6.01737	7.14187	6.79597	6.09353	5.83705	6.81745	6.79396	6.89545	5.64693	P	P	P	P	P	P	A	P	A	P	P	P	P
ASCRP001956	107.5	113.5	130.167	189.333	131.5	103.667	110.5	107.167	105.5	149.333	195.833	186.667	90	78.6667	130.833	122.667	101.667	35.6667	5.8804	6.00564	5.91027	6.41596	6.22685	5.73677	6.62537	6.50179	6.48496	5.93215	6.65626	6.46693	6.09148	5.77698	6.68207	6.65178	6.97827	5.81233	P	P	P	A	P	A	A	P	A	P	A	P	P
ASCRP001957	105.667	99.8333	116.167	184.167	147.333	109	100.167	102.667	107.833	131.333	219.5	208	86	83.1667	144.667	118	119.167	38.6667	5.85334	5.64756	5.71914	6.37557	6.49181	5.95836	6.27316	6.51819	6.60664	5.75171	6.84874	6.60008	5.89608	6.10099	6.8225	6.55121	7.32215	6.07899	P	P	P	P	P	A	A	P	A	P	P	P	A
ASCRP001958	101.333	94.3333	96.3333	135.167	100.333	92.3333	88.1667	90.1667	90.1667	119.167	153.333	142	78.3333	69.8333	92.3333	86.3333	68.3333	29.6667	5.5961	5.41054	5.33141	5.88734	5.53593	5.04425	5.78035	5.96283	5.63856	5.5137	6.1449	6.03531	5.56793	5.13025	6.21041	6.17388	6.2233	5.25432	A	A	A	P	A	A	A	A	A	A	P	P	A
ASCRP001963	160.333	149.333	163.333	248.833	167.333	117.667	130.667	126	107	190.333	220.667	291.833	110.833	85.8333	178.333	167.5	158.333	48.3333	6.72633	6.56529	6.41608	6.76524	6.76947	6.32232	7.14912	7.17354	6.28904	6.38831	6.88316	7.16633	6.76519	6.27612	7.10771	7.07301	7.99999	6.51638	P	P	M	P	P	A	M	M	A	M	P	P	P
ASCRP001966	147.167	150	161.833	307.333	167	117	105.333	117.5	93.6667	254.167	302.667	315.5	99.3333	79.6667	222.167	215.167	142.667	41.3333	6.59164	6.64053	6.41915	7.06946	6.77552	6.26397	6.74578	6.93757	6.00154	6.91776	7.50245	7.30634	6.49396	5.77964	7.42752	7.43966	7.72056	6.1844	P	P	P	P	P	P	A	M	A	P	M	P	P
ASCRP001967	951.5	797.333	553.5	1896.67	511.333	202.667	174.333	196.167	169.333	2101.33	1464.17	2096.5	257.5	110.167	1078.33	1027	323	86.5	9.68235	8.98791	9.03671	9.03743	8.9497	7.99406	8.32931	8.64137	8.05101	10.2121	10.1084	10.3803	9.00621	7.15816	9.78768	9.72517	9.6349	7.74039	P	A	P	P	P	P	M	P	P	P	P	P	P
ASCRP001972	128.833	126	96.3333	161	109.167	94.1667	88.5	78.3333	90.8333	157	237.333	137.333	88.3333	68.1667	74.3333	75.6667	40.1667	29.6667	6.24772	6.22125	5.1689	6.1856	5.84529	5.19737	5.17462	5.06089	5.52496	6.04658	7.03793	5.98829	6.01511	4.94061	5.91611	5.97927	5.37609	5.20839	P	P	A	P	P	A	A	A	A	P	P	P	P
ASCRP001974	100.333	99.3333	99.5	144	123	114.833	104.667	100	80.8333	148.333	153.5	132.167	81.8333	70.8333	74.3333	78.6667	67	29	5.68043	5.47412	5.35329	5.99822	6.07514	6.1664	6.24288	6.20157	5.11421	5.95418	6.12827	5.92001	5.6408	5.1276	5.90735	6.05183	6.1921	5.22384	A	A	P	A	P	P	A	A	A	P	M	P	A
ASCRP001976	96.3333	98.6667	91.5	107.5	84.6667	88.6667	99.6667	82.5	85	129.333	106.667	107.333	74.6667	72.6667	62.5	64	43	28.5	5.43211	5.40259	5.08483	5.41637	5.03215	4.94314	5.3224	5.43225	5.28014	5.66501	5.47956	5.57728	5.27813	5.29052	5.67428	5.75868	5.44783	5.0381	A	A	A	P	A	A	A	A	A	P	A	P	A
ASCRP001977	109.167	118.167	107.333	122.5	105.667	92.3333	100.333	88.8333	90.3333	162.667	191.333	168.167	82.5	76.3333	60.1667	63.3333	58.8333	28.6667	5.8644	6.04775	5.51226	5.67017	5.65304	5.16851	5.76034	5.81926	5.58722	6.13121	6.59355	6.32355	5.77374	5.41347	5.61442	5.73207	5.94919	5.16028	P	P	P	P	P	A	A	A	A	A	P	P	A
ASCRP001979	87.1667	92	108.167	104.333	97.8333	93.8333	92.3333	79.6667	95.3333	116.833	98.8333	95.1667	83	100	59.3333	52.3333	52.6667	59	5.22816	5.14969	5.46423	5.37276	5.49335	5.27787	5.41335	5.25345	5.92198	5.47735	5.3062	5.35866	5.76207	6.84375	5.58215	5.47794	5.76755	6.97198	A	A	A	P	A	A	A	A	A	A	A	P	P
ASCRP001980	118.333	117.333	133.333	116.5	116	107.333	106	102.667	99	123	126.333	110.333	86.5	79	63.6667	59.3333	55.1667	31.3333	6.05402	6.08105	5.95848	5.58958	5.93672	5.85932	6.29964	6.3726	6.14291	5.5483	5.70625	5.57223	5.96312	5.90404	5.70592	5.64948	5.83404	5.38543	P	A	P	P	P	P	A	P	A	P	P	P	A
ASCRP001981	112.667	116.833	119	120.667	106.5	102.5	122.333	94	91.5	128.167	125.5	112.833	74.8333	79.5	70.5	63.8333	61.3333	32.3333	5.95198	6.03214	5.68071	5.67255	5.74965	5.67734	6.84748	6.01509	5.72067	5.63237	5.80996	5.70767	5.41154	6.05275	5.83323	5.73385	5.99609	5.66602	P	P	P	P	P	A	A	A	A	P	P	P	A
ASCRP001982	141.167	133.167	133	148.667	134.667	111.5	90.1667	93.8333	100.333	139.5	200.667	145.333	83.5	83	90.8333	83	67	35.6667	6.44845	6.37013	6.00542	6.06835	6.27295	6.04318	5.89571	5.99015	6.13431	5.86263	6.65162	6.06963	5.88238	6.21358	6.16942	6.10712	6.17449	5.81586	A	P	P	P	M	P	A	P	A	P	M	P	P
ASCRP001986	103.833	102.167	101.833	96.3333	115.5	102.167	85.8333	86	100.5	99.6667	120	172.833	79.1667	72	47	63	42.8333	25.6667	5.78778	5.7078	5.30672	5.16809	5.9125	5.51181	5.54969	5.70829	6.25351	5.1064	5.63706	6.30853	5.44319	5.18698	5.2896	5.64569	5.42931	4.7633	A	P	M	A	P	A	A	A	A	A	A	M	A
ASCRP001988	98.1667	106	103	119	112.333	126.833	86.5	90	108.333	169	125	120.667	94	98	81.5	76.5	58.5	55	5.66707	5.74137	5.43715	5.64928	5.87346	6.54157	5.72432	5.72326	6.60106	6.23108	5.72519	5.75322	6.29856	6.78888	6.04692	6.00611	5.96217	6.7904	A	P	P	P	P	P	A	A	P	P	A	P	P
ASCRP001991	104.333	103.333	154.5	123.5	131.5	120	106.833	93.8333	117.5	132.5	121.5	122.667	98.8333	131.333	58	60.1667	51	69	5.75723	5.73724	6.37835	5.74784	6.21455	6.34165	6.58991	6.06338	6.86514	5.73072	5.6447	5.75107	6.31669	7.68582	5.55446	5.65401	5.70799	7.28547	P	P	P	P	P	P	A	A	P	P	A	P	P
ASCRP001992	262.167	236.167	208.667	294	173.667	149	104.333	107.667	148.833	768.833	583.667	396.833	176.5	83.3333	342.667	335.167	125.5	52.6667	7.71855	7.41451	6.95168	7.00853	6.875	7.17957	6.46661	6.67119	7.65604	8.71591	8.65321	7.66508	8.07141	6.05993	8.11612	8.10338	7.42401	6.68891	P	P	P	P	P	P	A	P	P	P	M	A	P
ASCRP001993	268.167	227.833	220.667	217.667	184.333	157.667	137.667	157	154.833	258.167	178.167	196.167	123.333	104.667	128.833	122.333	100.833	56.6667	7.73255	7.36532	7.08836	6.63213	6.98681	7.35513	7.6063	8.00907	7.79409	6.95323	6.50972	6.54585	7.13335	6.93461	6.6639	6.6457	6.95537	6.82915	P	P	P	P	P	P	P	P	A	P	P	P	P
ASCRP001996	98	95.5	105	113.333	113.667	102.167	95.3333	95	85.5	112	127.167	107.333	80.1667	73.8333	63.8333	62.3333	60.3333	35	5.58235	5.40697	5.4892	5.52617	5.94181	5.52887	6.07292	6.19807	5.58808	5.42228	5.82694	5.55843	5.62799	5.5329	5.66909	5.73306	5.95741	5.81663	A	A	P	P	P	A	A	P	A	A	A	P	A
ASCRP001997	110.5	93.6667	103	121	106.5	100	106	104.167	100	136.667	110	125.167	79.8333	68.1667	76.6667	76.5	82	31	5.85815	5.34053	5.44342	5.65747	5.7489	5.6289	6.57294	6.46895	6.15441	5.78732	5.53469	5.85089	5.56081	5.00906	5.9626	6.02024	6.53855	5.53484	A	A	P	P	P	A	A	P	A	P	A	P	A
ASCRP002003	159	148.5	248.667	363	676	350	403.5	489.333	166	332.833	525.833	422.667	128	98.6667	286.833	277.667	256.667	58.3333	6.74547	6.59153	7.33069	7.23917	9.43656	9.09595	10.3426	10.6513	8.01615	7.34778	8.5232	7.77073	7.22148	6.70107	7.85506	7.8545	9.12027	6.89169	P	P	P	P	P	P	M	P	P	P	M	P	P
ASCRP002005	94.5	96.1667	115.667	112	108.833	95.8333	98	97.8333	100.5	110	110.667	103.667	80.8333	76	65.3333	65.1667	59	30	5.48778	5.36647	5.59265	5.44148	5.71422	5.24215	6.02661	6.19409	5.90079	5.26938	5.51359	5.51802	5.58119	5.24631	5.74151	5.7942	5.97194	5.30068	A	A	M	A	M	A	A	A	A	A	A	P	A
ASCRP002017	140.167	134.333	140.667	162.333	134	157.167	100	103.667	113.5	199.667	109.833	103.667	101	119	86.5	79.3333	61.5	56.3333	6.48888	6.43248	6.10431	6.19918	6.30656	7.26978	6.29759	6.46086	6.74569	6.51703	5.40805	5.54954	6.45196	7.39367	6.10708	6.05416	6.04743	6.79744	P	P	P	P	P	P	A	P	P	P	A	P	P
ASCRP002019	90.1667	94.1667	102.667	101.167	90.6667	104	99.6667	84.1667	91.5	122.667	106.333	87.3333	86.8333	112.667	47.5	45.6667	45.6667	50.1667	5.38198	5.37042	5.43212	5.36788	5.22808	5.70556	6.01635	5.57537	5.88579	5.57216	5.37601	5.14243	5.86456	7.24935	5.30203	5.33561	5.50006	6.64074	A	A	P	A	A	A	A	A	A	A	A	A	P
ASCRP002021	118.5	108.167	108.167	137.333	101	109.667	81	78	82.1667	216.667	126.667	158	85.8333	74	92.3333	86.6667	41.6667	38	6.10537	5.84643	5.58369	5.91209	5.53248	5.82607	4.95301	4.86286	5.19238	6.6756	5.77833	6.17469	5.74597	5.22504	6.20264	6.1735	5.38019	6.0722	P	P	P	P	A	A	A	A	A	P	P	P	A
ASCRP002022	93.1667	93.5	218.833	113.333	185.5	125.667	100.333	99	93.1667	109.5	111	92.3333	87.1667	73.5	68.6667	62	69.1667	37.1667	5.34642	5.18043	7.05304	5.50037	6.98896	6.67738	6.38268	6.2616	5.87539	5.21852	5.46536	5.35336	5.92275	5.29234	5.81238	5.73263	6.24493	5.96751	A	A	A	P	P	P	A	A	A	A	A	P	P
ASCRP002025	94	98.6667	108.833	99	89.3333	95.8333	95.8333	85	94.5	120	97.6667	94.5	85.6667	104.167	46.3333	43.3333	40.8333	36.6667	5.43402	5.55864	5.55908	5.2714	4.97081	5.28301	5.83188	5.40515	5.88364	5.5802	5.13978	5.27956	5.8351	6.94134	5.28232	5.23231	5.32713	5.91222	A	A	P	A	A	A	A	A	A	P	A	A	A
ASCRP002029	99.8333	93.3333	105.667	115.5	99.8333	91	70.3333	69.8333	72.6667	158.833	118	141.667	78.6667	69.8333	71.6667	69.1667	36.6667	32.8333	5.68719	5.439	5.51111	5.61937	5.51085	4.98469	4.5246	4.52529	4.61009	6.0701	5.64874	6.03206	5.41976	5.10159	5.83795	5.87173	5.14655	5.74481	P	A	P	P	A	A	A	A	A	P	A	P	A
ASCRP002030	98.6667	96.6667	113.667	103.5	103	100.333	87	80.5	86.5	129.333	111	105	78.6667	71.6667	65.8333	59.6667	58.6667	36.8333	5.62248	5.43654	5.66043	5.38862	5.66016	5.58969	5.57248	5.4238	5.41653	5.68542	5.53751	5.549	5.54018	5.2615	5.71316	5.65039	5.92716	5.94374	A	A	P	P	P	A	A	A	A	P	A	P	A
ASCRP002031	147.833	145.5	216.833	226.167	147.667	127.5	87.6667	87.3333	102.5	266.5	318.5	223.5	115.5	81.5	136.5	143.167	66.6667	39.1667	6.6155	6.58092	7.02075	6.66268	6.50461	6.59656	5.72304	5.68966	6.23668	6.99564	7.59493	6.74802	6.92609	5.94849	6.73996	6.86044	6.17821	6.07899	P	P	P	P	P	P	A	A	A	P	M	P	P
ASCRP002035	103.333	103.667	131.5	129.333	125.667	123.167	95	94.3333	108.667	164.5	121.667	113.333	97.8333	128.833	89.1667	82.6667	71.6667	91.5	5.68193	5.7493	5.96642	5.84498	6.20196	6.51842	6.14437	6.0543	6.66929	6.17949	5.71577	5.60925	6.34757	7.693	6.15053	6.09115	6.28905	7.85759	P	P	P	P	P	P	A	A	P	P	A	P	P
ASCRP002036	132	127.167	122.333	141.667	113.167	89.6667	88.3333	75	85.3333	281.833	617.5	558.5	141.833	72.6667	325.167	331.667	61	35.3333	6.29296	6.25854	5.76665	5.95014	5.88638	4.99878	5.42554	4.91014	5.35564	7.07065	8.80043	8.29541	7.51181	5.24943	8.02683	8.09659	6.0006	5.86052	P	P	P	P	P	A	A	A	A	P	P	A	P
ASCRP002038	148.333	137.667	305.667	352.167	171.833	129.167	130.667	145	105.667	242.667	363.667	411	136.167	77.6667	269	260	180	42.6667	6.60443	6.4771	7.83638	7.20582	6.80547	6.57351	7.48313	7.73276	6.42463	6.84191	7.85241	7.72573	7.39503	5.67218	7.75522	7.75246	8.32903	6.298	P	P	P	P	P	P	P	P	P	P	A	P	P
ASCRP002039	133.5	133.833	172.833	153.833	161.167	134.167	102.333	120.167	100.333	150.333	142.5	171.833	91.3333	82.1667	77.8333	74.6667	65.3333	41.6667	6.34747	6.40388	6.57449	6.12269	6.69965	6.84385	6.6116	7.03829	6.25519	5.97903	6.02789	6.33906	6.13828	6.24264	5.96527	5.97911	6.15197	6.17821	P	P	P	P	P	P	A	P	A	P	A	P	P
ASCRP002040	109.167	115.167	156.667	113.167	114.667	107.833	114.5	97.6667	95.3333	124	103.833	103.833	89	78.8333	61.8333	59	71.8333	40.6667	5.88334	5.9812	6.34933	5.53985	5.9136	5.9125	6.35844	6.21029	5.83747	5.55771	5.39645	5.48176	5.94975	5.87037	5.63607	5.62319	6.32459	6.17326	A	P	P	P	P	P	A	A	A	A	A	P	P
ASCRP002042	769.167	1954.67	247.833	3790.5	478.833	562.167	222	226.333	136.667	163	139.5	130.333	126.167	177	76	73.6667	59.5	85.6667	9.34906	10.0917	7.25407	9.93802	8.85636	9.76803	8.9545	8.9879	7.35334	6.1395	6.01902	5.8922	7.18691	8.54986	5.94514	5.95366	5.98236	7.69833	A	P	P	P	P	P	M	P	P	P	P	P	P
ASCRP002044	98.3333	100.833	228.5	114.667	102.833	102.667	101.333	102.333	89.8333	110.167	101.667	95.1667	75.3333	82	41.6667	42.6667	53.1667	34.1667	5.61797	5.51543	7.11589	5.52048	5.66385	5.7386	6.26082	6.36238	5.47554	5.26133	5.33201	5.38657	5.33688	6.05942	5.18252	5.22659	5.80389	5.80313	P	A	P	P	A	A	A	P	A	A	A	P	A
ASCRP002045	141.5	162	172.833	271.333	143	176.5	106.333	114	107.833	254.333	129.5	128.833	96.6667	101.5	98.1667	98.1667	61.3333	53	6.5172	6.86397	6.57374	6.92032	6.38339	7.63545	6.67941	6.81919	6.62004	6.94092	5.74778	5.82166	6.32308	6.85943	6.28614	6.31222	6.02352	6.6877	P	P	P	P	P	P	A	P	P	P	A	P	P
ASCRP002048	147.667	132.5	144	166.333	250.667	150.333	147	170.333	104.667	169.167	222.5	265.167	93.3333	82.6667	110	101.833	118.833	35.6667	6.53814	6.33445	6.13639	6.23564	7.62596	7.20432	7.66909	8.20294	6.25333	6.18283	6.92024	7.02244	6.11096	5.89044	6.44876	6.36775	7.29414	5.91956	P	P	P	P	P	P	M	P	A	P	P	P	P
ASCRP002049	124.667	120.5	112.833	148.667	227.667	147.5	157.667	169.667	104.5	177.5	217.833	222.667	94.8333	72	94.8333	97.3333	136.5	38.3333	6.17451	6.04913	5.57577	6.03814	7.43186	7.11256	8.02017	8.21389	6.39421	6.22987	6.86839	6.73148	6.2969	5.11882	6.2217	6.33442	7.64446	6.0673	P	P	P	P	P	P	M	M	A	M	P	A	P
ASCRP002051	182.833	157.667	158.5	219.833	130	118	95.6667	91.6667	99.3333	312.333	288.5	253	126	79.5	105	110.667	58.8333	45.3333	6.98679	6.76875	6.40272	6.65231	6.21068	6.32744	5.82516	6.00583	6.2516	7.26802	7.44237	6.92633	7.19163	5.97135	6.3813	6.50635	5.9349	6.42214	P	P	P	P	P	P	A	A	A	P	P	P	P
ASCRP002053	1571.33	1351	857	2345	576.333	111	81.3333	74.6667	156.667	4415.67	2752.33	3849.5	351.167	78.1667	4105.67	3653.5	156.667	143.5	10.3216	9.59404	9.8632	9.26367	9.13155	6.01299	5.15247	5.15596	7.8761	11.3416	11.2433	11.0481	9.85558	5.64288	11.5438	11.4127	7.95721	8.80047	P	P	P	P	P	A	A	A	P	P	P	P	P
ASCRP002054	5192.83	9609.67	1116.67	11751.3	5276.33	4549.17	335.333	514.5	187.167	957	380.667	804.667	184.5	209.5	330.5	315.167	116.333	154	11.2936	12.3147	10.2653	11.7925	12.2785	12.5533	9.72291	10.7176	8.39051	8.96984	7.95793	8.92065	8.14397	8.91275	8.06491	8.01725	7.24769	8.97659	P	M	P	M	P	P	M	P	P	A	P	P	P
ASCRP002058	136.333	231.333	227.667	533.333	152	171.833	96	97.6667	99.6667	192.667	171.333	161	96.6667	99.8333	81.8333	83.1667	62	47.3333	6.41134	7.41816	7.1586	7.62695	6.55364	7.54743	6.19104	6.24597	6.29966	6.46086	6.34335	6.20366	6.30522	6.76019	6.04143	6.13057	6.03523	6.4546	P	P	P	P	P	P	A	P	A	P	P	P	P
ASCRP002059	104.5	110.667	130.333	138.167	111.667	106.5	94.1667	96.6667	86.1667	144.833	143.833	144.833	82.1667	81.5	76.6667	74.3333	69.6667	35.3333	5.81655	5.93989	5.93711	5.9325	5.90406	5.77638	6.04458	6.15551	5.44719	5.90873	6.01778	6.07603	5.79768	5.97793	5.94818	5.95217	6.2145	5.8692	P	P	P	P	P	A	A	P	A	P	P	P	A
ASCRP002062	90.6667	464.333	118.667	1514	234.333	176.5	73.6667	76.8333	72.6667	101	98	101.667	64.8333	60.5	47.6667	44	34.3333	25.3333	5.22573	8.27391	5.75205	8.72425	7.47058	7.66363	4.78957	4.99005	4.76024	5.09288	5.23785	5.4144	4.64608	4.50016	5.30298	5.27545	5.04927	4.85881	A	P	P	A	P	P	A	A	A	A	A	P	A
ASCRP002064	89.3333	94.6667	136	117.833	139	130.833	148.833	127.167	127.333	155.167	114.833	115.5	95.3333	146.333	53	50.5	54.6667	49	5.2877	5.46047	6.05773	5.63856	6.39051	6.71191	7.94985	7.24945	7.15513	6.07646	5.56269	5.66793	6.28082	7.99613	5.42359	5.3975	5.81017	6.54625	A	A	P	P	P	P	P	P	P	P	A	P	P
ASCRP002065	114	103	140.667	132.333	134.667	130.333	189.167	173.833	136.167	227.5	143	118	107.333	154.833	68	63.1667	74.6667	61	6.00839	5.75958	6.07873	5.86976	6.30149	6.74772	8.62685	8.31929	7.45323	6.73319	5.98716	5.71941	6.65451	8.20932	5.7677	5.72561	6.3941	6.98815	P	P	P	P	P	P	P	P	P	P	P	P	P
ASCRP002066	103	97.6667	118.167	114.167	115.5	94.3333	99.5	109.5	86.6667	148.833	133.667	138.667	93.3333	70	69.1667	62.6667	93.3333	35.1667	5.76187	5.48673	5.73479	5.54333	5.90592	5.14086	6.20385	6.60509	5.61194	5.94024	5.86324	5.94903	6.08758	4.99378	5.82367	5.71958	6.81711	5.84668	P	A	P	M	A	A	A	P	A	P	P	A	M
ASCRP002067	123.833	115.167	170.167	129	134.667	127.333	104.167	108.5	179.333	186.5	130.167	110.167	118	100.667	94	83.1667	111.167	58.3333	6.18939	6.02342	6.53987	5.79751	6.31275	6.68068	6.52883	6.65028	8.30399	6.40872	5.79082	5.58421	6.93633	6.85685	6.20823	6.11088	7.16961	6.89385	P	P	P	P	P	P	A	P	P	P	P	P	P
ASCRP002068	176.667	164.5	230.833	220.167	212.833	196.667	126.667	135.5	187.5	346.667	207.333	168.667	159.167	153.833	175.5	157.667	122	102.167	6.99027	6.86246	7.17136	6.62638	7.28407	7.8961	7.34484	7.48254	8.4492	7.43083	6.72564	6.29873	7.75173	8.15998	7.08477	6.98337	7.35868	8.04913	P	A	P	P	P	M	A	P	P	P	P	P	P
ASCRP002069	281.833	628.833	281.667	1736.5	370.5	300.833	194	198	163.833	454.333	362.833	323.667	195.833	176.333	1233.17	1076.83	166.333	152.167	7.78427	8.67805	7.64205	8.91321	8.37156	8.8399	8.6349	8.67863	7.91305	7.86072	7.84891	7.35553	8.36072	8.51991	9.96931	9.79551	8.10794	8.94122	P	P	P	P	P	P	P	P	P	P	P	P	P
ASCRP002071	89.8333	92.8333	128.333	104.667	88.3333	94	72	76.1667	82.1667	117.833	92.8333	85.3333	85.1667	69.5	62.8333	64.3333	68.3333	29.3333	5.33652	5.37751	5.93632	5.42596	5.16361	5.15007	4.7204	5.002	5.47683	5.46105	5.01021	5.13586	5.84055	5.21312	5.67376	5.79557	6.20671	5.3544	A	A	P	P	A	A	A	A	A	A	A	A	P
ASCRP002072	483.333	590	515.833	981.5	648.167	693.167	500	464.667	461	545.667	376.167	614.333	395.333	741.833	360	363.833	322.167	715.167	8.61872	8.60595	8.92876	8.22409	9.35588	10.1416	10.8637	10.5588	10.8625	8.23848	7.91318	8.46108	10.066	11.8813	8.18067	8.21768	9.61641	12.0482	P	P	P	P	M	P	P	P	P	P	P	P	P
ASCRP002073	90.6667	94.6667	125.667	111.5	104.167	99	85.8333	91	90.5	104	116	116.333	79.5	74.5	60.6667	58	56.3333	31.3333	5.37045	5.36708	5.85828	5.55633	5.66137	5.42343	5.64445	5.91805	5.85495	5.24547	5.55174	5.70592	5.60208	5.41921	5.63733	5.61638	5.89321	5.56874	A	A	P	P	A	A	A	A	A	A	A	P	A
ASCRP002074	324.333	290.667	662.333	1882.5	811	150.333	81.1667	82.5	158.667	586.667	1371.5	813	328	138.667	2888.17	2943.17	190	99.3333	8.04864	7.72468	9.40532	9.01315	9.68863	7.04023	5.29986	5.59266	7.9605	8.37433	10.0185	8.94388	9.68036	7.74933	11.0965	11.072	8.43317	8.0181	P	P	P	P	M	M	A	A	P	P	P	P	P
ASCRP002075	166.5	153.833	228.833	219.667	158.667	170.333	97	102.333	117	387.833	190.333	146.667	128.333	95	164.667	148	89.5	61.6667	6.83235	6.70266	7.15287	6.63006	6.65946	7.51894	6.23629	6.42452	6.81463	7.60598	6.61593	6.09655	7.25469	6.6355	6.99998	6.89805	6.725	6.99822	P	P	P	A	P	P	A	A	P	P	P	P	P
ASCRP002081	100	102	111.5	110.833	99	101.5	84.6667	85	88	151.667	118.833	111.333	78.8333	72.8333	60.6667	58.3333	53	39	5.60663	5.60041	5.64811	5.53609	5.58092	5.72611	5.45343	5.45298	5.51118	6.00131	5.62576	5.61	5.48683	5.38735	5.6379	5.60621	5.50759	6.01749	A	P	P	P	A	A	A	A	A	P	A	P	A
ASCRP002082	139.167	130.667	183.5	180.667	116.667	95.5	110	114.667	101.667	160.667	199.333	228	92	74.6667	147.667	136	129.5	40.1667	6.44302	6.35161	6.72754	6.37054	5.97873	5.32175	6.80229	6.96343	6.22349	6.10371	6.63742	6.76778	6.18382	5.58033	6.84589	6.78877	7.50929	6.20394	P	P	P	P	P	A	A	P	A	P	M	P	P
ASCRP002083	116.333	110.167	129.167	123.333	100.667	100.833	97.3333	99.5	94.6667	127.333	148.333	150.167	82	73.3333	99.1667	89.1667	90	32.5	6.03888	5.92791	5.90683	5.71957	5.57385	5.60527	6.20161	6.2812	5.93935	5.66215	6.09739	6.11243	5.67635	5.37336	6.29459	6.20474	6.69323	5.60787	P	P	P	P	A	A	A	P	A	P	P	P	A
ASCRP002084	96.1667	94	111.5	119.333	101.5	104.167	87.3333	88	92.6667	124.833	135	100.5	80.1667	82.3333	69	67	46.5	43	5.57058	5.38866	5.61235	5.67995	5.57795	5.6192	5.77469	5.74855	5.85992	5.5636	5.76426	5.42891	5.61259	6.06208	5.83331	5.83976	5.57975	6.33644	A	A	P	P	A	A	A	A	A	A	M	A	A
ASCRP002086	395	1063.5	282	2340	502.667	880.833	164.333	177	116.167	248	153.667	176	121	113.667	91	86.5	59.6667	52.3333	8.03383	9.32451	7.60739	9.2651	8.9203	10.3721	8.2922	8.33321	6.851	6.86875	6.11236	6.34748	6.9651	7.22072	6.16542	6.15401	5.98636	6.71975	P	P	P	P	P	P	P	P	P	P	P	P	P
ASCRP002087	137.833	135.5	147.333	156.667	142.5	123.5	126	126.167	109	165.833	136.167	167.667	105.167	91.3333	112.333	102.833	110.833	57.1667	6.38195	6.37079	6.21265	6.13045	6.45493	6.58453	7.07953	7.13742	6.52425	6.1658	5.98694	6.30012	6.5712	6.55524	6.46542	6.40566	7.14349	6.83478	P	A	P	P	P	P	A	A	A	P	P	P	P
ASCRP002088	106.833	103	126.333	107.667	108.667	100.5	94.1667	90.8333	89.1667	111.167	113.833	115	88.3333	81.5	64.1667	60.5	58.6667	33.5	5.81047	5.68426	5.83449	5.38779	5.67133	5.48602	5.84089	5.81661	5.70081	5.35238	5.6193	5.6794	5.96585	5.8633	5.70713	5.69173	5.94534	5.77263	P	A	P	A	A	A	A	A	A	A	A	P	A
ASCRP002089	137.333	135.167	179.333	211.667	117.333	84.3333	106	98.3333	97.8333	190	205.5	210.833	85.6667	69.8333	122.833	125.833	96.5	35	6.35291	6.32668	6.60715	6.56553	5.99919	4.72319	5.86908	6.23796	5.87614	6.39128	6.76592	6.661	5.946	4.82494	6.61205	6.68318	6.87434	5.83993	P	P	P	A	P	A	A	A	A	M	P	P	P
ASCRP002090	3973.33	13482.2	1975.33	15432.7	8493.83	7054	1091.17	1889.33	256.833	611	553.333	1609.17	298	275	309.167	291.167	177.5	107.333	10.8389	12.8436	11.1178	12.3175	12.8317	13.1985	11.8069	12.4149	9.33004	8.34776	8.60075	9.93598	9.3437	9.56936	7.96689	7.90339	8.27667	8.2329	A	A	M	M	M	P	M	M	P	M	P	P	M
ASCRP002092	114.333	120.667	133.167	135.167	124.333	121.667	102.333	105.833	102.833	142.333	140.333	161.667	90.5	88	94.6667	88.8333	100.5	47.1667	6.00184	6.12137	5.96775	5.8563	6.1239	6.43526	6.40979	6.46834	6.30885	5.87531	6.00784	6.21261	6.04232	6.37851	6.23967	6.19566	6.96505	6.46045	P	P	P	P	P	A	A	P	A	P	P	P	P
ASCRP002094	2256.33	17424	3947.67	21131.3	11624.5	9386.67	1856.67	3077.67	282.167	798.167	763	2482	324.667	363	355.833	319.167	194.833	95.3333	10.7272	13.2991	12.0854	12.8196	13.4381	13.8682	12.4435	12.96	9.62218	8.75528	9.19665	10.6433	9.63769	10.2039	8.1706	8.04099	8.49857	7.97752	P	P	P	M	P	P	P	A	P	P	P	P	P
ASCRP002095	256.833	231.5	379.167	476.833	268.5	138	158.333	182.167	131.667	341.333	496	673.167	146.667	88.3333	308.333	290.333	240.833	51.3333	7.68289	7.38283	8.28512	7.50801	7.74373	6.88354	8.13849	8.41878	7.21984	7.39202	8.42043	8.63993	7.56782	6.37235	7.95931	7.9115	8.96299	6.63783	P	P	P	P	A	A	P	P	P	P	P	P	M
ASCRP002099	1949.67	1394.33	510	2779.33	423.333	114.5	76.6667	78.8333	113.5	4368.67	1769.83	2693	197.667	72.8333	1327.33	1300.33	55.6667	57.1667	10.5583	9.63034	8.89825	9.46231	8.66248	6.17472	5.03133	5.20646	6.733	11.3179	10.4626	10.716	8.35634	5.11145	10.0899	10.0751	5.84053	6.84468	P	P	P	P	P	P	A	A	P	P	P	P	P
ASCRP002101	94.3333	103.667	165.667	145.667	105.5	93.1667	114.667	105.5	86.3333	127	160.167	167.833	86.3333	76.5	76.1667	77.1667	89.6667	32.6667	5.4535	5.69844	6.47432	6.04127	5.70495	5.25909	6.65357	6.51683	5.51822	5.64042	6.27838	6.28492	5.94911	5.57246	5.95506	6.0161	6.709	5.62337	A	P	P	P	P	A	A	P	A	A	P	P	P
ASCRP002102	94.6667	98.6667	111.667	106	90.6667	111.167	92	87.3333	91	159	116	102.167	82.3333	90.6667	50.3333	44.6667	40.1667	36.8333	5.48291	5.5325	5.55771	5.42097	5.24437	6.00875	5.79553	5.67369	5.75159	6.0894	5.54421	5.48547	5.75802	6.49161	5.40306	5.31617	5.35292	5.94468	A	A	P	A	A	A	A	A	A	P	A	P	A
ASCRP002103	136.667	138.667	152.667	176.5	133.5	138.167	119.667	112.667	131.333	167.167	125.5	123.5	130.833	146.333	109.667	109.167	77	99	6.35454	6.46544	6.31324	6.33239	6.28359	6.92504	7.05218	6.80581	7.24442	6.17896	5.83975	5.79914	7.28653	8.02081	6.44261	6.48292	6.4171	8.07886	P	A	P	P	P	P	P	P	P	P	P	P	P
ASCRP002104	106.667	106.833	130.667	125.667	116.333	118.667	90.1667	90	89.8333	258.667	134.833	129.833	95	83.1667	72	71.1667	52.3333	41	5.8511	5.76238	5.95321	5.71142	5.95416	6.35634	5.7766	5.80282	5.69117	6.93642	5.86487	5.85469	6.17384	6.0225	5.86739	5.9162	5.77697	6.18148	P	P	P	M	P	P	A	A	A	P	P	P	P
ASCRP002105	527.833	430.167	296.5	532.833	188.333	93.3333	74.5	75.5	93.6667	1020.67	593.667	856.333	128.667	73.3333	336.333	383.333	46.1667	35.6667	8.76149	8.1794	7.74488	7.5619	7.01253	5.1018	4.66317	4.95337	5.6983	9.06827	8.70872	9.02424	7.19675	5.40274	8.03608	8.30404	5.53618	5.84457	P	P	P	P	P	A	A	A	A	P	M	P	P
ASCRP002108	911.167	746.333	522	1017.83	263.667	120.333	98	85.8333	96	176.167	282	734.333	236	94.3333	1045.33	934.667	51.3333	49	9.61978	8.90571	8.93465	8.27068	7.74708	6.39408	5.74156	5.45975	5.90408	6.21972	7.39859	8.78834	8.77627	6.55964	9.71823	9.59966	5.72681	6.55366	A	P	P	P	P	P	A	A	A	M	P	P	P
ASCRP002110	681	621.167	390.167	912.5	171.667	83.8333	75.6667	72.8333	78.3333	97.8333	220.667	534.667	179.333	71.6667	881	798.333	37.6667	25.6667	9.20604	8.66034	8.35694	8.15662	6.83075	4.66541	4.7007	4.51372	4.82813	4.89959	6.82545	8.19938	8.062	4.9784	9.52709	9.39899	5.19187	4.92323	P	M	M	M	P	A	A	A	A	A	M	P	P
ASCRP002111	1732.83	1343.83	828.5	2668.5	287.667	94.8333	78.3333	75.1667	83.5	119.667	312.667	800.333	248.5	71	1058.33	1165.33	40.3333	26	10.4208	9.58786	9.771	9.41792	7.92118	5.34497	4.76543	4.8377	5.23421	5.49821	7.58657	8.92397	8.92432	5.19014	9.75059	9.90666	5.35034	5.01785	P	P	P	P	P	A	A	A	A	A	A	P	A
ASCRP002112	149.333	151.833	153.5	203.167	175.833	202.667	133	126	126.667	239.667	142	157.667	124.667	182.667	103.833	102	71.5	106.833	6.62984	6.6907	6.31045	6.5294	6.86519	7.9399	7.55965	7.22562	7.1987	6.81641	5.97288	6.18857	7.14548	8.61092	6.36582	6.39205	6.31056	8.18311	P	P	P	P	P	P	P	P	P	A	P	P	P
ASCRP002113	110.833	113	118.667	120	106.667	115.5	102	92.6667	101.833	133.333	102.5	94.3333	88.6667	104.667	63.5	56.6667	48.5	49.3333	5.96273	5.93742	5.67399	5.63587	5.71014	6.2613	6.38705	5.99827	6.14122	5.66566	5.22791	5.38335	6.06461	6.97002	5.70617	5.58106	5.63709	6.57257	P	P	P	P	P	P	A	A	A	A	A	P	P
ASCRP002114	115.5	114	111.833	113.667	106.833	107.167	112.833	99.5	98.5	128	96.1667	91.8333	93.3333	96	54.6667	53.1667	50.6667	43	6.0003	5.95121	5.57342	5.53187	5.747	5.92572	6.45283	6.18922	6.06053	5.63867	5.22066	5.301	6.24328	6.75857	5.49581	5.52353	5.66091	6.30415	P	P	P	P	A	P	A	P	A	A	A	P	P
ASCRP002117	114.833	112.333	167.167	119	114	104.333	104.167	95.8333	102.833	120.667	115.167	116.167	92.3333	99.6667	57.6667	58.1667	55	56	5.98867	5.97952	6.44474	5.60584	5.89944	5.78792	6.31949	6.12006	6.25362	5.51327	5.4541	5.68463	6.14039	6.8406	5.54793	5.62385	5.82966	6.83661	P	P	P	P	P	A	A	A	A	A	A	P	P
ASCRP002121	110.833	97	98.3333	112.667	113.5	126.333	75.8333	83.8333	88.8333	125.5	121	113.333	94.5	87.8333	67.1667	68	50	46.3333	5.94887	5.56392	5.33768	5.57174	5.84713	6.61419	4.863	5.47164	5.76597	5.65094	5.6577	5.60029	6.19801	6.43752	5.77316	5.85334	5.72491	6.46121	P	A	P	P	M	P	A	A	A	P	A	A	P
ASCRP002122	90.3333	94	99.8333	100.333	92.8333	97.6667	91.6667	83.6667	78.6667	118	104.667	118	83.6667	75.1667	51.3333	50.3333	54.1667	30	5.33459	5.32945	5.32126	5.27056	5.32327	5.37171	5.54672	5.61591	4.91126	5.53115	5.3946	5.71846	5.87493	5.48335	5.42036	5.428	5.80402	5.37997	A	A	P	A	A	A	A	A	A	A	A	P	P
ASCRP002123	1629.5	3991.17	1342.33	6970.33	1500.67	1945	484.833	557.833	363.5	3156.67	711.333	761.333	397.333	213.5	1055	958.667	410	296	10.1747	11.1166	10.5397	10.9711	10.5871	11.4624	10.7266	10.8988	10.3256	10.7652	9.06302	8.84694	10.0727	8.94031	9.73943	9.62628	10.2492	10.2379	A	P	M	P	P	P	M	P	P	M	P	P	P
ASCRP002125	116.333	113.5	138.167	139.667	121.667	158.833	114.833	103.667	132.167	175.667	135.667	115.167	105.5	181.167	68.3333	61.6667	55.3333	85.3333	6.07013	6.02136	6.05521	5.94877	6.02528	7.31187	7.04288	6.46622	7.3019	6.27182	5.8935	5.6911	6.6134	8.56164	5.7799	5.66475	5.85141	7.73277	P	P	P	A	P	P	P	M	P	P	P	P	P
ASCRP002126	117.5	122.333	124	142.5	120.667	136	88.6667	92.6667	92	182.833	108.167	110.167	81	81.5	84	71.1667	52.6667	61.5	6.08809	6.20265	5.81656	5.98151	6.05564	6.91464	5.86353	5.95893	5.68773	6.37114	5.49489	5.61609	5.67177	6.03769	6.08751	5.91102	5.76129	6.98672	P	P	P	P	P	P	A	A	A	P	A	P	A
ASCRP002130	148.5	299.5	169.833	659.833	152.667	193.667	127	106.667	130.833	186.167	110.667	129.5	110.667	119.333	82.5	74.3333	61.8333	74.5	6.50105	7.74495	6.58565	7.82236	6.58641	7.91007	7.10162	6.65262	7.15879	6.41994	5.55119	5.91065	6.70818	7.46799	6.02462	5.9579	6.02363	7.40612	P	P	P	P	P	P	A	P	P	P	A	P	P
ASCRP002133	273.667	228.833	296.167	349.333	200.667	155.5	116.667	119	147.167	305.333	270.167	306.833	179.667	98.8333	306	331	99.6667	46.6667	7.76111	7.37655	7.74493	7.0398	7.11817	7.22707	6.92817	6.92029	7.56611	7.15669	7.28693	7.27014	8.13298	6.77104	7.93622	8.0882	6.94523	6.40912	P	P	P	A	M	P	A	P	M	P	P	P	P
ASCRP002139	97.1667	94	107.333	101.333	97.6667	107.333	88.3333	78.8333	85.1667	127.667	106.5	93.3333	85.8333	85	45.6667	43	40.3333	36.3333	5.60583	5.26868	5.48019	5.268	5.46401	5.83201	5.21583	5.13478	5.28451	5.65262	5.41729	5.27787	5.86481	6.21085	5.23618	5.21511	5.27098	5.95835	A	A	P	A	A	P	A	A	A	P	A	P	P
ASCRP002140	96.3333	97.5	98	101.167	98	113	94	78.8333	82.8333	158.333	100.833	95.3333	77.6667	73.5	60.1667	56.1667	45	37	5.56829	5.48231	5.34892	5.35745	5.43792	6.08297	5.33751	5.36111	5.19292	6.07875	5.30924	5.35851	5.43187	5.32025	5.58962	5.60663	5.5094	5.95136	A	A	A	A	A	A	A	A	A	P	A	P	A
ASCRP002141	110.833	117.167	135.5	224.667	118.833	142.167	125.5	98.3333	120	207.833	150.167	131.667	102	120.167	315.333	324.667	70.5	73.5	5.92149	6.01255	5.94792	6.66525	5.98891	6.98957	6.974	6.31259	6.9468	6.56764	6.16121	5.89503	6.5665	7.41356	7.99008	8.06986	6.24649	7.3884	P	P	P	P	P	P	A	P	P	P	P	P	A
ASCRP002143	1118.33	1831.83	709.5	2808.67	1169.67	1047.17	1361.5	1241.83	756.5	582.833	319.833	771	317	505.5	566	540.667	350.5	511.833	9.87259	10.0062	9.52551	9.48997	10.1974	10.6183	12.135	11.9655	11.559	8.3242	7.62987	8.86656	9.58959	10.9536	8.84673	8.81918	9.82166	11.3811	P	P	M	P	P	P	P	P	P	P	P	P	P
ASCRP002144	94.3333	99.6667	151	117.333	95.5	93	112.333	80	89.1667	104.167	90.5	107.167	79.1667	83.8333	60	63.6667	45.8333	54.6667	5.38557	5.38886	6.24975	5.56322	5.48444	5.30615	5.79153	5.26423	5.5788	5.20305	5.11937	5.55076	5.47375	6.15639	5.61341	5.75995	5.54164	6.78378	A	A	P	P	A	A	A	A	A	A	A	P	A
ASCRP002145	117.167	113.167	119.167	143.333	107.667	118.667	101.167	100.167	83.8333	197.333	108.5	115.167	84.3333	74.1667	62.6667	61.3333	52.3333	37.3333	6.05588	5.9531	5.71911	5.98114	5.73679	6.22982	6.06127	6.27265	5.38263	6.48309	5.44602	5.62602	5.66629	5.2957	5.67731	5.70057	5.77779	5.95293	P	P	P	P	M	P	A	A	A	P	A	P	A
ASCRP002148	256.333	221.667	185.167	401.5	165.167	82.3333	68.6667	68	84.6667	493.333	407	603	112.333	65.5	208.333	210.833	36.6667	31.3333	7.65405	7.32594	6.73427	7.32858	6.74942	4.59523	4.47304	4.4845	5.42983	8.0423	8.08272	8.44315	6.80644	4.62298	7.33027	7.42382	5.15169	5.46524	P	P	P	P	P	A	A	A	A	P	A	P	A
ASCRP002154	101.667	98	93.8333	147.833	88.5	85.6667	98	82	82.5	128.5	145.667	140.333	75.3333	69.6667	105.667	109.833	74.6667	30.3333	5.60265	5.35321	5.22221	6.01626	5.17961	4.83397	5.58106	5.26795	5.34656	5.67027	6.05817	6.00323	5.28128	4.99584	6.36778	6.48664	6.35518	5.43156	A	A	A	P	A	A	A	A	A	P	P	P	A
ASCRP002155	122	113.667	162.333	174.333	125.833	117.5	79.1667	84.8333	91	183	198.333	129.667	84	97	90.3333	88.1667	61.1667	32.3333	6.12601	5.98398	6.46709	6.30318	6.17925	6.25204	5.308	5.37071	5.86551	6.3506	6.67582	5.87668	5.92488	6.71139	6.17277	6.18115	6.00434	5.53588	P	P	P	P	P	A	A	A	A	P	P	P	A
ASCRP002157	98.8333	99.3333	101.667	109.667	82.6667	80.1667	77	70.1667	82.3333	260.167	167.667	229.333	76	63.8333	164.333	154.167	37.6667	31.6667	5.53676	5.43184	5.3201	5.43957	4.96959	4.46718	4.79586	4.46444	5.21362	6.9387	6.38599	6.8176	5.34758	4.54303	7.00093	6.9544	5.23529	5.53744	A	A	P	A	A	A	A	A	A	P	P	P	A
ASCRP002159	89	92.5	106.333	108.5	103.5	92.6667	88.5	86.5	94.8333	101.5	144.833	99.6667	80.3333	81	45.6667	45.3333	39	27.3333	5.31513	5.22565	5.45434	5.42559	5.66901	5.00554	5.44593	5.47973	5.55149	4.99692	6.08611	5.3936	5.53434	5.93939	5.26463	5.31707	5.25928	4.87165	A	A	A	P	A	A	A	A	A	A	P	P	A
ASCRP002161	184.5	176.167	168.5	331.5	181.333	116.833	132.167	134	122.167	364.333	340.167	469	113.833	126.167	240.833	236.167	194.167	88.3333	7.09119	6.96784	6.53704	7.15231	6.94742	6.16818	7.50516	7.43043	7.09184	7.50394	7.72695	7.9588	6.86632	7.58001	7.56911	7.59863	8.51361	7.79179	P	P	P	P	P	P	A	P	P	P	P	P	P
ASCRP002165	488.667	473.833	361	714.167	378.5	356.667	378	272.167	389.167	356.667	195.833	303.167	394.833	359.167	626.5	644.667	170	221.833	8.64278	8.29144	8.16634	7.90922	8.43475	9.14778	10.1835	9.45836	10.5326	7.47524	6.70539	7.24217	10.0625	10.1866	9.00758	9.0831	8.15794	9.65425	P	P	M	P	P	P	M	P	P	P	P	P	P
ASCRP002169	104.5	105.833	141.167	113	113.667	100.333	96	90	98.5	127.333	109.167	104	81.8333	77.3333	62.8333	59.6667	54.8333	30.1667	5.78278	5.73418	6.11975	5.52545	5.92415	5.52881	6.11604	5.91401	6.01777	5.63565	5.49431	5.55638	5.73712	5.75678	5.67026	5.67436	5.82876	5.43834	P	P	P	P	P	A	A	A	A	P	A	P	A
ASCRP002170	92	98.6667	123.667	139.5	140	125.833	99.5	89	113.833	138.667	116.333	116.333	110.833	159.333	78.3333	75.8333	58	86	5.42503	5.47479	5.75688	5.9451	6.42016	6.59729	6.14865	5.63385	6.68921	5.81252	5.60373	5.72215	6.77015	8.24194	5.97288	5.99299	5.93379	7.71733	A	A	P	P	A	P	A	A	P	P	A	A	A
ASCRP002172	110.333	128.833	118.333	127	97.6667	99.8333	89	79.3333	91.3333	97	84.6667	71.8333	66.6667	66.3333	48.6667	40.6667	83.6667	28.6667	5.89691	6.1879	5.71428	5.74424	5.48581	5.61342	5.30051	4.99442	5.76437	5.02475	4.84828	4.64198	4.70036	4.83889	5.2911	5.13635	6.58642	5.31131	P	P	P	P	A	A	A	A	A	A	A	A	A
ASCRP002179	735	734	2262.33	2360	1751.67	377.667	779.667	944.167	389	1669.83	2490.33	5629.17	726.667	272.667	1973	1767.33	2139.67	339.167	9.34191	8.89054	11.3104	9.26687	10.8181	9.22292	11.5749	11.6482	10.5713	9.90508	11.0801	11.7971	11.0751	9.57753	10.596	10.4364	13.3722	10.5368	P	P	P	P	M	P	P	P	P	P	P	P	P
ASCRP002180	1131.67	1007	2681.67	4007.33	2113.67	389.167	811.167	1029	375	2164.67	3585.33	7726.17	868	280.333	3335.67	3226.83	2712.33	396.333	9.91708	9.27471	11.5337	10.0326	11.1322	9.26249	11.6302	11.7543	10.4198	10.2412	11.6896	12.3739	11.3674	9.62183	11.3019	11.231	13.6782	10.9252	A	P	P	A	A	P	P	P	P	P	P	P	P
ASCRP002181	440	442.667	1210.17	1212.67	959.667	223.833	530.833	622.167	264.333	839.667	1456.33	3155.17	399	197	1344.67	1141.33	1557.67	248.333	8.47394	8.19656	10.3978	8.43772	9.95305	8.23258	10.951	11.0669	9.36924	8.8129	10.1026	10.871	10.0784	8.75343	10.1158	9.87983	12.7603	9.88032	P	P	M	P	P	A	M	P	P	P	P	P	P
ASCRP002182	294.333	273.833	744.833	835.667	583.667	186.5	598.333	610	227.667	570.667	1006.5	1980.83	334.333	207.333	801.667	758.833	1698.17	264.167	7.88475	7.63446	9.60231	8.07851	9.16679	7.766	11.1998	11.0436	9.00277	8.30331	9.60538	10.2776	9.72921	8.8847	9.39852	9.3399	13.0804	10.0229	P	P	P	P	P	A	M	P	P	P	P	P	P
ASCRP002183	588	484.333	627.167	845.833	207.5	113.167	123.333	120.667	136	789.5	364.667	762.5	136.167	73.6667	275.667	309.667	99.3333	37.1667	8.95171	8.31327	9.2786	8.08677	7.22477	6.13214	6.95539	7.06514	7.31331	8.73771	7.87995	8.85484	7.39154	5.51674	7.78103	7.9903	6.96538	5.94147	P	P	P	P	P	P	A	P	P	P	P	P	P
ASCRP002184	231.333	210.667	202.333	334.5	159.5	118.833	93	107.833	100.5	264.167	182.333	213.833	121.167	86.5	161.5	161.167	67.8333	34.6667	7.49432	7.26533	6.89968	7.1571	6.65782	6.28051	6.12296	6.62776	6.31177	6.98288	6.52077	6.68137	7.04375	6.33035	6.97356	7.00968	6.19234	5.81586	A	P	P	P	P	A	A	P	A	P	P	P	P
ASCRP002185	119	128.833	136.5	177	108.667	118.833	81.8333	87.3333	86.5	141.833	113.667	123.167	84.1667	80.8333	55.3333	57.6667	40.8333	34.3333	6.10259	6.29248	6.05152	6.34668	5.7758	6.39	5.27347	5.39011	5.59198	5.87101	5.44053	5.79233	5.83921	6.01538	5.52386	5.60523	5.34774	5.72206	P	P	P	A	A	P	A	A	A	P	A	P	A
ASCRP002189	155	160	193.167	201.333	154.333	163.167	148	139.333	124.667	189	168.667	179.833	118.833	150.833	97.1667	100	104.167	66.1667	6.65115	6.75778	6.77241	6.49137	6.59015	7.42931	7.77813	7.53091	6.99903	6.40394	6.37691	6.41956	7.03337	7.95709	6.2629	6.37202	7.02021	7.17892	P	P	P	P	P	P	P	P	P	P	P	P	P
ASCRP002190	90.8333	94.8333	96.8333	118.5	82.3333	80	95	81.8333	84.6667	126.333	122.167	122	73.6667	67.1667	62.6667	59.3333	44	29.6667	5.24506	5.16468	5.28129	5.61676	4.94058	4.55481	5.49231	5.13643	5.2569	5.64612	5.77223	5.79159	5.30697	4.66201	5.66824	5.67637	5.47996	5.366	A	A	A	P	A	A	A	A	A	P	P	P	A
ASCRP002191	95.8333	95.6667	104.167	113.833	83.8333	96.3333	78.8333	80.3333	84.8333	153.5	104.667	96.6667	70.6667	63.3333	56.3333	54.3333	40.6667	28.1667	5.52458	5.39497	5.45712	5.53391	4.95993	5.30742	5.14022	5.33995	5.39171	6.01575	5.43492	5.38595	5.01172	4.79787	5.56152	5.52921	5.36272	5.31131	A	A	P	P	A	A	A	A	A	P	A	P	A
ASCRP002193	170.667	231.5	211.667	527.667	187.333	193.333	119	132.333	120	321.667	206.667	193	107.333	85.1667	222.5	192.833	114.833	65.6667	6.88732	7.40363	7.04079	7.61294	6.99755	7.80376	7.08464	7.44141	6.99063	7.30985	6.77561	6.50901	6.65413	6.08748	7.43823	7.27495	7.20289	7.116	P	P	P	P	P	P	A	P	P	P	P	P	P
ASCRP002194	184	183.833	352.333	302	156.667	121.333	142.833	129.5	127	312.833	312.833	382.333	127.667	103	225.333	206.333	202	61.3333	7.04891	6.99234	8.11412	7.05143	6.66373	6.47528	7.55223	7.28336	7.03751	7.25713	7.59203	7.60876	7.2348	6.96295	7.45353	7.38768	8.61373	7.01969	P	P	P	P	P	P	A	P	P	P	P	P	P
ASCRP002195	186.667	319	352	803.5	179.167	136.167	119.833	122.833	109.667	294	291	355.333	127	98.3333	194.667	177.167	178	52.3333	7.09657	7.83133	8.15795	8.03858	6.86851	6.81911	7.17577	7.05535	6.54957	7.16464	7.40199	7.49169	7.1225	6.78026	7.23505	7.14988	8.26641	6.65249	P	A	P	P	M	P	P	P	P	P	P	P	P
ASCRP002196	202.667	795.333	231.5	1599.33	275.667	231.333	82.6667	83.5	90.8333	203.5	160.667	203	95.6667	79.6667	102	100	64.8333	41.5	6.99582	8.99493	7.1862	8.79606	7.79723	8.30281	5.3162	5.57758	5.83765	6.58988	6.26355	6.57124	6.35929	5.86178	6.33193	6.35564	6.11233	6.17542	P	P	P	P	P	P	A	A	A	P	P	P	P
ASCRP002197	107.833	105.5	142.333	126.333	160.333	112.833	102	116.667	86.1667	125.167	159.333	192	88.1667	76.5	62.1667	64.5	65.5	32.3333	5.91354	5.89377	6.16211	5.78556	6.66933	6.01049	6.47859	6.86095	5.6536	5.63423	6.01194	6.48616	5.95662	5.61763	5.6808	5.77018	6.11683	5.4358	P	P	P	P	A	A	A	P	A	P	M	P	A
ASCRP002199	95.8333	107.833	125.667	110	88.6667	90.6667	97.6667	80.5	86	145.333	96.8333	95.5	79.6667	73.1667	44	40.1667	44.3333	29.1667	5.50958	5.5805	5.78364	5.3682	5.20813	5.12513	5.36983	5.07548	5.28003	5.83894	5.2619	5.35362	5.41834	5.35806	5.26422	5.20236	5.51248	5.23361	A	M	M	M	A	A	A	A	A	M	A	P	A
ASCRP002200	118.333	128.667	137.333	231.333	116.5	121.167	93.3333	204.5	95	242.167	131.333	135	85	77.5	90	78.6667	63.6667	45.6667	6.03319	6.29326	6.10014	6.72101	5.91455	6.43105	5.98182	7.59739	6.11352	6.84993	5.85081	5.91221	5.88745	5.74754	6.14808	6.02073	6.08366	6.41813	P	P	A	P	P	P	A	A	A	P	P	P	A
ASCRP002202	91.5	98.3333	109.667	109.833	107.833	105.333	85.3333	86.1667	84.6667	119.333	106.333	96.8333	81.8333	95.3333	61	60.1667	43.1667	56.5	5.28058	5.57751	5.55193	5.43649	5.73373	5.69684	5.20309	5.62526	5.43382	5.4619	5.43307	5.36952	5.73914	6.64391	5.65438	5.68488	5.43561	6.81756	A	A	P	P	A	A	A	A	A	A	A	A	A
ASCRP002203	101.667	100.833	102.667	116.5	109.167	84.3333	76.6667	78.3333	80.8333	124.5	112	109.333	78.3333	65.1667	58	57.5	51	28.3333	5.67606	5.6097	5.50825	5.65529	5.78685	4.73974	4.94064	5.20172	5.16108	5.63053	5.51538	5.54545	5.41475	4.73196	5.56099	5.59142	5.69633	5.10561	P	A	P	P	P	A	A	A	A	P	A	A	A
ASCRP002204	475	363	557.667	3058.17	358	98.6667	80.8333	76.3333	125.167	582.167	957.167	461.333	182.5	87	759	1140	66	41	8.58453	7.96651	9.06107	9.62183	8.31685	5.50063	5.11094	5.08477	7.00481	8.32996	9.53573	7.91642	8.15597	6.47256	9.28455	9.87635	6.15066	6.19248	P	P	P	P	P	A	A	A	P	P	P	P	A
ASCRP002205	83.6667	88.5	97.3333	102.333	93.6667	117.833	91	91.3333	93.1667	137.833	104.833	89.6667	89.3333	121	53.3333	49.6667	44.3333	49.6667	5.12715	5.08756	5.2004	5.30971	5.28017	6.30775	5.6792	5.88364	5.74332	5.74336	5.19056	5.23828	5.9821	7.3884	5.46942	5.42609	5.50699	6.57541	A	A	A	A	A	P	A	A	A	P	A	P	P
ASCRP002206	97.6667	101.667	98.8333	99.6667	99	111.333	100	91.3333	98	131.167	101.5	100.833	87	99.5	55.6667	50.8333	53.8333	66	5.53791	5.66234	5.35152	5.28312	5.50709	6.08242	6.08565	5.91143	6.11892	5.69443	5.19301	5.45569	5.93037	6.90916	5.52017	5.43725	5.82875	7.21	A	A	A	A	A	P	A	A	A	P	A	P	P
ASCRP002207	91.8333	95.5	117.333	114.667	96.5	99.5	85.5	83.1667	82.1667	142.5	131	119.833	77.1667	71	64.3333	61	59.3333	32.1667	5.44259	5.37861	5.71477	5.56624	5.46958	5.39236	5.53662	5.4913	4.96957	5.85096	5.80988	5.76209	5.52647	5.00437	5.68778	5.7124	5.95401	5.60585	A	A	P	P	A	A	A	A	A	P	P	P	A
ASCRP002208	220.333	194.5	192	233.167	129.167	110	111.667	95.6667	98.1667	319.833	354.333	519.167	105.833	78.5	419.667	411.5	85.5	47.6667	7.38715	7.10325	6.77777	6.70862	6.19593	6.01229	6.29451	6.19913	6.0171	7.29358	7.83751	8.15602	6.62874	5.77467	8.39597	8.39801	6.60813	6.49763	P	P	P	P	P	A	A	A	A	P	P	P	P
ASCRP002210	159.833	167.667	200.167	329.167	196.833	238.667	126	123.667	136	272.333	173.833	171.667	160.167	178	142.833	128.667	87.1667	137	6.75173	6.88456	6.84575	7.1388	7.09781	8.39064	7.06644	7.10951	7.43219	6.99958	6.42697	6.31595	7.74084	8.55536	6.80663	6.71208	6.69412	8.72545	P	P	P	P	P	P	M	P	P	P	P	P	M
ASCRP002211	3080.33	2208.33	1175.83	5486.83	353.833	99.3333	102	77.1667	91	140.667	441.667	933	288	78.3333	2193.33	2475.17	58.6667	32.3333	11.0867	10.2688	10.3517	10.5168	8.28883	5.57485	5.53336	5.05025	5.50122	5.78653	8.24162	9.1586	9.30128	5.7826	10.7335	10.8392	5.94552	5.61039	P	P	P	M	P	A	A	A	A	M	P	P	P
ASCRP002212	91.3333	92.8333	104.333	110.333	97	88.8333	79.8333	78	79.8333	140.333	115.5	138.333	68.3333	70	60	54.8333	60.1667	29.6667	5.42174	5.30251	5.47455	5.46863	5.42962	4.92699	5.32831	5.21528	5.16694	5.81769	5.55409	6.0185	4.9425	5.0444	5.61016	5.55387	6.01021	5.29849	A	A	P	P	A	A	A	A	A	P	A	P	A
ASCRP002214	83.1667	88.5	129.667	138	152.333	125.333	85.3333	79.5	103	116	119.833	120.667	108.833	139.5	75.8333	70.1667	58.6667	76.1667	5.12761	5.10227	5.92621	5.89988	6.58943	6.52622	5.68706	5.3011	6.28218	5.44913	5.65313	5.7743	6.73939	7.88988	5.95152	5.86629	5.95279	7.45828	A	A	P	P	P	P	A	A	A	A	A	P	P
ASCRP002215	371.167	587.5	377	1484.33	404.167	587.333	147.667	178.667	127.333	526.5	229.833	229.167	124	79.8333	211.167	202.833	98.1667	56	8.13183	8.59717	8.26876	8.68762	8.56607	9.86349	7.7973	8.33584	7.09888	8.15356	6.94051	6.78239	7.10762	5.90205	7.35225	7.35886	6.89826	6.83176	P	P	P	P	P	P	M	P	P	M	P	P	P
ASCRP002216	190.833	167.167	298.667	299.333	269.333	171.333	123.333	116.5	122.333	194.167	334.167	272.333	118.333	84.5	199.333	200.333	129.667	58.5	7.10325	6.87292	7.77868	7.04189	7.79816	7.56361	6.82878	6.89116	6.94506	6.42671	7.6961	7.06863	6.94619	6.20632	7.26892	7.34615	7.49509	6.79779	P	P	P	P	P	P	A	P	P	P	P	P	P
ASCRP002217	157	152	134	153.5	132	146.333	114.5	95.8333	100	143.5	105.833	106	90	91.8333	48.3333	47.3333	38.6667	37	6.67899	6.63888	5.98348	6.10336	6.26485	7.07706	6.28597	6.14741	6.10467	5.87424	5.41938	5.51997	6.14006	6.42746	5.3195	5.35852	5.25581	5.90272	P	P	P	P	A	P	A	A	A	P	A	P	P
ASCRP002219	387.333	342.167	145.167	695.167	307.167	270.5	91.6667	83.6667	93.1667	119.667	91.5	78	74.1667	82.6667	34	32.6667	36	33.1667	7.68838	7.88669	6.12597	7.86707	8.00913	8.6469	5.70276	5.50774	5.81607	5.52889	4.92844	4.97242	5.25643	6.0968	4.82954	4.79676	5.07756	5.64766	P	P	P	P	P	P	A	A	A	A	A	A	A
ASCRP002221	187.333	175.5	152.667	189	171.167	161	126.333	124.167	120.667	252.667	139	162.333	104.333	117	100.167	100.333	58.3333	100.5	7.05289	6.97637	6.30822	6.43538	6.73556	7.37897	7.40166	7.18402	6.92829	6.92515	5.9212	6.18841	6.46163	7.35515	6.3112	6.36478	5.91595	8.11039	P	P	P	P	M	P	A	P	P	P	P	P	M
ASCRP002222	111.167	106.833	106.333	121.667	94.5	95.3333	88	87.6667	82.6667	128.5	112.333	116.667	78.5	76.3333	62.3333	61.3333	42	28	5.93397	5.84847	5.3883	5.53798	5.31005	5.10354	5.65392	5.69949	5.23514	5.6678	5.51817	5.66439	5.47941	5.46386	5.63201	5.61182	5.39807	5.07265	P	P	M	A	A	A	A	A	A	A	A	M	A
ASCRP002223	162.833	134.833	108.167	198.333	102	72.6667	64.8333	67	71.3333	360.333	172	243.667	76.1667	59.6667	163.667	154.5	36.8333	34	6.79136	6.42531	5.56519	6.50227	5.65693	4.1301	4.26541	4.45561	4.65557	7.48169	6.4234	6.8791	5.29683	4.36531	6.9863	6.95887	5.17275	5.70731	P	P	P	P	A	A	A	A	A	P	P	P	A
ASCRP002224	307.333	264	148	511.333	185.167	118.333	73	74.8333	89.5	521	276.667	520.5	106.5	82.8333	256	246.667	43.1667	50.1667	7.96965	7.59719	6.25632	7.58049	6.98939	6.29056	4.81108	4.81635	5.833	8.15179	7.35017	8.14841	6.63389	6.21478	7.66715	7.66965	5.41531	6.55301	P	A	P	P	P	A	A	A	A	P	P	P	P
ASCRP002229	157.167	250.167	180	699.333	122.5	157	115.333	106.5	124.333	284	119.333	108.5	100.333	117.667	71.6667	70	61.1667	56.6667	6.69844	7.48501	6.63217	7.88123	6.14799	7.34339	6.64877	6.54784	6.99917	7.08125	5.70185	5.59855	6.49529	7.38488	5.86843	5.87718	6.04772	6.87529	P	P	P	P	P	P	A	P	P	P	P	P	P
ASCRP002230	134	129.333	237.333	188	146.5	128.167	126.333	139.333	108.167	168.5	184.667	284.167	108.667	96.5	121.667	117	136.167	51.3333	6.37777	6.35908	7.24551	6.42938	6.49609	6.62023	7.36472	7.53955	6.61512	6.20055	6.47561	7.12803	6.68717	6.81076	6.58741	6.58037	7.61841	6.65127	P	P	A	P	P	P	P	P	P	P	P	A	P
ASCRP002231	105	109.667	133.333	142.333	275.5	122.667	125.667	104.333	157.833	146.167	154.5	177.667	158.167	393.333	67.6667	69.5	96	136	5.7465	5.81397	5.96401	5.96322	7.82431	6.52594	7.08659	6.5143	7.85862	5.94029	6.20661	6.41001	7.77376	10.3685	5.77124	5.85721	6.85927	8.70128	P	P	P	P	P	P	M	P	P	P	P	P	P
ASCRP002233	157.333	163.167	168.333	205.167	154.5	173.667	135.833	139.833	117.833	218	137.833	176.5	109.333	120.667	157	137.167	93.1667	96.6667	6.72414	6.81329	6.50527	6.54134	6.61691	7.58932	7.6194	7.60132	6.88425	6.66516	5.86638	6.3329	6.80035	7.39735	6.94684	6.80285	6.80583	8.01806	P	P	P	P	P	P	P	P	P	P	M	P	P
ASCRP002237	736.667	1392.5	550.667	3159.67	642.833	788.833	318.833	319.167	301	857.667	299.167	399.833	290.833	581.333	353.833	338	227.333	767.667	9.20338	9.63664	9.03106	9.67792	9.35187	10.2812	9.86796	9.80066	9.77031	8.83991	7.5097	7.68163	9.32641	11.2637	8.16531	8.13411	8.84019	12.1908	P	P	P	P	M	P	M	P	P	P	P	P	P
ASCRP002242	117	118.5	176.833	176.5	168.667	134	113.333	107.667	120.833	172.5	168.167	183.333	135	153.167	146	141	237.833	138.667	6.00576	6.04294	6.56238	6.31123	6.80107	6.77453	6.52301	6.49317	6.93023	6.19761	6.40812	6.43907	7.36246	8.14885	6.84046	6.83756	8.94733	8.73963	P	P	M	P	P	P	A	M	P	M	P	P	P
ASCRP002243	169	154.333	239.667	246.667	274	188.5	131.833	123.167	167.833	244.667	253.833	294	201	233.5	186	192.333	283.667	149.167	6.81978	6.68257	7.24541	6.77512	7.81387	7.76482	7.33249	7.15192	8.07738	6.83263	7.15713	7.18891	8.38931	9.16162	7.17879	7.28242	9.31765	8.91548	M	P	P	M	P	P	P	P	P	M	P	P	P
ASCRP002244	239.5	219.833	235.167	295.667	190.833	231.833	136.667	141.5	122.333	443.5	193	188.167	119.667	109.167	163.5	162	108.167	72.5	7.52806	7.3074	7.22703	7.00908	7.06457	8.34093	7.41202	7.64782	6.94811	7.8352	6.65517	6.46478	7.01376	7.09203	6.99213	7.01549	7.10978	7.35773	P	P	P	P	P	P	P	M	P	P	P	P	P
ASCRP002245	209	201.5	368	316.667	309.167	229.5	187.167	231.167	211.5	243	351.667	436.5	167	104.667	231.333	230.333	282	62.5	7.30415	7.21013	8.2552	7.09936	8.02844	8.27542	8.69266	9.05409	8.84005	6.84612	7.73668	7.82585	7.87261	7.02186	7.50433	7.54992	9.28602	7.04716	P	P	P	P	P	P	A	P	P	P	M	P	P
ASCRP002246	243.5	247.333	291.5	376.167	286.5	282.667	282	254.333	262.833	286.333	231.333	301.833	240.833	495.5	343.833	332.333	224.5	408.333	7.56291	7.49889	7.72301	7.27705	7.91539	8.72699	9.70092	9.29462	9.40816	7.1219	6.98461	7.2402	8.79679	10.9271	8.12286	8.10472	8.81935	11.0086	P	P	P	P	P	P	P	P	P	P	P	P	M
ASCRP002247	355.5	295.5	415.167	444.167	173.5	153	155	161.833	133.667	503.167	258.167	371.333	133.333	111.833	228.667	232.5	126.5	84.5	8.16979	7.72421	8.53682	7.43117	6.871	7.26168	7.84478	8.1241	7.30587	8.07405	7.2111	7.57221	7.32866	7.16675	7.47801	7.57643	7.46936	7.6783	P	P	P	P	P	P	M	P	P	P	P	P	P
ASCRP002248	4808.67	4397.67	3553	6236.83	4871.67	3255.67	7885.67	5317.17	3382.67	3269.67	1674.17	4506.17	3039.67	3448.5	7496.17	7076.33	2806.33	3639	11.5656	11.2628	11.9959	10.7108	12.1636	12.0793	14.1443	13.6971	13.4539	10.8495	10.348	11.2871	13.2728	14.0706	12.2348	12.224	13.7777	14.3845	P	P	P	P	P	P	M	P	P	P	P	P	P
ASCRP002249	95.3333	99.6667	109.667	107.5	165	98.6667	119.667	93.8333	121.333	136.833	103.5	104	106	266.5	61.1667	54.3333	69.3333	112.333	5.40055	5.39982	5.56899	5.42362	6.74683	5.47824	6.52081	5.82002	6.91064	5.71909	5.41318	5.4985	6.60728	9.49054	5.60273	5.53738	6.25891	8.32442	A	A	P	P	P	A	A	A	P	A	A	P	A
ASCRP002252	104	95.5	119.167	104.167	100.167	109.333	89.8333	87.3333	98.8333	124	99.5	90	86.6667	96.8333	48.6667	45.6667	46	40.1667	5.76317	5.41782	5.75126	5.3595	5.42173	5.92934	5.64946	5.76587	6.17808	5.58386	5.26118	5.23491	5.94748	6.78766	5.34471	5.3058	5.55782	6.16163	A	A	P	A	A	A	A	A	A	A	A	P	A
ASCRP002253	105.5	102.167	114.333	131.667	104.167	123.833	77.6667	80.3333	86.1667	180.833	119.167	101	91	89.1667	74.8333	71.8333	44.5	42.6667	5.87208	5.67205	5.66373	5.86408	5.63515	6.54027	5.21634	5.31085	5.60162	6.32752	5.65754	5.44198	6.13391	6.45274	5.90875	5.93631	5.51683	6.21203	P	P	P	P	A	P	A	A	A	P	A	P	P
ASCRP002257	98.5	105.333	106.667	111.167	95	109.833	92.3333	84.3333	80.3333	147.5	109.167	104.667	77.3333	66.3333	105.333	76	47.8333	48.6667	5.54521	5.76163	5.46443	5.504	5.36672	6.05694	5.46836	5.46183	5.08515	5.94239	5.4999	5.49755	5.43228	4.67631	6.31185	5.99549	5.57451	6.39824	A	A	P	P	A	A	A	A	A	P	A	P	A
ASCRP002259	100.833	102.167	125.333	98.3333	95.1667	95.1667	88.1667	90	89	127	106.167	98	82.5	71.8333	53	50.6667	62.5	37.1667	5.63169	5.7151	5.89812	5.24677	5.35316	5.30785	5.77553	5.85363	5.71303	5.64949	5.38687	5.39366	5.70345	5.43878	5.45821	5.43438	6.05183	6.02141	P	A	A	A	A	A	A	A	A	A	A	P	A
ASCRP002261	95.3333	88.3333	116.333	106	84	100	87.1667	84.8333	85.3333	193.667	103.167	90.6667	74.3333	73.5	60	55.3333	52	41.3333	5.4853	5.07382	5.6953	5.38343	4.98871	5.41761	5.46091	5.39025	5.27664	6.48576	5.35768	5.28946	5.35033	5.33827	5.59531	5.56952	5.75997	6.14193	A	A	P	A	A	A	A	A	A	P	A	P	A
ASCRP002266	406.167	431	366.333	777.833	433.667	394	379	360.667	388.667	419	266.667	432	369.833	421.167	1117.83	1012.5	310.167	361	8.34517	8.18827	8.2375	8.0081	8.69894	9.28875	10.2912	10.0474	10.5608	7.73211	7.17185	7.79355	9.94784	10.552	9.83091	9.71173	9.52185	10.7106	P	P	P	P	P	P	P	P	A	P	M	P	P
ASCRP002269	99.5	95.8333	118.333	104.833	100.667	102.333	93.6667	85.1667	75.8333	100.333	113.667	120.667	79.6667	71.6667	55.3333	55.6667	51	30	5.63636	5.4567	5.75215	5.39467	5.49755	5.57703	5.72187	5.77761	4.98643	5.17711	5.57617	5.70284	5.53492	5.09119	5.53427	5.56139	5.717	5.23109	A	A	P	P	A	A	A	A	A	A	A	P	A
ASCRP002272	148.333	136.167	187.5	200	149.333	117.333	93.1667	104.5	100.333	187.333	237.667	257.167	93.8333	77.8333	120.667	118.333	83.6667	33.8333	6.60913	6.43791	6.73551	6.4874	6.53566	6.31293	5.97001	6.46631	6.19799	6.38942	7.00643	6.95467	6.18962	5.64791	6.57552	6.59545	6.57928	5.74847	P	P	A	M	P	P	A	P	A	P	P	P	P
ASCRP002273	132.333	127	164.333	169.667	133.5	109.333	117.667	101.667	98.6667	173.333	184.333	217.333	84.6667	73.3333	104.667	101	78.8333	32.5	6.24793	6.18265	6.44842	6.25483	6.31914	6.0542	6.46968	6.4417	6.06944	6.25083	6.57797	6.69976	5.83722	5.1625	6.37109	6.38891	6.46943	5.65043	P	A	P	P	P	P	A	P	A	P	P	P	A
ASCRP002274	106.333	104.5	110	127.833	106.333	102.5	81.6667	87.3333	89.8333	129	129.833	135	80	75	73.6667	71	59.5	32	5.87456	5.76483	5.56834	5.77207	5.64275	5.54215	5.35818	5.64582	5.53361	5.7022	5.75996	5.93405	5.56777	5.62128	5.90697	5.92201	5.97719	5.54004	P	P	P	P	M	A	A	A	A	P	P	P	A
ASCRP002275	614.833	522.167	330.5	760.667	160.5	101	84.6667	84.1667	84.1667	125.5	204.333	422.667	156.667	92.3333	1273.17	1250.5	57.6667	29.5	9.03573	8.4271	7.9915	7.97833	6.63384	5.55837	5.54445	5.44424	5.51029	5.60229	6.72567	7.75793	7.71139	6.19297	10.0198	10.0209	5.93637	5.29272	P	P	P	P	M	A	A	A	A	A	P	P	M
ASCRP002278	111.333	107.167	144	110.167	110.167	101.833	81.1667	82.5	92.6667	123.667	120.167	131.333	91	76.3333	66.1667	58.6667	49.8333	35	5.94259	5.86833	6.19723	5.54132	5.81478	5.48746	5.13608	5.55643	5.88228	5.61121	5.66833	5.89492	6.09247	5.61122	5.76219	5.6512	5.66907	5.74336	P	P	P	P	P	A	A	A	A	P	A	A	P
ASCRP002279	233.333	209.833	154.333	279.667	215.667	111.5	90.6667	82.6667	106.167	521.5	252	467.167	130.667	97.1667	305.167	274.167	61.3333	99.5	7.50442	7.25168	6.27658	6.95751	7.30475	6.06831	5.67887	5.4331	6.40671	8.15121	7.1433	7.96324	7.31202	6.7996	7.95155	7.83758	6.02832	8.04178	P	P	P	P	P	P	A	A	P	P	P	P	P
ASCRP002284	1224.5	933.167	346.333	1589	273.667	99.6667	71.1667	69.5	85.6667	3090.67	1588.17	1998.33	177.5	69.3333	1230	1197.17	47.5	41	10.0143	9.19293	8.09619	8.79012	7.81142	5.36072	4.66321	4.49955	5.42498	10.7389	10.2516	10.2923	8.07394	4.78283	9.97475	9.95158	5.60278	6.16408	P	P	P	P	P	A	A	A	A	P	P	P	P
ASCRP002286	587.333	491.833	1078.67	4402.17	913.667	106.833	91.8333	94.3333	184.833	843.5	1801	950.333	339.667	155.333	2393.5	2632.67	118.167	76.3333	8.9463	8.34842	10.2211	10.18	9.86776	5.85017	6.0788	6.07012	8.44756	8.81465	10.4857	9.18926	9.76013	8.22819	10.8372	10.9182	7.28781	7.47689	P	A	P	P	P	A	A	A	P	P	P	P	M
ASCRP002288	136.167	131.333	158	132.5	114.5	130.333	104.333	91.3333	105.833	231	138.333	133.667	110.333	111.167	101.833	93.6667	67	70.5	6.38966	6.29782	6.32987	5.82861	5.88484	6.67951	5.97254	5.99968	6.30688	6.76149	5.9963	5.93033	6.79154	7.16824	6.32596	6.27667	6.20232	7.31034	A	P	P	P	P	P	A	A	A	P	P	A	P
ASCRP002289	1792.67	3046	981.333	5422.5	1533	1871.33	569.667	650.167	590.333	1704.17	862.5	983.667	645.667	890.5	772.833	755.833	363.333	682	10.357	10.7144	10.0537	10.4817	10.6475	11.4228	11.0888	11.1145	11.1991	9.94463	9.37887	9.23404	10.8493	12.2839	9.32197	9.32631	9.90816	11.9244	P	A	P	P	A	P	M	M	M	M	P	A	P
ASCRP002292	89.1667	91.5	106.833	108.833	96.5	100.333	81.1667	81.6667	89.6667	137.333	101.833	87.8333	79.6667	80	71.3333	63.3333	46.6667	45.8333	5.24997	5.18484	5.53017	5.4496	5.31562	5.45771	5.28138	5.23693	5.65004	5.80645	5.17169	5.22063	5.48447	5.80867	5.86266	5.75064	5.57011	6.43956	A	A	P	P	A	A	A	A	A	P	A	A	A
ASCRP002293	124.167	114.333	153.667	141	120.5	146	94.8333	93.1667	111.833	175.5	138.5	131.833	111.333	119.667	73.8333	71.6667	49	55.8333	6.16519	5.98398	6.26944	6.0075	6.02988	7.04349	5.94906	5.98576	6.63165	6.26512	5.95175	5.88713	6.82126	7.41061	5.90165	5.93279	5.66553	6.8359	P	P	P	P	P	M	A	A	P	P	P	A	P
ASCRP002294	98.3333	99	115.667	108	117.667	111.667	79.1667	81.8333	81.5	128.667	127.5	98.8333	78.3333	70.8333	52	49.3333	42.3333	25	5.66907	5.62336	5.71137	5.42773	5.9208	6.01425	5.18921	5.39625	5.33749	5.64904	5.58802	5.36591	5.50145	5.18157	5.39333	5.36628	5.35552	4.63913	P	P	P	P	A	A	A	A	A	P	A	P	A
ASCRP002297	7960	5716.83	2929.67	14861.5	1201	197.333	113.167	105.167	204.5	3558.5	3921.17	5071.33	808.667	105.5	8657	9549.83	203.5	61.3333	12.2679	11.6934	11.68	12.2573	10.2356	7.89447	6.5301	6.54483	8.65605	10.9828	11.878	11.5661	11.2747	6.98969	12.4896	12.6748	8.636	7.02882	P	P	P	P	P	P	A	P	P	P	P	P	P
ASCRP002298	12405.7	9014.67	5219.17	22327.3	2480.33	341	113.667	121.333	271.5	7113	5496	7805.17	1567	154.833	13309.7	14651	270.167	96.1667	12.742	12.2258	12.4115	12.9048	11.3791	9.06657	6.82353	7.02386	9.48112	12.0412	12.3617	12.3827	12.3083	8.19873	13.0975	13.1735	9.21889	8.00554	P	P	P	P	P	P	A	P	P	P	P	M	P
ASCRP002305	101.5	117.333	155.833	125.333	125.5	107.333	102.833	98.5	95.6667	120.833	146	131.5	74	63.1667	69.1667	68	71.3333	30.3333	5.71905	6.0612	6.38244	5.74969	6.15271	5.92051	6.12653	6.21143	5.94829	5.54302	6.10113	5.9163	5.38068	4.43749	5.81161	5.86997	6.2652	5.40674	P	P	P	P	P	A	A	P	A	A	P	P	A
ASCRP002307	13458.3	26587.7	16417.2	36197.5	20383.5	16802.7	6283.5	8613.33	1167.67	4887.83	3185.67	9115.33	1326.67	764.167	2437.33	2521.5	489.833	341.5	12.8578	13.9622	13.9817	13.7526	14.3073	14.3516	13.9717	14.0558	12.2641	11.4845	11.4426	12.8242	12.1066	11.9385	10.8585	10.867	10.7288	10.5552	P	P	P	P	P	P	P	P	P	P	M	P	P
ASCRP002308	104	105.5	140.667	118.333	217.5	111.167	126.5	98.8333	152.167	147.333	123.667	130.333	132.333	339	53.1667	51.8333	68.6667	118	5.70158	5.65214	6.04846	5.61635	7.32273	6.13165	7.09189	6.31187	7.69252	5.88643	5.71296	5.89872	7.27159	10.057	5.42887	5.46055	6.21329	8.4115	P	A	P	P	P	P	P	P	M	P	A	P	P
ASCRP002309	2148.67	1849.5	6374.67	15610.2	5872.17	610.5	227.667	259.333	1116.5	5277.5	10030.7	6160.33	2351.17	797	16300.2	16525.7	1225.33	881.333	10.6753	10.0192	12.6111	12.3609	12.3842	9.9395	9.08065	9.31489	12.1593	11.5921	13.4086	11.9621	12.869	12.0508	13.3175	13.2982	12.3292	12.5005	P	P	P	P	P	P	P	P	P	P	P	P	P
ASCRP002311	1271.17	2494.67	890.167	4342.33	1678	1056.5	407.667	443.5	439.5	1254.67	357.833	593.667	380.667	589.5	351.833	336.667	242.333	223	9.92882	10.4436	9.87847	10.1427	10.7688	10.6389	10.4151	10.4586	10.7689	9.44095	7.84173	8.41178	10.0115	11.2774	8.15175	8.12556	8.98913	9.66143	P	P	P	P	P	P	M	P	P	P	P	P	P
ASCRP002312	206.333	184.833	248.5	262.167	141.167	102.5	94.1667	90.1667	98	410.5	259.667	327.5	102.667	69.8333	255	246.167	77.6667	33.3333	7.24093	7.04354	7.33597	6.87704	6.44371	5.71538	5.56378	5.82606	6.11961	7.68951	7.19491	7.3665	6.56238	5.06844	7.66855	7.665	6.44028	5.64423	P	P	P	P	P	A	A	A	A	P	P	P	P
ASCRP002315	310.667	445.333	349.333	789.333	375.333	484	308.167	265.667	262.833	448.833	246.333	319	300.5	602.5	225	218.833	176.667	435.167	7.96087	8.21799	8.11094	8.00298	8.4066	9.5442	9.74155	9.39345	9.3765	7.84009	7.09129	7.32207	9.44225	11.362	7.45052	7.47459	8.26314	11.0774	P	P	P	P	P	P	M	P	P	P	P	P	P
ASCRP002316	652.167	2734.67	469.333	5117.83	1007.33	1284	341.833	341.833	262.667	763.333	284.833	349.333	307.833	596.667	279.833	272.333	185.333	469	8.84245	10.5847	8.76	10.432	10.0091	10.9337	10.0857	9.92151	9.42921	8.70844	7.31931	7.47107	9.50919	11.3284	7.81508	7.81923	8.39249	11.2175	A	P	P	P	P	P	P	A	P	P	M	P	P
ASCRP002319	148.167	142.667	106.667	144.833	89.6667	93.8333	86.5	71.3333	79.6667	215.5	163.333	189.833	88.5	68	279.5	291.333	39.5	29.3333	6.56284	6.4994	5.51334	6.01874	5.25143	5.28701	5.15235	4.77179	4.86931	6.64658	6.33934	6.51138	6.09273	4.83993	7.81441	7.91653	5.29785	5.22509	A	P	P	P	A	A	A	A	A	P	P	A	P
ASCRP002320	163.333	151.333	304.5	230.167	196.667	112.167	125.167	130.333	111.333	246.667	262	306	109	81	210.333	189.833	150.833	43.3333	6.76314	6.64906	7.84173	6.70378	7.15732	6.14287	7.08663	7.27048	6.55415	6.85962	7.24179	7.26194	6.71742	5.9662	7.35004	7.25559	7.8667	6.33071	P	P	A	P	P	P	M	P	P	P	P	A	P
ASCRP002321	92	100.167	139.833	165.833	118.167	100.5	98	99	91.1667	148.5	190.333	147.167	81.3333	77.5	131.167	118.833	82.8333	33	5.44291	5.54383	6.0339	6.20397	5.9876	5.57973	6.1793	6.23206	5.62553	5.96788	6.62656	6.11205	5.65986	5.74354	6.68303	6.61214	6.56552	5.66114	A	A	P	P	P	A	A	M	A	P	P	P	P
ASCRP002322	98	101.5	134	179.5	109.667	95.1667	98.8333	104.833	84.6667	141	127.833	122.5	82.3333	73	124.667	111	91	36	5.65898	5.61538	6.00782	6.34844	5.79071	5.22983	6.37069	6.48889	5.32587	5.83609	5.81863	5.79144	5.7218	5.33877	6.61104	6.51276	6.74421	5.81288	P	P	P	A	P	A	A	P	A	P	A	P	P
ASCRP002325	86	90.1667	103.167	111	106	141.333	88.1667	90.1667	85.5	128.667	103	95.3333	87.3333	85.6667	59.3333	55.3333	51.3333	47.3333	5.23183	5.27867	5.45294	5.48264	5.66845	6.96791	5.71314	5.81633	5.51643	5.647	5.2717	5.31451	5.86141	6.32192	5.59275	5.5447	5.73081	6.4972	A	A	P	P	A	M	A	A	A	P	A	P	A
ASCRP002326	128.5	121.5	162.333	278.333	133.167	100.667	98.8333	94	98.8333	163.667	190.833	157.833	102.167	76	538.333	497.5	69	38	6.21495	6.11261	6.444	6.93148	6.29754	5.56731	5.77073	6.01316	6.06386	6.12838	6.63271	6.19646	6.55402	5.60178	8.77188	8.6992	6.26165	6.05943	P	P	P	P	P	A	A	A	A	P	P	P	P
ASCRP002331	85.3333	90.3333	109.833	108	108.333	113.333	85.8333	87.3333	80.5	113.333	113.667	105.167	76.1667	76.3333	48.3333	46.6667	42	28.3333	5.26764	5.34451	5.59233	5.45984	5.64212	6.13714	5.77749	5.51303	5.32453	5.36871	5.44923	5.5099	5.36661	5.69619	5.34156	5.32346	5.4016	5.23202	A	A	P	A	P	P	A	A	A	A	A	P	A
ASCRP002332	126.167	129.667	149.667	165.667	127.833	126.167	107.667	99.3333	99	246.833	143.667	139.5	82.6667	83.3333	92.8333	82.5	73.1667	39	6.22385	6.29838	6.21818	6.21827	6.17	6.64365	6.26943	6.29233	6.13158	6.85494	6.0638	6.00893	5.74619	6.1209	6.19677	6.11267	6.34434	6.15935	A	P	P	P	P	P	A	P	A	P	P	P	A
ASCRP002333	118.333	122	124.333	114.833	387	215.667	109.667	110	126.5	101.667	187.167	122	80.5	82	50.6667	53.3333	61.6667	31.6667	6.03654	6.08273	5.84656	5.54564	8.48066	8.17075	6.33153	6.58499	7.05558	5.1476	6.57967	5.7831	5.66348	5.94476	5.40733	5.52067	6.04114	5.40431	P	P	P	P	P	P	A	M	P	A	P	P	A
ASCRP002335	128.167	162	188.333	201.333	141.167	196.833	180.667	154	132.333	169.833	144.333	134	108.333	155	72.1667	70	54.6667	83.6667	6.2434	6.78109	6.73381	6.48324	6.43658	7.89801	8.48104	7.87048	7.1695	6.16847	5.7657	5.92525	6.68744	8.15186	5.87299	5.88787	5.80549	7.66267	P	P	M	A	P	P	M	M	M	M	M	P	P
ASCRP002336	103.167	108.333	159.333	116.833	111	105.333	94.8333	84.6667	89	125	110.667	99	82.1667	100.167	47	49.8333	36.3333	47	5.72344	5.91365	6.37121	5.57128	5.77556	5.87999	6.01945	5.61133	5.56269	5.64467	5.55231	5.46186	5.81505	6.84898	5.30613	5.41641	5.20321	6.46904	P	P	P	A	P	A	A	A	A	A	A	P	A
ASCRP002339	377.333	360.333	403.667	621.167	364.333	722.667	196.667	201	244.333	562	398.5	278.833	190.167	163	188.667	174.333	120.167	86.3333	8.25898	7.9569	8.45915	7.77264	8.3417	10.1917	8.70499	8.68568	9.19223	8.2464	8.02755	7.08984	8.2349	8.33225	7.18955	7.12268	7.32336	7.74244	P	P	P	P	P	P	M	P	P	P	P	P	P
ASCRP002340	149.667	150.833	184.333	221	172.5	217.333	138.5	134.667	132.833	383.167	179.5	153.333	118.833	259.667	138.667	119.667	86.6667	127.833	6.65189	6.68904	6.70779	6.65119	6.82857	8.12715	7.67194	7.50718	7.373	7.58256	6.47596	6.15943	6.9678	9.43543	6.76715	6.61936	6.66502	8.56151	P	P	P	P	P	M	P	P	P	P	P	P	P
ASCRP002341	97	104.333	110.167	102.667	106	109.5	94.1667	87.8333	89.6667	106.333	107.667	93.3333	80.6667	78.6667	43	41.3333	48.1667	33	5.58692	5.72352	5.58365	5.31105	5.71228	5.97644	5.52019	5.75167	5.64723	5.2192	5.36588	5.29934	5.60742	5.89475	5.20975	5.20216	5.62502	5.65043	A	P	P	A	P	P	A	A	A	A	A	P	A
ASCRP002343	111.167	107.833	105.333	123.667	95	94.5	95.8333	76.3333	86.3333	102	115.167	92.1667	68.3333	76.6667	66.1667	64.1667	43.5	25.3333	5.8726	5.70508	5.4575	5.66861	5.46146	5.2786	4.94247	4.97059	5.2343	5.1527	5.61913	5.26211	4.87529	5.65651	5.75374	5.74436	5.44877	4.78488	P	P	P	P	A	A	A	A	A	A	A	P	A
ASCRP002344	134.833	140.167	147.667	180.5	134.667	141.833	88.3333	92	102.167	198.667	145.833	129.833	84.8333	87.6667	109.667	105	50.5	38.1667	6.39401	6.41213	6.18978	6.33845	6.27383	6.88892	5.7243	5.91475	6.30891	6.48968	6.06881	5.88445	5.87307	6.25805	6.44603	6.44477	5.72462	6.05671	P	M	M	P	P	M	A	A	A	M	P	P	A
ASCRP002345	118	111	162.167	144	127.667	118.333	96.1667	97.5	102.333	149.333	152.333	137.833	87.5	101.5	76.6667	76.5	67.5	62	6.07036	5.93119	6.44064	6.01561	6.14976	6.36505	6.23178	6.23086	6.43132	5.95881	6.16016	5.95299	5.97135	6.95499	5.94673	6.00927	6.18819	7.02767	P	P	P	P	P	P	A	A	A	P	P	P	P
ASCRP002346	174.333	158.833	197.333	265.5	135	107	113	125.333	96.6667	287.5	264.333	466.333	90.3333	93.3333	199.667	185.333	137.5	42	6.91504	6.77355	6.83414	6.88246	6.29212	5.80334	6.82832	7.21183	6.0897	7.13161	7.23379	7.95486	6.05991	6.50223	7.26734	7.22083	7.64808	6.16197	A	P	P	P	A	A	A	P	A	P	P	P	P
ASCRP002347	115.833	114	113.5	146.333	109.833	128.667	96.1667	95.6667	96.6667	187.667	113.667	105.667	81	95.3333	85	77	51	61.6667	6.02179	5.97046	5.69003	6.0298	5.83001	6.55075	6.05615	6.13025	6.03874	6.41071	5.56063	5.52991	5.69264	6.64731	6.09646	6.01191	5.7084	7.00302	P	A	P	P	P	P	A	P	A	P	A	P	A
ASCRP002350	90.5	87.8333	147.5	114.167	96.5	93.5	106.333	103.833	108.5	132	111.333	114.333	76.3333	119.667	52.3333	52	60	48	5.27314	5.1557	6.25486	5.60042	5.49109	5.07942	6.44926	6.45809	6.49851	5.74241	5.5273	5.66846	5.42224	7.44035	5.3911	5.47421	5.93916	6.49497	A	A	P	P	A	A	A	P	P	A	A	P	A
ASCRP002351	108	110	117.167	109.667	98.8333	97.5	85.5	82.5	96.6667	108.667	116.833	105.667	75.3333	74.1667	54.6667	55.3333	56.5	32.3333	5.88528	5.84754	5.70072	5.47981	5.52376	5.33756	5.63847	5.43245	5.94347	5.31772	5.61792	5.55689	5.43636	5.43306	5.49503	5.54515	5.89229	5.59577	P	P	P	P	A	A	A	A	A	A	A	P	A
ASCRP002352	87	86.8333	97	145.167	104.667	93.3333	82.3333	81.1667	96	116.333	138	138.333	72.1667	66.6667	90.8333	80.3333	54.3333	27.8333	5.29006	5.05242	5.30838	6.01344	5.70542	5.00639	5.26572	5.4999	6.12326	5.49755	5.9327	5.98156	5.21421	4.61764	6.17788	6.05726	5.80402	5.12193	A	A	P	P	A	A	A	A	A	A	P	P	A
ASCRP002354	279.167	270.167	261.167	585.167	242.833	204.667	168.333	158.333	167	568.833	292.333	389.333	128.333	96.5	302.333	304.333	147.333	63.8333	7.80795	7.62194	7.46662	7.71502	7.57835	8.01986	8.11046	8.01932	8.0692	8.3103	7.47567	7.64153	7.20853	6.72497	7.91724	7.97034	7.79465	7.08245	P	P	P	P	P	P	M	P	P	P	P	A	P
ASCRP002356	225.667	243.333	274	498	225	221.667	163.167	185.667	180.167	427.667	225.167	321.167	119.667	102.667	246.5	236.333	165	70.8333	7.45519	7.45791	7.56121	7.55143	7.41109	8.238	8.11331	8.45764	8.32122	7.7651	6.93454	7.33407	7.03626	6.90843	7.60507	7.60129	8.08701	7.3196	P	P	P	P	P	P	M	A	P	P	P	P	P
ASCRP002357	85	545.333	172.833	1491.17	262.5	200.667	98.6667	94.3333	93.6667	122.833	110	131	73.3333	75	60.1667	62.3333	45.3333	27.5	5.18896	8.49689	6.5558	8.69894	7.71374	7.87439	6.24594	6.07532	5.89113	5.56287	5.43535	5.89624	5.21933	5.37944	5.65377	5.70905	5.49458	5.12557	A	P	P	A	P	P	A	A	A	A	A	P	A
ASCRP002358	126.667	128.167	188.5	166.333	141.833	118.833	126.667	126.5	125	124.667	179	187.667	90.1667	87.3333	90.3333	86.6667	138	40	6.16752	6.2568	6.74599	6.23465	6.40754	6.38841	7.16201	7.14654	7.03128	5.6369	6.51405	6.46621	6.12067	6.35284	6.15388	6.16879	7.64995	6.1979	P	P	P	P	P	P	M	P	P	P	P	P	P
ASCRP002359	91.8333	94	110.667	107.167	104.167	96	80.3333	81.5	90.8333	105.667	113.667	126.667	74.6667	69	52.3333	52.3333	46.8333	29.1667	5.41865	5.40798	5.66415	5.44868	5.65604	5.33541	5.3815	5.3134	5.73317	5.29823	5.55897	5.80345	5.26839	5.08252	5.42875	5.48196	5.54755	5.19739	A	A	P	P	A	A	A	A	A	A	A	P	A
ASCRP002360	115.5	116.167	150	142.833	106.333	108.667	109	99.8333	92.3333	142.833	133.333	133.167	87.1667	76.1667	80.5	76.8333	64.6667	34.5	5.98786	6.07465	6.23605	5.97377	5.68224	5.9149	6.40385	6.34125	5.80655	5.85808	5.80301	5.92781	6.04597	5.61992	6.01192	6.01546	6.11594	5.85105	A	P	P	P	P	A	A	P	A	P	M	A	A
ASCRP002361	115.667	122.5	250.833	199.333	161	114.333	124.5	127.167	102.833	152.667	248.667	204	85	77.8333	145.667	136.333	147	41	6.04949	6.10112	7.37409	6.50332	6.7037	6.1857	7.19401	7.27367	6.22092	5.99397	7.05871	6.63297	5.91166	5.70357	6.84021	6.78739	7.80544	6.20394	P	P	P	P	P	P	P	P	A	P	M	P	P
ASCRP002362	114.833	119.333	164	135.833	127.667	114.5	140.167	114.333	107.5	118.333	166.5	171.333	83.6667	83.5	70.6667	66.5	107.833	37	5.98857	6.10414	6.47883	5.9045	6.18388	6.23775	7.21038	6.78935	6.43593	5.54781	6.3374	6.32261	5.80658	6.09613	5.84804	5.81331	7.06835	5.94147	P	P	P	P	P	P	M	P	P	A	P	P	A
ASCRP002363	106.333	116.333	160.833	145	132	114.5	113	113.833	107.333	126	161.833	168	80.5	78.6667	87.1667	77.5	111.833	37.6667	5.91069	6.08811	6.38646	6.00252	6.25068	6.25767	6.89287	6.8434	6.41261	5.60542	6.24615	6.3111	5.6625	5.56074	6.11889	6.01096	7.18222	5.98014	P	P	P	P	P	P	A	P	A	A	P	P	A
ASCRP002364	130.333	127.5	183.5	204.333	162	118.667	116.667	118	103	176.333	197.333	252.333	98	81.3333	131	127.667	108.167	37.1667	6.32616	6.29002	6.66748	6.51892	6.70193	6.32634	6.82959	6.92071	6.22739	6.2797	6.6933	6.93595	6.32745	6.01541	6.68857	6.71074	7.11105	5.90977	P	P	A	P	P	P	A	P	A	P	P	P	P
ASCRP002366	107.667	113.167	96.6667	120	90.6667	98.1667	95.1667	81	81.6667	134.167	98.3333	102.833	73.8333	72.8333	51	45.6667	34.5	26.3333	5.8115	5.88071	5.25983	5.62223	5.25229	5.43741	5.4546	5.18274	5.00402	5.70443	5.25409	5.4868	5.225	5.18643	5.37483	5.32559	5.06308	4.96981	P	P	A	P	A	A	A	A	A	M	A	P	A
ASCRP002367	216.167	206.333	300	282.167	194	116.167	150	154.667	161.667	261	262.667	427.167	114.833	105.667	216.167	213.833	219.333	57.3333	7.37662	7.21823	7.74998	6.96486	7.09522	6.24634	7.86356	7.92048	7.88472	6.96273	7.23537	7.80267	6.88498	7.02973	7.39091	7.44275	8.77115	6.85224	P	P	P	P	P	P	P	P	P	P	P	P	P
ASCRP002368	226	325.167	306.5	719.833	229.667	236.333	149.833	162.667	145.167	423.167	248.5	329.833	135.5	142.667	269	244.333	151	125.667	7.42934	7.83726	7.83343	7.9257	7.46694	8.35551	7.92709	8.13551	7.58996	7.7416	7.08472	7.39309	7.41166	7.96484	7.74623	7.65114	7.87764	8.54134	P	P	P	P	P	P	P	P	P	P	P	P	P
ASCRP002369	1393.83	9735.5	1776.5	13740.5	4524.83	3814.17	474.833	560.333	486	1002.17	647.667	1000.33	287.667	230	655.667	656.667	373.333	180.667	10.1553	12.3435	11.026	12.1294	12.051	12.3276	10.7441	10.8936	10.9714	9.02638	8.88735	9.28671	9.31313	9.14466	9.08555	9.10797	9.98512	9.31577	P	P	P	P	P	P	M	P	P	A	P	P	P
ASCRP002374	147.167	123.667	253	245.167	174.167	138.667	210.333	149.333	156	219	182.667	184.833	114	250	70	74.6667	91.1667	88.8333	6.64218	6.2357	7.34266	6.78766	6.83044	6.88413	8.93847	7.84298	7.93301	6.67555	6.49425	6.47341	6.86894	9.339	5.83184	5.96064	6.76127	7.79962	P	P	P	P	P	P	P	P	P	P	P	P	P
ASCRP002376	867	720.667	554	1622	447.333	114.5	79.6667	78.1667	117.833	3101.83	3110.5	2770.33	306.333	75.8333	877.667	959.333	94.8333	42.3333	9.56487	8.8603	9.04861	8.81111	8.76535	6.17522	5.08455	5.07668	6.87023	10.7397	11.4313	10.742	9.51426	5.4506	9.52671	9.63465	6.83001	6.26293	P	P	P	P	P	P	A	A	P	P	P	P	P
ASCRP002378	138.333	131.667	110.333	213.333	91.3333	93.8333	94.6667	82.1667	84.1667	288.667	137.833	170.667	83.3333	72.5	108.167	136	45.6667	38	6.39408	6.29838	5.53863	6.58553	5.2635	5.20083	5.14479	5.35788	5.22309	7.09709	5.97218	6.30442	5.71751	5.22773	6.41539	6.77159	5.56079	6.00618	P	P	P	P	A	A	A	A	A	P	P	P	A
ASCRP002380	4074.5	3085.17	2593	7796.67	2193.5	545.833	91	103.833	468.333	5901.5	9155.83	13184.2	1441.17	125.833	4924.5	4932.83	490.5	241.667	11.3856	10.7308	11.4924	11.148	11.2142	9.70619	5.95073	6.3439	10.8873	11.7575	13.1735	13.4468	12.204	7.60471	11.7658	11.7382	10.7235	9.8299	P	P	P	P	M	P	A	P	P	P	P	P	P
ASCRP002381	1388	1298	1285.33	2262.83	1377.67	329	90.1667	95.6667	435.667	3292	6368.83	9193.33	1017.33	118.333	3040	2928.83	595	388.667	10.1698	9.55081	10.5033	9.21041	10.457	8.97608	5.85788	6.22306	10.7536	10.8612	12.6461	12.8681	11.6665	7.40475	11.1621	11.0677	11.0956	10.8867	P	P	P	P	A	P	A	A	P	P	P	P	P
ASCRP002384	707.333	614.333	593.667	679.167	3076.67	405.167	481.833	530.333	622.667	611.5	696	1113.67	329.833	2011.83	250.167	250.5	343.167	544.5	9.25413	8.65162	9.1762	7.84874	11.6644	9.33388	10.7983	10.8085	11.2841	8.3968	9.04607	9.46648	9.6697	13.5783	7.62483	7.68638	9.7802	11.516	A	P	P	P	P	P	P	P	P	P	P	P	P
ASCRP002385	114.333	108.167	120.833	184.5	117.167	104.167	97.3333	96.8333	94.1667	211.333	172.833	182	83.1667	76.6667	112.833	115.167	81.6667	36.1667	6.02228	5.83022	5.73391	6.37791	6.01893	5.67751	6.11286	6.21258	6.04186	6.58364	6.34867	6.42391	5.70108	5.6434	6.48781	6.54158	6.52475	5.92874	P	P	P	P	P	A	A	A	A	P	M	A	A
ASCRP002386	387.667	358.833	725.5	680.333	2721.33	403.5	558.167	630	744.5	725.333	1049	1729.17	525.833	870	443.5	435.333	594	229.667	8.28902	7.94879	9.54224	7.85696	11.5081	9.33243	11.09	11.0806	11.5158	8.6493	9.64701	10.056	10.4937	12.242	8.48534	8.49261	11.0929	9.72119	P	P	P	P	M	P	P	M	P	P	P	P	P
ASCRP002387	119.5	120	126	168.167	117.333	92.5	109.833	99.1667	92.6667	145.667	141	199.333	91	81	107.333	111	80.3333	32.8333	6.01121	6.03782	5.82781	6.25174	5.993	5.08567	6.08302	6.20462	5.66043	5.88964	6.03148	6.57545	6.10956	5.88273	6.42217	6.50404	6.51185	5.62928	P	P	P	P	P	A	A	A	A	P	P	P	P
ASCRP002388	143.167	139.833	171.333	205	157	100.667	89.5	97.3333	87.6667	199.333	249.833	255.833	101	80.6667	138.833	135.667	79.5	31.3333	6.53615	6.51423	6.5753	6.53995	6.62463	5.63798	5.8154	6.1136	5.53146	6.54157	7.08808	6.94381	6.36815	5.92695	6.7636	6.77993	6.47852	5.46524	P	P	A	A	P	A	A	P	A	P	P	P	M
ASCRP002389	116.833	116.667	138.667	169.5	149.667	149.167	101	101.333	112	130	145	140.667	84	76.6667	68	66	64.8333	31.6667	6.10103	6.11348	6.06703	6.28247	6.48702	7.07912	6.51979	6.46751	6.80855	5.68283	6.03052	5.98845	5.88361	5.37149	5.80943	5.80201	6.1124	5.40674	P	P	P	P	P	P	A	M	A	P	P	P	A
ASCRP002390	102.667	102.833	120	125.5	120	107.167	101	105.5	102	117.333	146.167	156	78.6667	73.3333	68.1667	64	55	29	5.68141	5.68127	5.72584	5.69712	6.07064	5.79493	6.14315	6.49299	6.2435	5.43484	6.06803	6.16113	5.52976	5.41033	5.79734	5.75063	5.83301	5.15043	P	P	M	M	P	P	A	P	A	A	P	P	A
ASCRP002391	99	100.333	106	110.667	111.167	104.833	95.1667	101.333	90.3333	102.167	114.333	139.833	86.3333	78.1667	53.5	52.5	65.5	33.6667	5.5567	5.66069	5.50601	5.52545	5.72078	5.80595	6.33235	6.44918	5.70918	5.14095	5.50187	5.98051	5.88213	5.92216	5.45217	5.49192	6.14668	5.75683	P	P	P	P	A	A	A	P	A	A	A	P	A
ASCRP002396	26455.7	28668.8	15372	35937.8	20527	16212	6523.17	8576	1618.33	6480.17	3440	8898.17	1635.67	669.667	2432.83	3397.33	621.833	361.833	13.7778	14.1202	13.6795	13.7212	14.3875	14.2944	14.0326	14.0632	12.5541	11.9083	11.6113	12.7477	12.3962	11.6051	10.8455	11.3223	11.1753	10.7072	M	P	P	P	P	P	A	P	P	P	P	P	A
ASCRP002397	107	111.5	152.167	239.667	114	111.5	80.6667	84.1667	78.6667	158.167	149	117.5	84.6667	78.8333	149.5	140	48.3333	30.8333	5.84271	5.95743	6.27417	6.68465	5.89716	6.03688	5.16842	5.48036	5.16431	6.07981	6.099	5.72136	5.84545	5.75696	6.87015	6.81269	5.66454	5.44759	P	P	P	P	P	P	A	A	A	P	P	P	A
ASCRP002398	101.667	102	150.667	135.333	137.167	108.833	91.8333	100	87.6667	132.667	117.833	121.5	85.1667	79.3333	66.6667	66.3333	68.8333	39.1667	5.65238	5.66179	6.27928	5.86453	6.33522	6.00305	5.97592	6.27554	5.68967	5.70208	5.62308	5.75728	5.90645	6.01835	5.74682	5.79304	6.20049	6.0819	A	P	P	P	P	P	A	P	A	P	A	P	P
ASCRP002401	157.167	154.167	141.667	199.667	172.333	141.833	82.1667	83.1667	136.5	219	379.667	251.5	126	94	115.333	110.333	89.3333	58.8333	6.73657	6.73604	6.15891	6.49362	6.84905	6.91523	5.3109	5.41824	7.39107	6.65965	7.92315	6.92621	7.12668	6.62696	6.50065	6.49637	6.70328	6.92173	P	P	P	P	P	P	A	A	P	P	P	P	P
ASCRP002405	109.167	112.667	127.667	142.333	103.667	118.333	103.167	92.8333	89.6667	155.167	106.5	106.5	79	77.5	66.1667	62.3333	53.5	37.1667	5.83265	5.98518	5.89249	5.97166	5.67722	6.32445	5.9164	6.0581	5.60269	6.04956	5.42245	5.55855	5.62052	5.41886	5.74562	5.71715	5.79827	5.99046	P	P	P	P	P	P	A	A	A	P	A	P	A
ASCRP002407	166.667	155.5	117.833	191.333	99.6667	92.5	83.1667	80	85.3333	377.667	264.333	351.333	88	72.3333	169.667	164.167	40.3333	30	6.8428	6.69105	5.68569	6.41685	5.44263	5.08426	5.33331	5.31115	5.47063	7.56209	7.19875	7.47792	6.04513	5.07424	7.04795	7.05758	5.35435	5.34285	P	P	P	M	A	A	A	A	A	P	M	P	P
ASCRP002408	376.667	323.333	330	564.5	615.333	211.167	236.5	229.5	260.333	847.833	733.333	782.833	278.667	305.333	423.667	383.333	114	129	8.25646	7.84561	7.96962	7.68151	9.27849	8.07629	9.19853	9.00963	9.34102	8.82204	9.13385	8.89688	9.20716	9.82055	8.41352	8.29575	7.20522	8.58715	P	P	P	P	P	P	P	A	P	P	P	P	P
ASCRP002411	93.6667	112.167	104.333	109.5	93.1667	93.1667	85.3333	88	96	128.833	114.833	102	73	75.5	54	54.3333	43.1667	28.6667	5.4087	5.69242	5.45445	5.44681	5.34507	5.08274	5.30824	5.6374	5.86509	5.59806	5.61966	5.43575	5.04789	5.39381	5.49682	5.52032	5.37682	5.20827	A	A	P	M	A	A	A	A	A	A	A	P	A
ASCRP002412	100.333	96.3333	111.167	103.5	101.167	98.6667	86.6667	89.5	88.5	164	127.667	121.167	78.5	74.1667	58	50.5	54	29.6667	5.58577	5.45988	5.59318	5.32525	5.56457	5.45133	5.43727	5.91792	5.57908	6.10629	5.7921	5.77198	5.46556	5.54458	5.57557	5.44025	5.7994	5.36405	A	A	P	A	A	A	A	A	A	P	A	P	A
ASCRP002414	102.167	102.5	172	111.833	111.333	220.5	87.6667	88.3333	86.3333	133	124.833	108.667	104.667	83	61.5	56.1667	48.8333	33.5	5.75421	5.75813	6.55043	5.50425	5.80764	8.17293	5.68086	5.8553	5.53171	5.70722	5.71361	5.555	6.58185	6.04983	5.65444	5.55677	5.68492	5.68445	P	P	P	P	P	M	A	A	A	P	A	P	P
ASCRP002415	115.833	112.333	111.5	121.167	88.5	90.8333	81.1667	74.5	84.3333	182.333	167.5	131	89.5	68.1667	87.1667	83.8333	45.3333	33	6.03109	5.90302	5.55734	5.69208	5.1761	5.06505	4.47514	4.72113	5.459	6.32367	6.3523	5.89752	6.00771	4.90678	6.11771	6.12176	5.52144	5.62928	P	A	M	M	A	A	A	A	A	M	P	P	P
ASCRP002417	1991	1421.17	392.167	2837	428.167	97.3333	84.6667	71.6667	113	3609	2709.33	2835.17	253	65.5	1102.17	1305.5	69	50.5	10.574	9.65706	8.38758	9.50095	8.68338	5.48726	4.87505	4.78254	6.62429	10.9941	11.2261	10.7689	8.9484	4.69388	9.81668	10.0913	6.25402	6.60121	P	P	A	P	P	A	A	A	P	P	P	P	P
ASCRP002420	104.333	106	185.333	154.667	156.5	129.833	110.333	89.3333	125.667	156	132.167	128.833	122.5	160	80.8333	81	57.6667	76.6667	5.73649	5.66849	6.62396	6.09995	6.6209	6.65973	6.46214	5.75447	7.06658	6.00711	5.87848	5.88345	7.03583	8.26853	6.00696	6.07987	5.93482	7.46907	A	A	P	P	P	P	A	A	A	P	P	P	P
ASCRP002424	554.667	1392.17	385.167	1892.5	700.333	1008.5	264	259.667	200.667	285.5	199.167	266.333	212.167	295.333	133.333	132.333	97	165.667	8.61807	9.64249	8.33288	8.75168	9.48257	10.5874	9.53491	9.33533	8.66708	7.13315	6.69497	7.02296	8.51096	9.63408	6.70889	6.73682	6.88054	9.05133	A	P	P	M	A	A	P	P	P	P	P	P	P
ASCRP002426	141.333	153.5	163.667	195	208	205	143.333	152.167	136	193.167	131.667	146	112	200.667	89.1667	82.3333	73.1667	151.667	6.47625	6.72892	6.49007	6.47327	7.22432	8.02281	7.84396	7.83958	7.38312	6.47125	5.73512	6.05196	6.77326	8.83889	6.13984	6.09926	6.33799	8.92718	P	P	P	P	P	P	P	P	P	P	M	P	P
ASCRP002427	116.667	115.167	157.167	145	149.667	117.5	139.167	155.667	126.333	142.167	151.333	169	86.3333	71.1667	83.5	79.1667	118.333	36.3333	5.98938	5.99462	6.37551	6.01081	6.56896	6.32454	7.40426	7.92104	7.02328	5.88565	6.18504	6.30908	5.90893	5.2645	6.06405	6.06906	7.28616	5.93427	P	P	P	P	P	A	M	P	P	P	P	P	P
ASCRP002428	102.167	100.833	123.667	141.667	94.3333	95.8333	95.8333	98	96.6667	142.333	167.333	160	79.6667	68.3333	75.5	74	81.1667	32.8333	5.74735	5.53037	5.79574	5.97256	5.44664	5.36574	5.98116	6.30198	6.0188	5.86809	6.37401	6.2297	5.61665	5.00218	5.91235	5.98118	6.49322	5.66602	P	P	P	P	A	A	A	A	A	P	P	P	P
ASCRP002431	148.333	137.667	165.667	205.167	141	166	107.833	112.167	100	557.333	148	154	99.3333	85	101.167	99	77.5	51.1667	6.57756	6.42592	6.43601	6.51245	6.4295	7.45183	6.57032	6.73617	6.07729	8.22244	6.03635	6.181	6.41635	6.09254	6.32946	6.38491	6.46367	6.62648	P	P	P	P	P	P	A	P	A	P	M	P	P
ASCRP002432	156.167	146	193.167	214.833	185.167	126.167	109	115.333	94.8333	182.5	214.167	252.5	108.5	80.1667	117.5	118.167	78.1667	32.6667	6.71224	6.56983	6.77696	6.60552	6.99389	6.62081	6.6664	6.84135	6.00279	6.34686	6.8376	6.94752	6.71634	5.71912	6.53658	6.59747	6.45876	5.54834	P	A	P	P	P	P	A	P	A	P	A	P	P
ASCRP002433	143	135	185	187.167	171.333	116.333	109.333	113.5	97	163.167	191.5	237	100.833	78.8333	105.833	98.5	63.6667	29.6667	6.52575	6.42585	6.72557	6.40267	6.82774	6.2156	6.71307	6.81161	6.12024	6.12452	6.54602	6.8345	6.49434	5.76827	6.3801	6.34492	6.06513	5.31987	A	P	P	P	P	P	A	P	A	P	M	P	P
ASCRP002434	163.5	153.833	153.667	387.5	193.833	281.333	113.167	117.5	186.167	268.333	295.333	202.667	227.833	347.833	356.167	330.333	158.833	224.667	6.83341	6.71343	6.27088	7.30607	7.06996	8.71775	6.82926	6.9177	8.4649	7.02127	7.46224	6.58772	8.69123	10.1219	8.17222	8.0991	7.99501	9.67725	P	P	P	P	P	P	P	P	P	P	P	P	P
ASCRP002435	100.667	99.3333	119.667	152.833	130.667	205	97	97.6667	117.5	146.667	218.333	124.667	122.667	136.167	101	95	79.1667	57.6667	5.76203	5.59306	5.72442	6.07966	6.21751	7.98433	6.14763	6.24832	6.84558	5.90619	6.82844	5.77269	7.00785	7.77121	6.32661	6.30057	6.45845	6.84398	P	A	P	P	P	P	A	A	P	P	P	A	P
ASCRP002438	121	119	134.167	157.333	150.167	117.333	115.5	111	101.5	131.167	178.667	192.5	89.1667	69.1667	89	85.3333	65.3333	31	6.10631	6.16685	5.98154	6.15615	6.52929	6.28655	6.68539	6.58529	6.29815	5.71409	6.46012	6.49167	6.03163	5.01542	6.15262	6.13832	6.14039	5.46837	P	A	P	P	P	P	A	P	A	P	P	P	P
ASCRP002444	95.6667	105.333	130.167	119.833	99.3333	98.3333	105	96.8333	96.6667	128.667	115.333	120.167	79.6667	76.6667	65.5	58.6667	58.6667	31.5	5.55632	5.62573	5.87901	5.63308	5.53287	5.51309	6.12355	6.0028	5.81012	5.59157	5.62278	5.75063	5.6789	5.71929	5.74144	5.67492	5.95717	5.59409	A	A	P	P	A	A	A	A	A	A	A	P	A
ASCRP002446	303.5	280	366.667	1075.5	232.667	146.5	89.3333	92	113.667	408.167	761.167	539.333	183.333	90.3333	573	640.833	97.8333	44.3333	7.93933	7.66035	8.21432	8.16399	7.44516	7.02676	5.91326	5.94253	6.58956	7.58433	9.15904	8.22741	8.17784	6.37555	8.86562	9.07108	6.90803	6.35715	P	P	P	P	M	P	A	A	P	P	P	P	P
ASCRP002447	139.333	118.167	115	140.667	160.5	155	84.3333	82.6667	110.333	225	150.5	127.167	114.5	124.167	89.6667	78.6667	63.3333	110.333	6.43167	6.09585	5.6585	5.94559	6.68541	7.29115	5.51302	5.2889	6.57701	6.71149	6.11775	5.84381	6.87774	7.53402	6.16138	6.03206	6.08474	8.29264	P	P	P	P	P	P	A	A	P	P	P	P	P
ASCRP002448	144.667	128.833	214.5	1496.67	130.833	165.5	239	176.833	152.333	181.667	152.333	136.5	130	330.333	66.3333	65.3333	102.333	115.5	6.50794	6.24979	6.93844	8.70523	6.24969	7.49477	9.12451	8.32179	7.761	6.31794	6.17011	6.01785	7.21177	10.003	5.78045	5.78387	6.98253	8.3754	A	P	P	P	P	P	A	P	P	P	P	P	P
ASCRP002450	107.667	107.667	127	204.667	103	104.5	102	89.8333	96.8333	145	114	90.8333	81.6667	104.333	56	55.1667	46.1667	37.3333	5.83306	5.78935	5.85679	6.53782	5.6582	5.70126	6.42994	5.90012	5.93371	5.84958	5.58472	5.32213	5.71996	6.98946	5.52096	5.53332	5.57259	5.96782	P	A	P	P	A	A	A	A	A	P	A	P	P
ASCRP002451	97	101	163.5	116.5	121	94	130.5	133.667	99.6667	161.333	119.333	105.333	72	92.8333	51.1667	48.3333	44.6667	29.5	5.63388	5.49244	6.3661	5.58148	6.0729	5.28357	7.1989	7.278	6.06966	6.11102	5.68624	5.53064	5.10826	6.49362	5.40417	5.38223	5.48616	5.39117	A	A	P	P	P	A	M	M	A	P	P	P	A
ASCRP002452	237	214.667	227.333	301.5	210.5	97.6667	94.6667	97	98.6667	510.333	438.167	646.167	115.167	70.8333	243.167	245.333	52.3333	37.3333	7.52226	7.26695	7.13755	7.03834	7.251	5.29362	5.85968	6.21272	6.19187	8.09435	8.22711	8.57573	6.89012	5.01472	7.57668	7.64844	5.75953	5.90503	P	P	P	P	P	A	A	P	A	P	P	M	P
ASCRP002453	460.5	474.667	521.333	744.833	513.667	1081.33	582.5	585.333	1852	646.167	296.167	406.5	483.333	421.833	476.333	484	301.833	324	8.55106	8.30004	8.9482	7.966	8.95535	10.6665	11.1399	10.9828	12.7622	8.48191	7.46546	7.71245	10.364	10.5611	8.59574	8.66314	9.44201	10.4452	P	P	P	P	A	P	M	P	P	P	P	P	A
ASCRP002454	564.833	484.833	298.167	434.333	284.333	234.333	108.833	126	188.667	1033.5	793.833	825.167	250.833	161.333	450.667	426	141.333	154.5	8.89128	8.33102	7.77102	7.41028	7.89817	8.33825	6.74906	7.28853	8.50976	9.08378	9.26642	8.97212	8.93327	8.29708	8.51613	8.46398	7.71013	8.98848	P	P	P	P	P	P	A	P	P	P	P	P	P
ASCRP002458	125.333	118.167	179.833	173.333	136.167	100.833	101	105.5	93.8333	168.5	184.5	210.833	87.6667	77	114.667	111.5	90.5	35.6667	6.17052	6.08328	6.6474	6.30292	6.36745	5.6647	6.18977	6.38626	5.92099	6.17102	6.58074	6.65251	5.8724	5.62696	6.51425	6.50765	6.75082	5.82942	P	P	P	P	P	A	A	P	A	P	P	P	P
ASCRP002460	97	94	116.333	108.833	112.667	117.5	97.3333	95.6667	94	132.833	131.833	114	82.1667	83.5	53	50.3333	54.6667	46.3333	5.53507	5.43282	5.67953	5.47595	5.84409	6.27876	6.48018	6.24477	5.99522	5.74249	5.68007	5.62107	5.74087	6.21836	5.45279	5.45443	5.82044	6.23279	A	A	P	P	P	P	A	P	A	P	A	P	A
[truncated: 1,596 more rows]
[truncated: 15 more columns]

## Sheet: Normalized Intensity Box Plot
Box Plot The Box Plot is a convenient way to quickly visualize the distribution of a dataset. It is commonly used for comparing the distributions of the intensities from all samples. Here, a boxplot view is used to look at, and compare the distributions of expression values for the samples in an experiment after normalization. Press Ctrl and rolling button of your mouse to zoom in.
