# Supplementary material for: Microarray profiling of circular RNAs in human papillary thyroid carcinoma
Source: PLoS One. 2017 Mar 13;12(3):e0170287. doi: 10.1371/journal.pone.0170287 (PMC5347999; doi:10.1371/journal.pone.0170287)
Supplement: S2 File — (XLS) [file pone.0170287.s007.xls]

## Sheet: Upreg PTC vs normal
# Fold Change cut-off: 2.0 # P-value cut-off: 0.05 # Condition pairs: cancer_vs_normal # Column A: probeID it represents probe name. # Column B: P-value, P-value calculated from unpaired t-test. # Column C: FDR, FDR is calculated from Benjamini Hochberg FDR. # Column D: FC (abs), the absolute ratio (no log scale) of normalized intensities between two conditions. # Column E: Regulation, it depicts…
cancer_vs_normal 2.0 fold up regulated CircRNAs
	P-value and FDR		Fold change and Regulation		Annotations										Group--Raw Intensity		Group--Normalized Intensity		Raw Intensity												Normalized Intensity												miRNA Binding Sites
probeID	P-value	FDR	FC (abs)	Regulation	circRNA	Alias	circRNA_type	chrom	strand	txStart	txEnd	best_transcript	GeneSymbol	Sequence	group-cancer(raw)	group-normal(raw)	group-cancer(normalized)	group-normal(normalized)	[BG111B, cancer](raw)	[BG127B, cancer](raw)	[BG131B, cancer](raw)	[BG145B, cancer](raw)	[BG146B, cancer](raw)	[BZ088DL1, cancer](raw)	[BG111N, normal](raw)	[BG127N, normal](raw)	[BG131N, normal](raw)	[BG145N, normal](raw)	[BG146N, normal](raw)	[BZ088NL1, normal](raw)	[BG111B, cancer](normalized)	[BG127B, cancer](normalized)	[BG131B, cancer](normalized)	[BG145B, cancer](normalized)	[BG146B, cancer](normalized)	[BZ088DL1, cancer](normalized)	[BG111N, normal](normalized)	[BG127N, normal](normalized)	[BG131N, normal](normalized)	[BG145N, normal](normalized)	[BG146N, normal](normalized)	[BZ088NL1, normal](normalized)	MRE1	MRE2	MRE3	MRE4	MRE5
ASCRP000192	0.000897204	0.156546	3.86334	up	hsa_circRNA_001067	hsa_circ_0000644	intronic	chr15	-	81195758	81195954	ENST00000558261	RP11-351M8.1	TCTCCACTTTCTCCCCGTTTACCAGTCTAAGGGGTTGACACAGTGA	5922.89	1617.17	12.9905	11.0407	9186.83	6057.5	7490.33	4690.67	1071.5	7040.5	1588.67	5668	1052.67	604.167	448.167	341.333	12.9985	13.838	13.2802	13.6627	12.1153	12.0483	10.2463	11.8314	11.7274	11.3686	10.498	10.5723	hsa-miR-143-3p	hsa-miR-299-3p	hsa-miR-589-3p	hsa-miR-148a-5p	hsa-miR-432-5p
ASCRP000204	0.0469994	0.510506	2.80372	up	hsa_circRNA_001108	hsa_circ_0001132	antisense	chr20	-	8352261	8352391	NM_015192	PLCB1	GCCCCTCTGTCCAAGAGCCCACATATTTGTTCATTTACTTTTTAAT	407.194	153.417	8.8015	7.31416	564	215.667	920	219.667	166.167	357.667	160.167	199	160.5	240	62.3333	98.5	9.10518	8.87083	10.436	8.9357	7.99024	7.47108	6.22593	6.5367	7.77661	9.22097	6.07227	8.05249	hsa-miR-299-3p	hsa-miR-194-3p	hsa-miR-423-5p	hsa-miR-365b-3p	hsa-miR-365a-3p
ASCRP000259	0.0439	0.501534	2.28672	up	hsa_circRNA_001379	hsa_circ_0000516	antisense	chr14	+	20811398	20811483	NR_002312	RPPH1	TCTGGCCCTATCTGACCTCGCGCGGAGCCCCGTTCTCTGGGAACTC	824.083	388.5	10.35	9.1567	1583	448.167	1376.5	409	473.833	654	482	727	254	167.667	415.667	284.667	10.676	10.4933	11.0331	10.4708	10.9177	8.50898	8.37512	8.75796	8.94382	8.39501	10.2852	10.1831	hsa-miR-18b-3p	hsa-miR-670-5p	hsa-miR-23a-5p	hsa-miR-125a-3p	hsa-miR-125b-5p
ASCRP000266	0.0403073	0.494212	2.0892	up	hsa_circRNA_001401	hsa_circ_0000965	intragenic	chr19	-	58472758	58476205	NM_152474	C19orf18	GAAAAGTTCATCCACTCAGGATTCCATTGTATCCCACCAGAAACAG	128.278	71.6944	6.61692	5.55397	109	130	109.833	155.833	108.333	156.667	97.6667	85.3333	79	94.8333	35.1667	38.1667	5.69654	7.28634	6.01383	8.14485	6.48055	6.07939	5.14924	5.02948	5.50488	6.54004	5.10406	5.9961	hsa-miR-619-5p	hsa-miR-130b-5p	hsa-miR-211-5p	hsa-miR-29b-2-5p	hsa-miR-665
ASCRP000286	0.0108574	0.330815	3.44034	up	hsa_circRNA_001506	hsa_circ_0000981	intronic	chr2	-	20240809	20240905	NM_014713	LAPTM4A	CGTCGTGATGGTAGTCTCCCACTATTTTATATCTTTGTTACTTCAA	7042.75	2647.64	13.0859	11.3034	11894	4705.83	9194.5	2876.5	765.667	12820	6446.83	7028	1174	280.667	657.333	299	13.4775	13.4831	13.7779	13.1504	11.5649	13.0618	12.5964	12.1752	11.8837	9.62693	11.283	10.255	hsa-miR-517-5p	hsa-miR-550a-3p	hsa-miR-590-3p	hsa-miR-200c-5p	hsa-miR-651-5p
ASCRP000372	0.0012955	0.165274	2.32606	up	hsa_circRNA_002044	hsa_circ_0000228	exonic	chr10	+	31661946	31676195	ENST00000437844	ZEB1	GCCACCTTGTTCTCTAAAGTTTTCAGTTTAAATTCTCAACTGGCAA	244.028	145.778	7.88874	6.67085	216.333	149.667	239.833	142.167	172.333	543.833	271.5	277.5	114.833	81.3333	90.1667	39.3333	7.29908	7.82665	8.40751	7.57741	8.14129	8.08052	7.28764	7.10252	6.87214	5.98868	6.72361	6.05052	hsa-miR-136-5p	hsa-miR-494-5p	hsa-miR-617	hsa-miR-148a-5p	hsa-miR-410-5p
ASCRP000423	0.0177972	0.376079	2.47152	up	hsa_circRNA_100033	hsa_circ_0009581	exonic	chr1	-	8555122	8601377	uc001ape.3	RERE	ACTGAACACAAGGGAAGTGTAACATCTCCCATTTTTCTGACATATT	1114.19	463.389	10.3577	9.05228	2118.67	433.5	2193.67	336.667	251	1351.67	885	974.333	263.667	154	383.333	120	11.1435	10.4441	11.6315	10.0589	9.27531	9.59274	9.39253	9.22785	9.03263	8.1722	10.0462	8.4423	hsa-miR-27a-3p	hsa-miR-27b-3p	hsa-miR-424-5p	hsa-miR-105-5p	hsa-miR-670-3p
ASCRP000535	0.00180974	0.165274	8.05218	up	hsa_circRNA_100146	hsa_circ_0011385	exonic	chr1	+	32691771	32692131	uc001bur.4	EIF3I	TAGTGCCAAGGAAAGCAGCTGGCCCTTCTCAAGACCAATTCGGCTG	1567.39	333.139	11.1432	8.13386	2882.5	1783.17	2579	1063.67	398.333	697.667	432.833	912.333	159.167	101.5	323.667	69.3333	11.5794	12.4031	11.7674	11.8967	10.6228	8.58994	8.18265	9.11593	7.77086	6.86803	9.64717	7.21852	hsa-miR-744-3p	hsa-miR-616-3p	hsa-miR-361-3p	hsa-miR-615-5p	hsa-miR-135b-3p
ASCRP000566	0.02309	0.423073	2.92587	up	hsa_circRNA_100177	hsa_circ_0011692	exonic	chr1	-	36823839	36824423	uc001cak.1	STK40	CCTCTTCCAGGTCCCCGTCTGGGCAACTCACCGGTGCCAAGCATAG	353.806	119.778	8.30638	6.75751	574.833	156.333	835.333	145.833	149.5	261	142	177	123.667	140.167	66.8333	69	9.13194	8.01999	10.3117	7.83132	7.69753	6.8458	5.94	6.39187	7.12394	7.7979	6.16533	7.12603	hsa-miR-133a-3p	hsa-miR-133b	hsa-miR-185-5p	hsa-miR-424-5p	hsa-miR-149-5p
ASCRP000580	0.00475793	0.225806	2.18195	up	hsa_circRNA_100191	hsa_circ_0012077	exonic	chr1	+	44054401	44054671	uc001cjr.3	PTPRF	ACAGTGAAAGTGCGCCGCGTGGCTCCTCGTTTCTCCATCCCTCCCA	675.75	316.917	9.9936	8.86798	640	434.667	651.5	389.5	315	1623.83	375.5	534.5	295.667	214.167	282	199.667	9.35445	10.4403	10.0471	10.3359	9.91904	9.86474	7.90918	8.20937	9.37075	8.94556	9.30073	9.47226	hsa-miR-647	hsa-miR-588	hsa-miR-660-3p	hsa-miR-661	hsa-miR-552-3p
ASCRP000752	0.000151792	0.121432	2.96415	up	hsa_circRNA_100367	hsa_circ_0014879	exonic	chr1	-	160206924	160231148	uc001fvn.2	DCAF8	GCCCAGCGTCTCCTTCAGTGAATCTACAGACCTATTTTCTCAGGAG	5644.25	1588.81	12.9325	11.3648	8502.83	3275.5	8445.33	2587.83	1389	9665	2559	3760.17	1250.17	473.833	1012	477.667	12.8258	13.0904	13.5677	12.9475	12.4123	12.751	11.1282	11.0095	12.0128	10.7756	12.0092	11.2538	hsa-miR-877-3p	hsa-miR-412-3p	hsa-miR-452-3p	hsa-miR-647	hsa-miR-2113
ASCRP000760	0.0160115	0.370827	2.03553	up	hsa_circRNA_100375	hsa_circ_0006758	exonic	chr1	+	165859440	165860559	uc001gdp.3	UCK2	TTTGTCTCCCATTCCCGTCTTCCGTGTGTGCTAAGATCGTGCAGCT	17377.4	7353.89	14.2712	13.2458	26095.3	18449.3	15733.3	12920.8	3467.83	27598	10917.3	25718	3822.83	1121.5	1666.67	877	14.6954	14.6277	14.2387	14.5871	13.494	13.9847	13.4915	14.4915	13.3934	12.6608	12.9856	12.4522	hsa-miR-324-3p	hsa-miR-29a-5p	hsa-miR-580-3p	hsa-miR-485-3p	hsa-miR-149-5p
ASCRP000828	0.000411765	0.155932	2.55503	up	hsa_circRNA_100445	hsa_circ_0016404	exonic	chr1	+	212977661	212977993	uc001hjo.2	TATDN3	TTTTACAAGAGCAAGGTTGGACTAGATTTCTCCCCCAGATTTGCTG	638.639	280.611	9.85581	8.50247	872.167	406.667	868.333	306.5	290.333	1087.83	424	465.5	269.167	205	178.167	141.833	9.77599	10.2927	10.3822	9.83024	9.67563	9.1781	8.12773	7.90474	9.08369	8.85391	8.27801	8.76673	hsa-miR-511-5p	hsa-miR-32-3p	hsa-miR-141-5p	hsa-miR-761	hsa-miR-296-3p
ASCRP000875	0.038776	0.489317	3.94174	up	hsa_circRNA_100492	hsa_circ_0016979	exonic	chr1	-	233353644	233372726	uc009xfv.1	PCNXL2	ACCCCGCCTCACCAATACACAGAGATGCAGGTCAGCTCCTCCAGTA	1417.92	370.861	11.1667	9.18788	1855.5	1315.83	2138.17	1757	930	511	292.667	614.167	349	546.333	201.167	221.833	10.9266	12.0125	11.6125	12.3882	11.9416	8.11885	7.41987	8.48114	9.8437	11.1361	8.5898	9.65663	hsa-miR-646	hsa-miR-212-5p	hsa-miR-431-5p	hsa-miR-367-5p	hsa-miR-615-5p
ASCRP000914	0.000652968	0.156546	3.17513	up	hsa_circRNA_100533	hsa_circ_0006608	exonic	chr10	+	3160973	3162236	uc009xhr.3	PFKP	ACACTATCACCGACCGTTCTCCCGGGGAAGTACTTGGAAGAGATCG	2169.08	720.722	11.6425	9.97573	2981	1031.33	3359.67	862.5	697.667	4082.33	1130	1641.5	573.833	193	554.833	231.167	11.6245	11.7778	12.1346	11.6982	11.4298	11.1904	9.77227	9.97032	10.6281	8.75826	10.9767	9.7487	hsa-miR-324-3p	hsa-miR-346	hsa-miR-210-3p	hsa-miR-591	hsa-miR-665
ASCRP000922	0.0306385	0.44501	2.15502	up	hsa_circRNA_100542	hsa_circ_0017639	exonic	chr10	-	7290509	7327916	uc010qay.2	SFMBT2	TTACATCTCTCCTGCGTCGGTGACTAAGCAATCAAAGAGAAGTACA	260.75	129.5	7.81255	6.70485	417.5	135.833	504.5	126	128.333	252.333	194	233.667	112.667	96	83	57.6667	8.63632	7.42861	9.5963	7.11913	7.20129	6.8937	6.56602	6.82531	6.83755	6.59909	6.5432	6.85795	hsa-miR-582-3p	hsa-miR-107	hsa-miR-103a-3p	hsa-miR-188-3p	hsa-miR-135b-5p
ASCRP000950	0.0344279	0.465742	2.25913	up	hsa_circRNA_100571	hsa_circ_0018004	exonic	chr10	+	27024168	27024508	uc001isv.3	PDSS1	TGTTTGCCTGTCAGCAGGTCTCTGTTCTAGGATGTCCCGACCCAGT	230.611	109.556	7.60185	6.42608	369.333	108.833	403.167	117.167	145.833	239.333	149	156.667	122.667	81.1667	102.5	45.3333	8.37958	6.59835	9.30494	6.92941	7.59596	6.80285	6.11194	6.20515	7.08041	5.77857	6.99695	6.38348	hsa-miR-488-3p	hsa-miR-155-3p	hsa-miR-153-5p	hsa-miR-589-3p	hsa-miR-26a-2-3p
ASCRP000979	0.0448706	0.50349	2.6519	up	hsa_circRNA_100604	hsa_circ_0009172	exonic	chr10	-	70218860	70229920	uc001jog.2	DNA2	CAGCTCTCTCTATTTCAGAAGAAAGTGGTAGCTTCCTTTCCAAGAA	295.583	123.278	8.19801	6.79098	531.667	175.167	552.167	176.5	117.167	220.833	137.5	207	108.667	141.5	52	93	9.00668	8.38991	9.7257	8.51422	6.86306	6.68849	5.94392	6.61515	6.71802	7.85972	5.74973	7.85936	hsa-miR-578	hsa-miR-21-3p	hsa-miR-642a-5p	hsa-miR-607	hsa-miR-138-5p
ASCRP001111	0.0114551	0.330815	2.32142	up	hsa_circRNA_100737	hsa_circ_0008301	exonic	chr11	-	1307231	1317024	uc001ltd.3	TOLLIP	TGTGCCCATCACAGGTGTACATCGGTGAGCTCCCGCAGGACTTCCT	160.917	84.1944	7.0498	5.8348	197.667	129	272.167	108.667	107.667	150.333	117.333	118	82.5	75.3333	74.8333	37.1667	7.10443	7.28039	8.67073	6.72658	6.54921	5.96747	5.5388	5.69634	5.73615	5.70503	6.36229	5.97017	hsa-miR-661	hsa-miR-1301-3p	hsa-miR-608	hsa-miR-138-5p	hsa-miR-874-3p
ASCRP001210	0.0372264	0.48556	2.19509	up	hsa_circRNA_100836	hsa_circ_0022505	exonic	chr11	-	62462039	62470021	uc001nup.3	BSCL2	GAATCATCTCCACTTCTTCGCGTTCGGACCGACTGTGATTCCTCCA	136.944	75.4722	6.79455	5.66027	138.833	127.667	143.833	137.333	101.333	172.667	93.8333	85	70.8333	117	34.8333	51.3333	6.33748	7.27663	6.99206	7.67446	6.24097	6.2457	5.03806	5.07879	5.0209	7.35496	5.09657	6.37236	hsa-miR-224-3p	hsa-miR-889-5p	hsa-miR-182-5p	hsa-miR-196a-3p	hsa-miR-513a-5p
ASCRP001401	0.00171696	0.165274	3.1342	up	hsa_circRNA_101031	hsa_circ_0007478	exonic	chr12	-	27143382	27152609	uc010sjl.2	TM7SF3	GTGCTTCCCTAGACTCTCCTTTCCAATTCCTCGGAAACAGGCACTG	1565.33	414.222	11.0742	9.42614	2063	797.667	2497.17	542.667	365.167	3126.33	525.833	676.833	333.833	375.667	252.667	320.5	11.1042	11.3915	11.8141	11.0203	10.3599	10.7555	8.53408	8.64427	9.72021	10.2504	9.01759	10.3903	hsa-miR-412-3p	hsa-miR-651-3p	hsa-miR-765	hsa-miR-487a-3p	hsa-miR-619-3p
ASCRP001507	0.00821217	0.312819	2.7875	up	hsa_circRNA_101141	hsa_circ_0005785	exonic	chr12	-	110819556	110834257	uc001tqo.2	ANAPC7	CTTAGATTGTTATGAAGTGAGTTATTCTCCCCACCTCAGAAGTACC	933.806	300.028	10.2827	8.80371	1393	505.667	1785	380.5	263.333	1275.33	375.167	452.833	245.667	244.5	223.5	258.5	10.4856	10.7225	11.381	10.252	9.37384	9.48119	7.93856	7.90924	8.88019	9.31735	8.8111	9.96583	hsa-miR-526b-5p	hsa-miR-181d-5p	hsa-miR-181b-5p	hsa-miR-338-3p	hsa-miR-181a-5p
ASCRP001510	0.00199888	0.169773	3.27364	up	hsa_circRNA_101144	hsa_circ_0028196	exonic	chr12	-	110826316	110834257	uc001tqo.2	ANAPC7	CCTTGATGCCATTCTAGTGAGTTATTCTCCCCACCTCAGAAGTACC	1330.72	375.583	10.9103	9.19943	2120.67	854.5	2354.83	602.667	318.5	1733.17	471.833	679.5	308.5	278	242.5	273.167	11.1531	11.4991	11.7272	11.178	9.92581	9.97876	8.34428	8.65813	9.50752	9.61484	8.98196	10.0898	hsa-miR-153-5p	hsa-miR-7-5p	hsa-miR-338-3p	hsa-miR-493-3p	hsa-miR-205-3p
ASCRP001511	0.00246765	0.170092	3.83655	up	hsa_circRNA_101145	hsa_circ_0028198	exonic	chr12	-	110832905	110834257	uc001tqo.2	ANAPC7	AAGACAAAGAACTCCCAAATGAGTTATTCTCCCCACCTCAGAAGTA	1692.44	372.639	11.0779	9.13812	3513.83	924.667	3280.83	652.5	305	1477.83	470.333	718.167	310.667	269	222	245.667	11.7938	11.615	12.1205	11.3458	9.85264	9.73989	8.33661	8.75114	9.52912	9.55501	8.79526	9.86157	hsa-miR-153-5p	hsa-miR-7-5p	hsa-miR-493-3p	hsa-miR-205-3p	hsa-miR-181c-5p
ASCRP001527	0.000592488	0.155932	3.10027	up	hsa_circRNA_101164	hsa_circ_0028602	exonic	chr12	+	117273764	117274087	uc001twc.4	RNFT2	AGCCTCTGATTCTCCTGTGCCAGTCCTTCGACATCTGTGGACGTGT	1452.28	392.278	10.7517	9.11932	2093	503.333	2519.33	385.667	322	2890.33	650.667	717.333	341.667	259.667	199.333	185	11.1395	10.6843	11.8326	10.2462	9.97555	10.6322	8.90384	8.75217	9.79202	9.42029	8.54463	9.30296	hsa-miR-103a-2-5p	hsa-miR-148b-5p	hsa-miR-221-5p	hsa-miR-378a-5p	hsa-miR-202-3p
ASCRP001596	0.0114076	0.330815	2.33081	up	hsa_circRNA_101233	hsa_circ_0008784	exonic	chr13	+	24164288	24200931	uc001uot.3	TNFRSF19	CCTTACGAACCGCACTAACTCTCCAACAATAAATACATTTGATAAG	399.639	166.278	8.39259	7.17175	243.167	175.167	354.333	167.667	144.5	1313	297.167	267.833	148.5	84.5	136	63.6667	7.57244	8.33595	9.12009	8.17291	7.6259	9.52823	7.49697	7.03305	7.62209	6.15609	7.60121	7.12109	hsa-miR-603	hsa-miR-362-5p	hsa-miR-124-3p	hsa-miR-377-3p	hsa-miR-670-5p
ASCRP001636	0.00211116	0.169773	2.48397	up	hsa_circRNA_101275	hsa_circ_0030428	exonic	chr13	-	75915260	75915723	uc001vjl.1	TBC1D4	AGGCCCTTCTGTCTCTACCCACCAAGAGCCAAGCTGGTGATACAGA	1224.75	408.583	10.7241	9.41146	1484	485.667	2154.67	410.5	389	2424.67	577	641	369	301.333	309.5	253.667	10.6048	10.646	11.6262	10.4862	10.5724	10.4091	8.6596	8.56378	9.96005	9.83504	9.51725	9.93305	hsa-miR-892b	hsa-miR-29b-2-5p	hsa-miR-22-3p	hsa-miR-670-5p	hsa-miR-125b-2-3p
ASCRP001647	0.00365201	0.199673	6.83895	up	hsa_circRNA_101287	hsa_circ_0008274	exonic	chr13	-	96485180	96489456	uc001vms.3	UGGT2	CAAGATACAAGATCTCCCCAATAATATGATTTACCAAGTCGCCATT	2573.28	327.778	11.0887	8.31491	6303	1044	6255	637.333	230.167	970.167	474.5	876.167	214.5	183.167	128	90.3333	12.4105	11.7866	13.0001	11.3108	9.0317	8.99229	8.3734	9.0504	8.55604	8.61769	7.45422	7.83774	hsa-miR-499a-3p	hsa-miR-526b-5p	hsa-miR-363-3p	hsa-miR-208a-5p	hsa-miR-578
ASCRP001715	0.0315521	0.448884	2.17795	up	hsa_circRNA_101356	hsa_circ_0004846	exonic	chr14	+	55168779	55169298	uc001xbb.3	SAMD4A	ACAAGTACAAGAATCATTAACCAATGGCAACAGGAATCCAAGGATA	170.222	104.111	7.38799	6.26502	285.5	173.5	134.667	161.833	147	118.833	174.167	152.833	95.3333	86.3333	79.6667	36.3333	7.90516	8.33667	6.86802	8.12614	7.63789	5.45405	6.46447	6.17283	6.29028	6.30434	6.5047	5.85349	hsa-miR-148b-5p	hsa-miR-330-3p	hsa-miR-29b-1-5p	hsa-miR-646	hsa-miR-660-5p
ASCRP001767	0.000922192	0.156546	4.55869	up	hsa_circRNA_101408	hsa_circ_0032704	exonic	chr14	+	76173360	76187046	uc001xrx.3	TTLL5	AGTTGTTTTGCCAAACCAGATCTCCCTGGAAGAGAACATTTTGGTC	1188.03	247.583	10.2756	8.087	2324.33	398.667	2618	309.5	234.667	1243	362.333	497.833	202.333	124.333	177.333	121.333	11.268	10.2379	11.8693	9.81642	9.03171	9.43039	7.86078	8.07524	8.41237	7.47572	8.28447	8.41343	hsa-miR-136-5p	hsa-miR-500a-5p	hsa-miR-578	hsa-miR-34b-5p	hsa-miR-449c-5p
ASCRP001906	0.0024196	0.170092	4.00274	up	hsa_circRNA_101555	hsa_circ_0001955	exonic	chr15	-	64495280	64508912	uc002ang.1	CSNK1G1	TCGAAATCAGGTGAAGGTCTCCCACAGGTGTATTACTTTGGACCAT	5675.97	1461.67	12.7226	10.7216	11948.5	3976.17	9624.33	2534.17	550.333	5422.33	2077	4900.17	565	320.333	581.167	326.333	13.5157	13.2669	13.8777	12.9177	11.1225	11.6351	10.798	11.473	10.6101	9.94299	11.0557	10.4499	hsa-miR-644a	hsa-miR-485-5p	hsa-miR-889-5p	hsa-miR-329-5p	hsa-miR-148a-5p
ASCRP002054	0.0207647	0.400758	4.22471	up	hsa_circRNA_101707	hsa_circ_0000673	exonic	chr16	-	11940357	11940700	uc010buw.2	RSL1D1	GGTTCTTGCAGATTATCTCCCTCCAAACTCTAAAGAAGGAATATAA	1969.92	308.278	10.4388	8.35993	5276.33	514.5	4549.17	335.333	187.167	957	380.667	804.667	184.5	209.5	116.333	154	12.2785	10.7176	12.5533	9.72291	8.39051	8.96984	7.95793	8.92065	8.14397	8.91275	7.24769	8.97659	hsa-miR-33a-3p	hsa-let-7f-2-3p	hsa-miR-25-5p	hsa-miR-203a-3p	hsa-miR-1185-2-3p
ASCRP002086	0.0141494	0.358248	3.28136	up	hsa_circRNA_101740	hsa_circ_0008616	exonic	chr16	+	19619499	19628130	uc002dgn.2	C16orf62	TGCCCCCGAGATCACTTTTCTCCAGAGAATGCAAATGACACGGCCA	348.167	112.722	8.27292	6.55863	502.667	177	880.833	164.333	116.167	248	153.667	176	121	113.667	59.6667	52.3333	8.9203	8.33321	10.3721	8.2922	6.851	6.86875	6.11236	6.34748	6.9651	7.22072	5.98636	6.71975	hsa-miR-766-5p	hsa-miR-146a-3p	hsa-miR-455-3p	hsa-miR-432-3p	hsa-miR-32-3p
ASCRP002090	0.0230649	0.423073	5.02257	up	hsa_circRNA_101744	hsa_circ_0005699	exonic	chr16	+	19627435	19663412	uc002dgn.2	C16orf62	CTCTCCCAAGGTGGGAATGGAAGTGGCCCCACATCTCAAAGAAACC	3232.69	503.389	11.3217	8.99323	8493.83	1889.33	7054	1091.17	256.833	611	553.333	1609.17	298	275	177.5	107.333	12.8317	12.4149	13.1985	11.8069	9.33004	8.34776	8.60075	9.93598	9.3437	9.56936	8.27667	8.2329	hsa-miR-512-5p	hsa-miR-553	hsa-miR-489-3p	hsa-miR-105-5p	hsa-miR-627-3p
ASCRP002094	0.0272678	0.431367	5.61101	up	hsa_circRNA_101748	hsa_circ_0003645	exonic	chr16	+	19656207	19663412	uc002dgn.2	C16orf62	CTCTCCCAAGTGCACTCACTCTTGAGGATGAGAAAAGAATGCTGTC	4504.31	703.806	11.8479	9.35961	11624.5	3077.67	9386.67	1856.67	282.167	798.167	763	2482	324.667	363	194.833	95.3333	13.4381	12.96	13.8682	12.4435	9.62218	8.75528	9.19665	10.6433	9.63769	10.2039	8.49857	7.97752	hsa-miR-1301-3p	hsa-miR-422a	hsa-miR-378a-3p	hsa-miR-602	hsa-miR-378d
ASCRP002123	0.00327932	0.194409	2.33903	up	hsa_circRNA_101777	hsa_circ_0038718	exonic	chr16	+	27351506	27353580	uc002dom.3	IL4R	TTTTCTGCTCTCCGAGTGCCTTGGCATCTCCCAATGGGGTGGCTTT	1334.75	464.917	10.7943	9.56836	1500.67	557.833	1945	484.833	363.5	3156.67	711.333	761.333	397.333	213.5	410	296	10.5871	10.8988	11.4624	10.7266	10.3256	10.7652	9.06302	8.84694	10.0727	8.94031	10.2492	10.2379	hsa-miR-214-3p	hsa-miR-744-5p	hsa-miR-25-5p	hsa-miR-205-5p	hsa-miR-450b-3p
ASCRP002215	0.00370032	0.199673	2.946	up	hsa_circRNA_101873	hsa_circ_0004315	exonic	chr16	-	74491771	74493687	uc002fcw.4	GLG1	CGCGGGCGTCATCTCCAGTCTATGTGCTGAAGAAGCAGCAGCCCAA	328.611	136.167	8.30252	6.74376	404.167	178.667	587.333	147.667	127.333	526.5	229.833	229.167	124	79.8333	98.1667	56	8.56607	8.33584	9.86349	7.7973	7.09888	8.15356	6.94051	6.78239	7.10762	5.90205	6.89826	6.83176	hsa-miR-632	hsa-miR-483-3p	hsa-miR-889-5p	hsa-miR-380-5p	hsa-miR-214-5p
ASCRP002307	0.0143393	0.358248	3.49796	up	hsa_circRNA_101967	hsa_circ_0041732	exonic	chr17	+	6350782	6351078	uc002gcu.2	FAM64A	GCTCTCCCAGAGAATCCAGGAGTCCTGCCAAAGTGGCACCAAGTGG	9689.75	2537.19	13.4058	11.5993	20383.5	8613.33	16802.7	6283.5	1167.67	4887.83	3185.67	9115.33	1326.67	764.167	489.833	341.5	14.3073	14.0558	14.3516	13.9717	12.2641	11.4845	11.4426	12.8242	12.1066	11.9385	10.7288	10.5552	hsa-miR-412-3p	hsa-miR-18a-3p	hsa-miR-597-3p	hsa-miR-518c-5p	hsa-miR-661
ASCRP002339	0.0115954	0.330815	2.14662	up	hsa_circRNA_102002	hsa_circ_0003505	exonic	chr17	-	20910208	20911309	uc002gyl.4	USP22	ATGACCCCTTTCATGGCCTCCAGATTCACCAGACCAGAGCACTTGG	381.833	206.167	8.89379	7.79172	364.333	201	722.667	196.667	244.333	562	398.5	278.833	190.167	163	120.167	86.3333	8.3417	8.68568	10.1917	8.70499	9.19223	8.2464	8.02755	7.08984	8.2349	8.33225	7.32336	7.74244	hsa-miR-141-5p	hsa-miR-625-5p	hsa-miR-143-3p	hsa-miR-124-5p	hsa-miR-191-3p
ASCRP002357	0.0212427	0.401945	2.19692	up	hsa_circRNA_102021	hsa_circ_0000754	exonic	chr17	-	28011580	28030080	uc002heo.1	SSH2	TTCTCCTCTAATGACAGCATCAGCGAGAGCTTTCTAACTGTCAAAG	145.444	77.0278	6.56056	5.42508	262.5	94.3333	200.667	98.6667	93.6667	122.833	110	131	73.3333	75	45.3333	27.5	7.71374	6.07532	7.87439	6.24594	5.89113	5.56287	5.43535	5.89624	5.21933	5.37944	5.49458	5.12557	hsa-miR-620	hsa-miR-200c-5p	hsa-miR-510-3p	hsa-miR-539-5p	hsa-miR-497-3p
ASCRP002369	0.00724071	0.295237	3.20475	up	hsa_circRNA_102034	hsa_circ_0005397	exonic	chr17	+	30500849	30503232	uc002hgv.3	RHOT1	AAGACAGCAGGTTCCTCCCCGGGCAGAAGAAATCACCATTCCAGCT	1810.39	453.278	11.0023	9.32212	4524.83	560.333	3814.17	474.833	486	1002.17	647.667	1000.33	287.667	230	373.333	180.667	12.051	10.8936	12.3276	10.7441	10.9714	9.02638	8.88735	9.28671	9.31313	9.14466	9.98512	9.31577	hsa-miR-26b-3p	hsa-miR-382-5p	hsa-miR-181a-3p	hsa-miR-330-5p	hsa-miR-125a-3p
ASCRP002396	0.00587213	0.265622	3.56246	up	hsa_circRNA_102061	hsa_circ_0043438	exonic	chr17	-	37583953	37584043	uc002hru.2	MED1	GCATCTCCCATCATTTTGCATGAGAATAATGGTCATTTAATGAACC	9989.44	2604.53	13.54	11.7071	20527	8576	16212	6523.17	1618.33	6480.17	3440	8898.17	1635.67	669.667	621.833	361.833	14.3875	14.0632	14.2944	14.0326	12.5541	11.9083	11.6113	12.7477	12.3962	11.6051	11.1753	10.7072	hsa-miR-30c-2-3p	hsa-miR-1468-3p	hsa-miR-30c-1-3p	hsa-miR-30b-3p	hsa-miR-298
ASCRP002533	0.0470829	0.510506	2.1613	up	hsa_circRNA_102205	hsa_circ_0045862	exonic	chr17	+	76082583	76083174	uc002jud.2	TNRC6C	TTTGCTCCTTACCCTCTCGGCATACCAACGTTTACAAATCCAGCAG	253.444	131.361	8.14481	7.03291	305.667	166	478.833	166.833	161.333	242	148.667	189.667	127	158.167	77.6667	87	8.01694	8.18295	9.53311	8.31145	7.95813	6.86628	6.10492	6.48144	7.17337	8.2763	6.42469	7.73676	hsa-miR-675-5p	hsa-miR-138-5p	hsa-miR-661	hsa-miR-382-5p	hsa-miR-744-5p
ASCRP002548	0.0396108	0.490057	2.63693	up	hsa_circRNA_102220	hsa_circ_0009101	exonic	chr17	-	79244717	79258695	uc002jzz.1	SLC38A10	TTTCCTCCCAGCATTCCACGCCTACGGGAAGGCAGGCAAGATGCTG	220.611	107.222	7.99089	6.59203	342.333	176.333	227.667	196.667	156.333	224.333	100.333	121.333	100.667	192.167	54	74.8333	8.22694	8.3291	8.24894	8.64162	7.80999	6.68873	5.32684	5.79021	6.43278	8.71914	5.83283	7.45037	hsa-miR-18b-5p	hsa-miR-503-5p	hsa-miR-18a-5p	hsa-miR-432-3p	hsa-miR-127-5p
ASCRP002743	0.0177724	0.376079	2.1418	up	hsa_circRNA_102424	hsa_circ_0004720	exonic	chr19	+	5039846	5047680	uc002mbq.4	KDM4B	TTTGGGGAGCCTAAGTCCTGATCATCCCCCCGAAGGAGTGGAAGCC	312.5	137.667	8.22876	7.12993	315.333	151.167	530.167	134.667	160.333	583.333	187.833	180.333	137.833	139.833	106.667	73.5	8.0955	7.8837	9.66835	7.44398	7.95487	8.32617	6.5684	6.40141	7.44101	7.89827	7.07797	7.39256	hsa-miR-197-3p	hsa-miR-487a-3p	hsa-miR-524-5p	hsa-miR-154-3p	hsa-miR-323a-5p
ASCRP002770	0.0253917	0.431367	6.20582	up	hsa_circRNA_102451	hsa_circ_0003892	exonic	chr19	+	11230767	11238761	uc010xlm.2	LDLR	TCCTCCCCATCGGACAAAGTATTTTGGACAGATATCATCAACGAAG	1338.03	185.056	9.8983	7.26468	3512	479.333	3257.67	386.167	155.167	237.833	182.667	432.333	152.833	231.167	51.6667	59.6667	11.8049	10.5667	12.1005	10.2824	7.8512	6.78407	6.40959	7.80881	7.63825	9.13632	5.70796	6.88717	hsa-miR-608	hsa-miR-134-3p	hsa-miR-650	hsa-miR-874-5p	hsa-miR-589-5p
ASCRP002799	0.0108056	0.330815	3.28829	up	hsa_circRNA_102482	hsa_circ_0049997	exonic	chr19	+	17626981	17628198	uc002ngw.3	PGLS	CCTCCTACAGACGCATCTTCTCTCCAGACTGCCGATCCCAGAAAGC	737.944	196.444	9.56175	7.84441	1224.5	257.5	1659.83	243.5	187	855.333	238.667	308.667	161.167	219.833	114.667	135.667	10.2653	9.32689	11.3008	9.24893	8.39732	8.83123	7.03553	7.28877	7.78591	9.03902	7.22171	8.69552	hsa-miR-761	hsa-miR-214-5p	hsa-miR-214-3p	hsa-miR-323a-5p	hsa-miR-103a-2-5p
ASCRP002827	0.0173078	0.371156	5.02014	up	hsa_circRNA_102513	hsa_circ_0050486	exonic	chr19	+	34868407	34868786	uc002nvf.3	GPI	TCCTCCCTGTTCATCATTGCCTCCAAGCGTGTCCGGAGCGGTGACT	1919.11	417.556	11.0392	8.71147	4298.17	1612.5	3399.83	933.333	237	1033.83	335.833	1314.67	253.667	350.333	86	164.833	12.0111	12.236	12.15	11.6347	9.1115	9.09189	7.71077	9.67012	8.9533	10.1503	6.63228	9.1521	hsa-miR-409-3p	hsa-miR-193b-5p	hsa-miR-615-5p	hsa-miR-182-5p	hsa-miR-660-3p
ASCRP002911	0.0356445	0.477736	2.07727	up	hsa_circRNA_102598	hsa_circ_0052131	exonic	chr19	+	54418618	54418759	uc002qcr.2	CACNG7	TCTCTGGCATCTTCTTCATACTATCGGAGACAGTGCGCACGGCCAC	127.861	64.8889	6.08573	5.03104	196	80	179.167	82.1667	80.8333	149	95.8333	94.5	69.3333	66	34.8333	28.8333	7.09673	5.30996	7.62806	5.28391	5.23065	5.96504	5.19646	5.26215	4.77581	4.71597	5.03236	5.2035	hsa-miR-485-5p	hsa-miR-377-5p	hsa-miR-105-3p	hsa-miR-298	hsa-miR-409-3p
ASCRP003057	0.0162586	0.371156	2.47204	up	hsa_circRNA_102745	hsa_circ_0054970	exonic	chr2	+	65228581	65231149	uc010ypz.2	SLC1A4	ATGTAACCCATGAAAAGAAACCTGTTTCCCTCCAATCTTGTGGTTG	246.306	117.833	8.12925	6.82355	329.167	145	377.167	152.333	204.833	269.333	151.333	151	113.167	124.833	69.3333	97.3333	8.1282	7.7009	9.2002	8.02874	8.71029	7.00715	6.15283	6.13868	6.84775	7.54807	6.23786	8.0161	hsa-miR-558	hsa-miR-26b-3p	hsa-miR-448	hsa-miR-525-5p	hsa-miR-370-5p
ASCRP003152	0.0158487	0.370016	3.38549	up	hsa_circRNA_102844	hsa_circ_0007024	exonic	chr2	+	169547543	169574488	uc002ueb.1	CERS6	TTCCTCTCTGACCCCCTGGTTGTGGAATACGAGGCATTGCTGGTAC	506.444	204.222	9.61523	7.85587	762.167	341.667	878.833	380.333	316.833	358.833	200.333	369.333	171.667	253.5	99.8333	130.667	9.60027	9.9689	10.3738	10.2951	9.96168	7.49163	6.67442	7.56178	7.98802	9.37351	6.92166	8.61581	hsa-miR-608	hsa-miR-570-3p	hsa-miR-380-3p	hsa-miR-493-3p	hsa-miR-548d-3p
ASCRP003261	0.0295596	0.44501	2.62488	up	hsa_circRNA_102954	hsa_circ_0003923	exonic	chr2	+	238933982	238940895	uc002vxk.3	UBE2F	AAACTCTTTGTTTACTCCTCCCAAAGTGAAATGCCTGACCAAGATC	309.722	108.083	7.89145	6.4992	496.833	130	624.333	110.667	112.833	383.667	152.667	165.5	103.667	110.667	63.3333	52.6667	8.90869	7.36482	9.96673	6.83641	6.69014	7.58194	6.15309	6.28383	6.62889	7.11686	6.09937	6.71318	hsa-miR-593-3p	hsa-miR-342-5p	hsa-miR-501-5p	hsa-miR-515-5p	hsa-miR-887-5p
ASCRP003279	0.00355407	0.199673	2.79566	up	hsa_circRNA_102972	hsa_circ_0006553	exonic	chr2	+	242346951	242350545	uc002wbi.2	FARP2	TTCTCACGTCCCATCTCCTGCAGTGGCCAAAGAATGTGGTGCTTCG	694.944	290.306	10.0639	8.58066	1019.17	484.333	1197.67	427	296	745.5	338.667	587.5	238.833	227.333	179.5	170	10.0231	10.6305	10.829	10.4472	9.76927	8.68398	7.71648	8.37018	8.80333	9.10486	8.30657	9.18254	hsa-miR-578	hsa-miR-567	hsa-miR-643	hsa-miR-325	hsa-miR-128-1-5p
ASCRP003344	0.00297678	0.194409	3.37781	up	hsa_circRNA_103038	hsa_circ_0060055	exonic	chr20	-	33866724	33872064	uc002xbv.1	EIF6	AAAGTGCAGTTCCCTCCGGTGTGTTCGAGGGCGAGCTCTCCGATAC	467.722	149.639	8.86482	7.10873	768.333	153.833	1022.83	174.833	226	460.5	220.5	264.167	130.667	111	94.5	77	9.63172	7.94476	10.5801	8.18238	8.96797	7.88202	6.88913	7.01555	7.25852	7.2162	6.83548	7.43752	hsa-miR-665	hsa-miR-485-5p	hsa-miR-501-3p	hsa-miR-377-5p	hsa-miR-608
ASCRP003414	0.00379344	0.199673	3.01525	up	hsa_circRNA_103110	hsa_circ_0004771	exonic	chr21	-	16386664	16415895	uc002yjx.2	NRIP1	CTTGGAGACAGACGGAAGTGTTTGGATTGTGAGCTATTTCAGAACT	209.111	123.417	7.89188	6.2996	342.833	187	225	157.333	152.167	190.333	184.833	240.167	95	73.3333	115	32.1667	8.21825	8.51517	8.23161	8.19471	7.75863	6.4329	6.53473	6.85044	6.22764	5.37336	7.21822	5.59321	hsa-miR-653-5p	hsa-miR-339-5p	hsa-miR-330-5p	hsa-miR-595	hsa-miR-629-3p
ASCRP003415	0.00182136	0.165274	2.09266	up	hsa_circRNA_103111	hsa_circ_0061276	exonic	chr21	-	16415815	16415895	uc002yjx.2	NRIP1	AAACACAGCCAGAAGGAAGTGTTTGGATTGTGAGCTATTTCAGAAC	137.889	85.8611	6.78018	5.71484	193	119.333	145.5	111.667	117.167	140.667	126.667	144	78.6667	69.6667	64.5	31.6667	7.08063	7.11218	7.07125	6.78762	6.81736	5.81203	5.82003	6.05508	5.61032	5.09892	6.12526	5.57943	hsa-miR-629-3p	hsa-miR-627-5p	hsa-miR-150-5p	hsa-miR-653-5p	hsa-miR-548b-5p
ASCRP003465	0.000820689	0.156546	4.00398	up	hsa_circRNA_103164	hsa_circ_0062389	exonic	chr22	-	21158587	21159453	uc002zsz.4	PI4KA	CTGTCTGCAGACCTCCCGACCTCTTTTGTGAAGGAGATCCATGATT	366.167	139.389	8.93478	6.93335	562.667	217.167	620.167	237.667	269	290.333	161	279.333	128.333	122.667	88.3333	56.6667	9.0919	8.88174	9.93945	9.14633	9.41655	7.13274	6.32341	7.09895	7.17367	7.48987	6.68008	6.83412	hsa-miR-329-5p	hsa-miR-761	hsa-miR-27a-5p	hsa-miR-24-3p	hsa-miR-149-5p
ASCRP003588	0.00454449	0.220557	3.71439	up	hsa_circRNA_103290	hsa_circ_0064324	exonic	chr3	-	11643306	11744521	uc003bwf.2	VGLL4	ACCCCCATCTGCTCCAACCAGGAATGGAGACGCCATTGGATGTTTT	744.417	251.694	10.1642	8.27111	1152.33	408.5	1377	414.667	359.333	754.667	247.667	465.5	295.5	253.167	116	132.333	10.1648	10.2859	11.0321	10.4737	10.3498	8.67905	7.09746	7.94602	9.36396	9.35729	7.25026	8.61166	hsa-miR-597-3p	hsa-miR-93-3p	hsa-miR-149-5p	hsa-miR-134-5p	hsa-miR-27b-3p
ASCRP003605	0.0198903	0.394899	2.60329	up	hsa_circRNA_103307	hsa_circ_0064557	exonic	chr3	-	18456602	18462483	uc003cbh.3	SATB1	TGCCCCCTTTCACAGGTGATCTTTAGACAGTGACTGAGTATGGATC	297.361	156	8.5846	7.20426	361.167	259.167	526.5	248	181.667	207.667	211.5	270.5	149	135	110.833	59.1667	8.32211	9.32643	9.68461	9.34829	8.29446	6.53169	6.80141	7.05508	7.60702	7.74863	7.13649	6.87694	hsa-miR-1264	hsa-miR-490-3p	hsa-miR-619-3p	hsa-miR-23a-3p	hsa-miR-23b-3p
ASCRP003646	0.00182004	0.165274	2.90583	up	hsa_circRNA_103348	hsa_circ_0065214	exonic	chr3	-	47466974	47476627	uc003crh.1	SCAP	TCAATGGCGGCTACCCACTGCTGAAACTCCCCTTGCCAGGAACAGG	909.333	392.083	10.6156	9.07669	1207.17	653.833	1365	570	466.167	1193.83	456.333	875.167	357.667	201	291	171.333	10.247	11.1469	11.0152	11.127	10.8411	9.31657	8.29891	9.05325	9.89309	8.77697	9.36406	9.07384	hsa-miR-608	hsa-miR-503-5p	hsa-miR-214-3p	hsa-miR-873-5p	hsa-miR-574-5p
ASCRP003678	0.00655686	0.275103	2.16563	up	hsa_circRNA_103380	hsa_circ_0007196	exonic	chr3	+	50144199	50147121	uc011bdj.2	RBM5	CACCTGGCTCTCCGGATGCTTCTCAGCTGCTTCAGATATTACAGAG	479.694	238.083	9.36117	8.24639	538	269.667	742.5	246.167	264.5	817.333	332.167	365	235.5	204.5	146.333	145	9.03586	9.41538	10.2129	9.32179	9.39833	8.78276	7.69078	7.53519	8.78186	8.84342	7.78883	8.83826	hsa-miR-19b-1-5p	hsa-miR-1185-1-3p	hsa-miR-1185-2-3p	hsa-miR-1264	hsa-miR-505-3p
ASCRP003699	0.00173919	0.165274	2.16458	up	hsa_circRNA_103401	hsa_circ_0003006	exonic	chr3	+	58111307	58112489	uc003djj.2	FLNB	CACATCCCCGGTCTCCATGTAGTGGAGGTGACATATGATGACGTGC	340.778	197.75	8.79819	7.6841	454.5	244.667	463.833	212.5	179.167	490	281.667	367.833	185	149.5	117.5	85	8.7775	9.17687	9.49714	8.95668	8.36371	8.01722	7.38806	7.54641	8.19279	8.01138	7.29608	7.66988	hsa-miR-668-5p	hsa-miR-1301-3p	hsa-miR-383-3p	hsa-miR-302c-5p	hsa-miR-452-5p
ASCRP003706	0.0463513	0.510506	2.25389	up	hsa_circRNA_103408	hsa_circ_0066444	exonic	chr3	-	64579933	64582667	uc003dmg.3	ADAMTS9	AGTACTGGCCCTTGGAGCTCGTGTTCCAGTACCTGTGCTGGCGGAT	143.5	68.2222	6.35028	5.17786	192	87	251.5	98.5	84	148	103.333	104.167	67	64.5	41	29.3333	7.07611	5.63323	8.48126	5.66965	5.28077	5.96065	5.38341	5.52537	4.92856	4.57067	5.3634	5.29574	hsa-miR-372-5p	hsa-miR-770-5p	hsa-miR-451a	hsa-miR-767-3p	hsa-miR-221-5p
ASCRP003715	0.0308501	0.44501	2.30735	up	hsa_circRNA_103417	hsa_circ_0004788	exonic	chr3	-	78987750	78988077	uc003dqb.2	ROBO1	GAAGTAGCCAGCTCCCGTCTTCGTCAGGAAGATTTTCCACCTCGCA	413.139	200.278	9.1753	7.96907	501	290.5	675.167	288	194.167	530	245.667	281.167	185	197.333	122.5	170	8.92112	9.59911	10.1133	9.73152	8.51336	8.17346	7.09745	7.13083	8.2144	8.77956	7.38684	9.20532	hsa-miR-597-3p	hsa-miR-502-5p	hsa-miR-33a-5p	hsa-miR-1185-1-3p	hsa-miR-657
ASCRP003808	0.0078085	0.301829	4.1778	up	hsa_circRNA_103510	hsa_circ_0067934	exonic	chr3	+	170013698	170015181	uc003fgs.2	PRKCI	CCCGTTCTTCCGAAATGTTGATTGGGATATGTTATTTTGGAAAAAC	481.944	143.444	8.84918	6.78644	847.667	214	1211.83	195.833	160.333	262	194.167	304.833	154.167	109.5	58.6667	39.3333	9.75905	8.85412	10.8429	8.73073	7.9403	6.96801	6.63252	7.24501	7.66606	7.18571	5.92149	6.06785	hsa-miR-589-3p	hsa-miR-144-5p	hsa-miR-670-5p	hsa-miR-600	hsa-miR-545-3p
ASCRP003893	3.07401e-05	0.0889925	3.40318	up	hsa_circRNA_103598	hsa_circ_0069104	exonic	chr4	+	6925099	7002978	uc003gjs.4	TBC1D14	AAATATCACCCACGTTTCTCCTTGGACCAAGATGACTGATGGAAAA	653.694	244.5	9.73493	7.96805	801.333	301.667	987.5	270.833	263.333	1297.5	350.667	523.5	238	131.333	138.333	85.1667	9.68456	9.68272	10.5271	9.60581	9.39991	9.50949	7.78646	8.15925	8.80631	7.72486	7.64334	7.68805	hsa-miR-103a-2-5p	hsa-miR-670-3p	hsa-miR-639	hsa-miR-885-3p	hsa-miR-637
ASCRP004098	0.0318743	0.450127	2.65754	up	hsa_circRNA_103808	hsa_circ_0004599	exonic	chr5	-	31448653	31451747	uc003jhi.2	DROSHA	ATGACCCAACTCCCTCGAGCATGCAATGATGCTACCTGTTCTGACC	307.889	108.917	7.99443	6.58434	538.167	134.5	653.5	131.333	124	265.833	140.667	151.333	108.333	120	69.5	63.6667	9.03022	7.44372	10.0435	7.38645	7.07529	6.98739	5.9608	6.09749	6.68668	7.46879	6.21324	7.07904	hsa-miR-586	hsa-miR-204-5p	hsa-miR-890	hsa-miR-454-5p	hsa-miR-105-5p
ASCRP004099	0.00335766	0.194409	9.62859	up	hsa_circRNA_103809	hsa_circ_0072088	exonic	chr5	-	32379220	32388780	uc011cny.1	ZFR	TCCAAGCTGGCCCTTACGTCGTCCTGACTCATCTGATGACCGTTAT	6859.31	1803.31	13.1582	9.89084	13393	7247.5	9229.17	4625.17	1147.17	5513.83	1930.83	7738.33	355.833	132.167	575.833	86.8333	13.7109	13.9229	13.7896	13.6371	12.2335	11.6551	10.6491	12.3512	9.8609	7.70515	11.0283	7.75044	hsa-miR-511-5p	hsa-miR-130b-5p	hsa-miR-642a-5p	hsa-miR-532-3p	hsa-miR-329-5p
ASCRP004228	0.0112771	0.330815	3.78084	up	hsa_circRNA_103948	hsa_circ_0003528	exonic	chr5	+	134032815	134044578	uc011cxu.2	SEC24A	TGTTGGCTCTCCTTAAACAGGATATACACATGACACCATCCACTGA	674.75	158	9.03269	7.11398	1287	186.5	1730.5	157	142	545.5	292.5	259	145	102	86	63.5	10.3426	8.56949	11.336	8.19585	7.51811	8.23415	7.47111	7.0236	7.58726	6.86659	6.65185	7.08348	hsa-miR-421	hsa-miR-181a-2-3p	hsa-miR-505-3p	hsa-miR-429	hsa-miR-380-5p
ASCRP004278	0.0183333	0.3829	2.28279	up	hsa_circRNA_103998	hsa_circ_0074817	exonic	chr5	-	158204420	158223486	uc011ddw.2	EBF1	GCAGATTCATTTATACAGCAGCTACTCCCTGTATCAAAGCCATCAG	247.667	106.333	7.70984	6.51904	316	134	429	110	122	375	142	149.5	109.5	90	80	67	8.07503	7.38538	9.4065	6.8635	6.95371	7.57491	6.0601	6.07087	6.80825	6.51351	6.47213	7.18941	hsa-miR-21-3p	hsa-miR-651-3p	hsa-miR-27a-3p	hsa-miR-138-1-3p	hsa-miR-539-5p
ASCRP004279	0.0433696	0.500922	3.33339	up	hsa_circRNA_103999	hsa_circ_0074854	exonic	chr5	+	162940560	162944680	uc003lzj.3	MAT2B	CTTAAGACCTCCCCATGTTATAGTACATTGTGCAGCAGAGAGAAGA	488.583	114.75	8.42491	6.68792	898.5	178	1369	128	133	225	156.5	155.5	119	132	59	66.5	9.84069	8.42393	11.0415	7.40396	7.09188	6.74745	6.18267	6.16127	6.94089	7.73866	5.95484	7.14918	hsa-miR-646	hsa-miR-367-3p	hsa-miR-32-5p	hsa-miR-338-3p	hsa-miR-25-3p
ASCRP004376	0.00520442	0.239155	3.25852	up	hsa_circRNA_104103	hsa_circ_0076251	exonic	chr6	+	38050167	38084515	uc003onx.3	ZFAND3	TGTCGCTGCGGTGGGCCATGCACAGACACAGCTCATGTCTCATTAA	277.833	136.333	8.43999	6.73578	352	200	477	171	239	228	287	157.5	120	89.5	129	35	8.23335	8.67733	9.49549	8.41762	9.09847	6.71768	7.4272	6.24318	7.03296	6.31741	7.49841	5.89549	hsa-miR-29b-1-5p	hsa-miR-1271-5p	hsa-miR-96-5p	hsa-miR-369-5p	hsa-miR-140-3p
ASCRP004438	0.0498547	0.521061	2.27603	up	hsa_circRNA_104165	hsa_circ_0077526	exonic	chr6	-	105563560	105564743	uc003pqw.3	BVES	TCCTCTCTTCGTCACCATTATTGCAGATGATAACTGCAGATTTTTA	176.833	80.8333	7.06759	5.88107	218	114	325	142	96	166	89.5	119	86.5	108	38	44	7.37069	6.72943	9.00352	7.14622	5.96258	6.19312	5.18322	5.71196	5.75563	7.03251	5.21917	6.38395	hsa-miR-338-3p	hsa-miR-539-3p	hsa-miR-653-3p	hsa-miR-485-5p	hsa-miR-670-3p
ASCRP004538	0.0385429	0.489317	2.61569	up	hsa_circRNA_104268	hsa_circ_0078738	exonic	chr6	-	170033042	170058454	uc003qwv.2	WDR27	CCAAAATAAACTCCTGTGTCCTACCGACCTCTCCACTGTATCTGGG	1310.58	525.167	11.1893	9.80207	1657	1195	1168	1604	1178	1061.5	487	1178	410	393	427	256	10.7508	11.9232	10.7922	12.287	12.2574	9.12498	8.44835	9.53376	10.1477	10.3744	10.3631	9.94512	hsa-miR-324-3p	hsa-miR-660-3p	hsa-miR-646	hsa-miR-214-3p	hsa-miR-628-5p
ASCRP004589	0.0205027	0.399756	3.21165	up	hsa_circRNA_104326	hsa_circ_0079557	exonic	chr7	-	22306582	22357656	uc003svg.3	RAPGEF5	AGGAAGTCTGACTCTATCAAGAAGAATATCTAATCCGTACCTTGAA	141.583	71.4167	6.85128	5.16796	165.5	209	120	168	96	91	113.5	113	74	71	31	26	6.69542	8.76837	6.38419	8.36401	6.08687	4.80879	5.19531	5.57239	5.24898	5.12125	4.9002	4.96963	hsa-miR-30b-3p	hsa-miR-153-5p	hsa-miR-582-3p	hsa-miR-202-5p	hsa-miR-570-3p
ASCRP004647	0.00449836	0.220557	5.07053	up	hsa_circRNA_104387	hsa_circ_0080425	exonic	chr7	+	70880874	70886091	uc003tvy.3	WBSCR17	TTCTCTCCCCATCAGAGGAGCTGAAGGTCCCCCTAGAGGAGTATGT	6537.75	1502.92	12.9778	10.6357	12467.5	7306	8865	5677	780	4131	1143	5849	910	523.5	295	297	13.6311	13.9101	13.6546	13.8733	11.5793	11.2186	9.78284	11.8973	11.4108	11.0642	9.39607	10.2631	hsa-miR-24-3p	hsa-miR-608	hsa-miR-29a-5p	hsa-miR-382-5p	hsa-miR-493-5p
ASCRP004689	0.0103056	0.330815	2.09907	up	hsa_circRNA_104433	hsa_circ_0081342	exonic	chr7	+	98984307	98987635	uc003upz.3	ARPC1B	TCAAGTGTCGAGATTGCCATCTGCCCCAACAACCATGAGGTGCATA	183.667	109.333	7.70605	6.6363	205	166	197	155.5	173.5	205	142.5	137.5	113	104	92.5	66.5	7.20294	8.16686	7.93271	8.11403	8.21715	6.6026	6.02729	5.96322	6.91356	6.95129	6.81325	7.14918	hsa-miR-497-5p	hsa-miR-545-3p	hsa-miR-636	hsa-miR-15a-5p	hsa-miR-335-3p
ASCRP004729	0.000755282	0.156546	2.79542	up	hsa_circRNA_104475	hsa_circ_0082182	exonic	chr7	+	128317617	128323309	uc003vnl.3	FAM71F2	CTTGGGAGAGGCTTCTCCCCCTGAAGTACGTGGAGCTACGAATCTA	722.417	296.667	10.0076	8.52451	936	492.5	1114.5	344	249	1198.5	438	572	252.5	181.5	173	163	9.91247	10.6723	10.724	10.1159	9.269	9.3518	7.97489	8.31578	8.92424	8.60625	8.21782	9.10809	hsa-miR-34c-5p	hsa-miR-449a	hsa-miR-449b-5p	hsa-miR-34a-5p	hsa-miR-34b-5p
ASCRP004753	0.000797806	0.156546	2.83921	up	hsa_circRNA_104499	hsa_circ_0082564	exonic	chr7	-	137569740	137570248	uc003vtv.3	CREB3L2	GCCTCCGTGGGACTCTCCTTCAGCAACTCCAGAAGCTTCAGACTTT	1852.5	505.917	11.0561	9.5506	2858	568.5	3152	477	329	3730.5	804	1046	383	234	365.5	203	11.5688	10.9548	12.0338	10.724	10.0031	11.0521	9.3014	9.35505	10.0272	9.19459	9.90954	9.51581	hsa-miR-612	hsa-miR-330-3p	hsa-miR-1296-5p	hsa-miR-298	hsa-miR-135b-3p
ASCRP004794	0.0268316	0.431367	2.04627	up	hsa_circRNA_104540	hsa_circ_0005939	exonic	chr7	-	156619298	156629579	uc003wmw.4	LMBR1	GCTAAATGGCTCCCTGATTCATGATATGTTTCCTTCTTTTTGCCAT	215	105.417	7.41549	6.3825	273.5	121	331	103	108	353.5	161	169	103	94.5	62	43	7.84331	7.15116	9.01131	6.56309	6.46715	7.45693	6.20294	6.3502	6.58892	6.78209	6.07978	6.29104	hsa-miR-29a-5p	hsa-miR-876-5p	hsa-miR-578	hsa-miR-514a-3p	hsa-miR-643
ASCRP004818	0.000167782	0.121432	3.7712	up	hsa_circRNA_104565	hsa_circ_0002111	exonic	chr8	-	18622958	18662408	uc003wyy.3	PSD3	ATTTCTCCAAGGATCTGCTGAAACAATGCTGGGGTGAAAACAACAC	215.167	92.75	7.96577	6.05075	261	224	223	195	134.5	253.5	127	148.5	91	83	70	37	7.70975	8.94601	8.24502	8.66262	7.35609	6.87515	5.86143	6.15144	6.10794	5.98236	6.23362	5.96771	hsa-miR-450b-5p	hsa-miR-205-3p	hsa-miR-103a-2-5p	hsa-miR-95-5p	hsa-miR-329-5p
ASCRP004819	0.0011928	0.165274	5.59952	up	hsa_circRNA_104566	hsa_circ_0004458	exonic	chr8	-	18656804	18662408	uc003wyy.3	PSD3	TTCTTAATACCGATCTACATGGCCACCAATGCTGGGGTGAAAACAA	412	155.333	9.25405	6.76875	599.5	490	336	412	174	460.5	257	300	128	75	129	43	9.18735	10.6622	9.01131	10.5116	8.26796	7.88392	7.15285	7.18708	7.0625	5.49896	7.46795	6.24318	hsa-miR-450b-5p	hsa-miR-205-3p	hsa-miR-95-5p	hsa-miR-329-5p	hsa-miR-19b-2-5p
ASCRP004848	0.000583561	0.155932	3.01635	up	hsa_circRNA_104595	hsa_circ_0008016	exonic	chr8	-	38287199	38287466	uc003xlp.3	FGFR1	ACACCACCTACTTCTCCGTCAATGTTTCAGCCCAGCCCTGGGGAGC	691.667	287.667	10.0932	8.50037	869	461	1102	455	300	963	394.5	559	243	211	174.5	144	9.79369	10.5263	10.6892	10.7354	9.83614	8.97839	7.97982	8.24602	8.86831	8.86178	8.24278	8.8035	hsa-miR-412-3p	hsa-miR-363-5p	hsa-miR-608	hsa-miR-564	hsa-miR-196b-3p
ASCRP004873	0.00157413	0.165274	2.19254	up	hsa_circRNA_104620	hsa_circ_0084443	exonic	chr8	-	48839753	48842572	uc003xqi.3	PRKDC	AGCCTTGTCAGAGAGATTCTCCCTGAGAAACAAGCAGAATTTTTTG	180.333	90.8333	7.02125	5.88864	197	118	177	106	99	385	143	148.5	96.5	86	38	33	7.06564	6.97011	7.58078	6.63703	6.26783	7.6061	6.02729	6.0075	6.2836	6.11606	5.24476	5.65265	hsa-miR-506-5p	hsa-miR-548d-5p	hsa-miR-20b-3p	hsa-miR-548b-5p	hsa-miR-17-3p
ASCRP004893	0.00192341	0.168736	2.88064	up	hsa_circRNA_104640	hsa_circ_0001806	exonic	chr8	+	68018139	68028357	uc003xxg.1	CSPP1	TGAAATGGTGTCTCCCAGTGCTCCAGACAATGAAACATCCAAATCT	4317.5	1119.17	12.2216	10.6952	8662	1600.5	8056	1059	570.5	5957	1846	2939	668	325	532	405	12.881	12.2255	13.4126	11.8973	11.1394	11.7737	10.5499	10.805	10.9134	10.0031	10.9109	10.9888	hsa-miR-193a-5p	hsa-miR-520g-3p	hsa-miR-520h	hsa-miR-508-5p	hsa-miR-519d-5p
ASCRP004903	0.00182686	0.165274	3.93738	up	hsa_circRNA_104650	hsa_circ_0006896	exonic	chr8	-	95549330	95550574	uc003ygo.2	KIAA1429	CCTAACTCAAAGAGAGACATCTCCCCATACATTTCAATTAGACTTA	2075.42	443.583	11.2692	9.29196	4170	1025	4830	615.5	347	1465	611	995.5	333	240	295	187	11.9586	11.7511	12.6736	11.2805	10.2294	9.7221	8.741	9.27425	9.71035	9.28032	9.37564	9.3702	hsa-miR-601	hsa-miR-653-5p	hsa-miR-630	hsa-miR-335-3p
ASCRP004952	0.000973343	0.156546	6.0891	up	hsa_circRNA_104700	hsa_circ_0005273	exonic	chr8	-	141710989	141716304	uc003yvr.3	PTK2	GGAAAAAGAGGAAAGATTTCTGCCCAGCAGACCGGGTTATCCCAGT	754.333	233.75	9.93757	7.33134	714	323	592	248	448	2201	540.5	393	216	80.5	138.5	34	9.54088	9.81692	9.88625	9.34541	10.7817	10.2543	8.58256	7.66731	8.58522	5.87584	7.62449	5.65265	hsa-miR-141-5p	hsa-miR-500a-5p	hsa-miR-509-3p	hsa-miR-619-3p	hsa-miR-578
ASCRP005012	0.00238986	0.170092	2.95648	up	hsa_circRNA_104762	hsa_circ_0003141	exonic	chr9	-	33953282	33973235	uc011lof.1	UBAP2	CTCCTGTTCTCCTCAGAGCCTGGATTTGGACGTGGCAGAGGGAGAG	1059.33	320.917	10.2318	8.66795	1999	348	2059	321	254	1375	420	713	260	186	188.5	158	11.0642	9.96843	11.5468	9.94105	9.2446	9.62586	8.14544	8.75052	9.00492	8.65523	8.41433	9.03724	hsa-miR-34c-5p	hsa-miR-449a	hsa-miR-449b-5p	hsa-miR-449c-5p	hsa-miR-370-3p
ASCRP005164	0.0102881	0.330815	4.38761	up	hsa_circRNA_104917	hsa_circ_0088494	exonic	chr9	+	127083737	127089724	uc004bof.3	NEK6	CACTCCCTAGCAACTGAACCACCCAAATATCATCAAGTATTTGGAC	397.5	83.8333	8.11429	5.98085	910	127	858	153	137	200	123	104	92	99	48	37	9.86878	7.20294	10.331	7.5057	7.29794	6.47933	5.73922	5.51833	6.10794	6.86659	5.61961	6.03342	hsa-miR-302d-3p	hsa-miR-103a-2-5p	hsa-miR-302a-3p	hsa-miR-302b-3p	hsa-miR-302c-3p
ASCRP005186	0.00457114	0.220557	2.00774	up	hsa_circRNA_104939	hsa_circ_0089131	exonic	chr9	+	133738149	133738422	uc004bzv.3	ABL1	TGAAGACCTTGAAGCTCTACGTCTCCTCCGAGAGCCGCTTCAACAC	231.667	116.5	7.60297	6.5974	222.5	131.5	256	120	118.5	541.5	190	172	111	87	80	59	7.3861	7.34651	8.52715	7.19366	6.93827	8.22614	6.57239	6.30277	6.84479	6.43579	6.4608	6.96787	hsa-miR-193b-3p	hsa-miR-194-3p	hsa-miR-762	hsa-miR-486-5p	hsa-miR-892b
ASCRP005187	0.0147354	0.358479	5.24102	up	hsa_circRNA_104940	hsa_circ_0089153	exonic	chr9	+	134011326	134022971	uc004caf.1	NUP214	CTCTCCCCAGGGATTTAGTGCTGGCAGCATCTGCGGCTTCAACAGA	8025	1756.67	13.0562	10.6663	14457	11028	11006	7835	722	3102	1472	6998	933	672	250	215	13.7952	14.2492	13.9954	14.1096	11.4522	10.7354	10.1211	12.1767	11.4458	11.6195	9.05091	9.58387	hsa-miR-608	hsa-miR-185-3p	hsa-miR-653-3p	hsa-miR-377-5p	hsa-miR-298
ASCRP005284	0.000394134	0.155932	2.44836	up	hsa_circRNA_105037	hsa_circ_0091710	exonic	chrX	-	151130894	151131115	uc011myd.2	GABRE	TTGTACACAATTAGGAATACACCATTGACATCATCTTCTCCCAGAC	294.917	138.75	8.29296	7.00115	256	199.5	331	152	148	683	210.5	213	121	110	102	76	7.66829	8.70222	9.00352	8.06654	7.74325	8.57396	6.787	6.67909	7.04348	7.09715	6.96787	7.43231	hsa-miR-197-3p	hsa-miR-149-5p	hsa-miR-888-5p	hsa-miR-145-3p	hsa-miR-92a-1-5p
ASCRP005285	0.00925988	0.326919	2.92524	up	hsa_circRNA_105038	hsa_circ_0091894	exonic	chrX	-	153581139	153581292	uc004fkk.2	FLNA	TCATCAACATCAAGTTTGCCGACCAGCACGTGCCTGGCTATGGTGG	241.583	141.917	8.27889	6.73033	400	217.5	190.5	177	255.5	209	243	223	155	82	111.5	37	8.52558	8.82584	7.82036	8.56192	9.35342	6.58622	6.90923	6.67909	7.70448	5.98236	7.13913	5.96771	hsa-miR-134-3p	hsa-miR-149-5p	hsa-miR-504-5p	hsa-miR-339-5p	hsa-miR-329-5p
ASCRP005296	0.0284175	0.44157	2.11527	up	hsa_circRNA_105052	hsa_circ_0092232	exonic	chrY	+	14821320	14821476	uc010nwt.1	USP9Y	GCATCTCTTCCAACAGAACCAGGATAACTACATAAAGAGACAAAAA	141.333	81.5	6.77894	5.6981	181.5	121	222	107	95.5	121	101.5	149	83.5	88	34	33	6.93304	7.09422	8.20471	6.77039	6.13214	5.53916	5.23309	6.08333	5.75563	6.39065	5.07325	5.65265	hsa-miR-328-3p	hsa-miR-193b-3p	hsa-miR-485-5p	hsa-miR-96-5p	hsa-miR-889-5p
ASCRP005304	0.00907956	0.326919	3.24348	up	hsa_circRNA_400008	hsa_circ_0092275	intronic	chr1	+	45241972	45242292	NM_001012	RPS8	TTCCTCTCCCAGTACCAAAGAGGGAATGCTCCCTCAGGCCCCCAAA	7842.17	1913.25	13.2763	11.5788	15283	8053	11352	6317	1340	4708	1729	6511	1128	842.5	598	671	13.8456	13.9678	14.0099	13.9813	12.3888	11.4646	10.4105	12.0593	11.8298	12.2255	11.0869	11.8608	hsa-miR-146a-3p	hsa-miR-541-5p	hsa-miR-105-5p	hsa-miR-335-3p	hsa-miR-378a-5p
ASCRP005320	0.0129134	0.352683	5.8866	up	hsa_circRNA_400024	hsa_circ_0092363	intronic	chr12	+	31241497	31241717	NM_001257144	DDX11	CCCCCCAAAAGCGGTGAAGTAGGTATTTTCTTTGTATTTTCTTTTT	1060.17	247	10.4514	7.89398	2176	556	2316	528	300	485	190.5	499.5	399.5	260	85	47.5	11.1864	10.9134	11.7318	11.0147	9.85984	8.00219	6.61062	8.08562	10.0866	9.45379	6.59453	6.53268	hsa-miR-149-3p	hsa-miR-186-3p	hsa-miR-597-5p	hsa-miR-642a-3p	hsa-miR-122-5p
ASCRP005344	0.00331725	0.194409	2.55211	up	hsa_circRNA_400048	hsa_circ_0092327	intronic	chr19	+	17972481	17972901	NM_000980	RPL18A	TCTCACATCTCCCTGTGGCCTCTCCTTGGCATTAGAAAGCCAGGGA	7696.92	2243.92	13.4046	12.0529	11942	8426	9723	5831	1608	8651.5	2951	5994	1730	1155	927	706.5	13.4994	14.0394	13.9375	13.9101	12.5726	12.4683	11.336	11.9232	12.4573	12.7477	11.8693	11.9838	hsa-miR-593-5p	hsa-miR-424-5p	hsa-miR-181a-2-3p	hsa-miR-649	hsa-miR-513a-5p
ASCRP005358	0.0285228	0.44157	2.70954	up	hsa_circRNA_400064	hsa_circ_0092315	intronic	chr21	+	45545508	45545708	NM_005049	PWP2	GCTTCCACACCCACGCCCCATCGGGGCAGAAGCCCACTGTCCCCTA	252	120.25	8.35324	6.9152	226	235	247	256	184	364	128.5	122	119.5	193	78.5	80	7.42976	9.03522	8.48068	9.40402	8.31641	7.45339	5.89549	5.80879	6.97633	8.74222	6.48382	7.58455	hsa-miR-658	hsa-miR-494-3p	hsa-miR-675-5p	hsa-miR-604	hsa-miR-361-3p
ASCRP005364	0.0272456	0.431367	2.56077	up	hsa_circRNA_400070	hsa_circ_0092299	intronic	chr22	+	35817493	35819173	NM_006739	MCM5	TGTCCAAGAACTCCCATTGTCCCAGTCCCTGGCTCGGAGCTCTGTG	676.667	264.667	9.9138	8.55722	1070	326	1172	268	376	848	321	332.5	276.5	294	143.5	220.5	10.0793	9.85405	10.7976	9.52889	10.3957	8.82725	7.62895	7.41139	9.19171	9.73523	7.71367	9.66237	hsa-miR-665	hsa-miR-214-3p	hsa-miR-550a-5p	hsa-miR-550a-3-5p	hsa-miR-33b-3p
ASCRP005365	0.000505698	0.155932	3.40157	up	hsa_circRNA_400071	hsa_circ_0092283	intronic	chr22	-	36681395	36681695	NM_002473	MYH9	TCCCCAAGGTCAGGACTTCTCCCACTCTGGGCTCTGGCTGGAGCCA	3480.17	969.75	12.0963	10.3301	5947	2960	4774	1651	455	5094	1548	2648	593	296	422.5	311	12.3798	12.881	12.6594	12.3299	10.8013	11.5264	10.2	10.6999	10.6837	9.75261	10.3113	10.333	hsa-miR-328-5p	hsa-miR-661	hsa-miR-550a-5p	hsa-miR-550a-3-5p	hsa-miR-525-5p

## Sheet: Downreg PTC vs normal
# Fold Change cut-off: 2.0 # P-value cut-off: 0.05 # Condition pairs: cancer_vs_normal # Column A: probeID it represents probe name. # Column B: P-value, P-value calculated from unpaired t-test. # Column C: FDR, FDR is calculated from Benjamini Hochberg FDR. # Column D: FC (abs), the absolute ratio (no log scale) of normalized intensities between two conditions. # Column E: Regulation, it depicts…
cancer_vs_normal 2.0 fold down regulated CircRNAs
	P-value and FDR		Fold change and Regulation		Annotations										Group--Raw Intensity		Group--Normalized Intensity		Raw Intensity												Normalized Intensity												miRNA Binding Sites
probeID	P-value	FDR	FC (abs)	Regulation	circRNA	Alias	circRNA_type	chrom	strand	txStart	txEnd	best_transcript	GeneSymbol	Sequence	group-cancer(raw)	group-normal(raw)	group-cancer(normalized)	group-normal(normalized)	[BG111B, cancer](raw)	[BG127B, cancer](raw)	[BG131B, cancer](raw)	[BG145B, cancer](raw)	[BG146B, cancer](raw)	[BZ088DL1, cancer](raw)	[BG111N, normal](raw)	[BG127N, normal](raw)	[BG131N, normal](raw)	[BG145N, normal](raw)	[BG146N, normal](raw)	[BZ088NL1, normal](raw)	[BG111B, cancer](normalized)	[BG127B, cancer](normalized)	[BG131B, cancer](normalized)	[BG145B, cancer](normalized)	[BG146B, cancer](normalized)	[BZ088DL1, cancer](normalized)	[BG111N, normal](normalized)	[BG127N, normal](normalized)	[BG131N, normal](normalized)	[BG145N, normal](normalized)	[BG146N, normal](normalized)	[BZ088NL1, normal](normalized)	MRE1	MRE2	MRE3	MRE4	MRE5
ASCRP000779	0.0421726	0.498325	2.82698	down	hsa_circRNA_100395	hsa_circ_0015278	exonic	chr1	+	173726114	173744981	uc009wwf.3	KLHL20	CCGTAGTGGATTGGTGGTTGGTGCAGTGGAGATGCCATTTCCAGTG	7799.97	9807.94	12.3409	13.8402	11020.7	539	3167.5	441.5	2875.5	28755.7	20314	25297.3	7058.33	1027.17	2551.67	2599.17	13.3254	10.8324	12.0592	10.5999	13.2466	13.9819	14.2328	14.442	14.3454	12.5349	13.5474	13.9385	hsa-miR-141-3p	hsa-miR-588	hsa-miR-660-3p	hsa-miR-136-5p	hsa-miR-200a-3p
ASCRP000926	0.042401	0.498988	2.07715	down	hsa_circRNA_100546	hsa_circ_0007292	exonic	chr10	+	7839009	7844817	uc001iju.3	ATP5C1	TTGAAATTATCTCTGGTGCTGCAGCTCTTCACCAGGAGACTAAAGT	167.417	278.778	6.95848	8.01309	194.333	137.333	125.167	123.833	95.8333	328	506.833	522.667	160.333	101.667	310.667	70.5	7.08037	7.5816	6.4333	7.25794	6.05379	7.3439	8.47935	8.15292	7.78271	6.85515	9.52209	7.28632	hsa-miR-103a-2-5p	hsa-miR-19b-2-5p	hsa-miR-335-3p	hsa-miR-153-5p	hsa-miR-376b-3p
ASCRP001149	0.00304946	0.194409	2.0779	down	hsa_circRNA_100775	hsa_circ_0021549	exonic	chr11	-	30516842	30557722	uc001msq.3	MPPED2	ATACGGTGCACCTTGGGTCGACCCCATCCCATATGACACTCCAAAA	97.8333	112.889	5.35476	6.40989	85.6667	81	92.6667	95.3333	87.5	144.833	146.667	191.5	79.5	92	115.5	52.1667	5.0683	5.25209	5.1805	5.48496	5.26768	5.87503	6.11447	6.47752	5.44859	6.47921	7.24408	6.69544	hsa-miR-574-5p	hsa-miR-452-5p	hsa-miR-145-3p	hsa-miR-29b-1-5p	hsa-miR-553
ASCRP001151	0.00228312	0.170092	3.17361	down	hsa_circRNA_100777	hsa_circ_0021553	exonic	chr11	-	30557540	30602041	uc001msq.3	MPPED2	TAATGACTGGTTAGAAATGCACAGCGGTATTGATGAGTAGATCCTT	93.0833	161.75	4.97925	6.64538	80.5	73.3333	87.8333	74	76.5	166.333	279	368.167	90.5	78	116.667	38.1667	4.62806	4.79278	4.83924	4.76458	4.6556	6.19523	7.3055	7.54572	6.07787	5.6845	7.24192	6.01675	hsa-miR-122-5p	hsa-miR-574-5p	hsa-miR-493-5p	hsa-miR-380-5p	hsa-miR-92a-2-5p
ASCRP001206	0.0368642	0.485099	3.22139	down	hsa_circRNA_100832	hsa_circ_0022378	exonic	chr11	-	61574135	61578547	uc001nsh.3	FADS1	ATACTTCTTCCTAAGCCCAGGCTGGCTGGCTGCAGCATGACTTTGG	1035.36	1624.81	9.63777	11.3255	3095.5	162.333	319.667	145.5	585.333	1903.83	4436.67	2566.67	1045.5	437.667	719.833	542.5	11.6883	8.1054	8.95677	7.77573	11.1977	10.1027	12.0567	10.6567	11.6703	10.6399	11.4204	11.5088	hsa-miR-218-1-3p	hsa-miR-193a-5p	hsa-miR-764	hsa-miR-876-3p	hsa-miR-138-5p
ASCRP001487	0.0443498	0.501534	2.6255	down	hsa_circRNA_101120	hsa_circ_0027821	exonic	chr12	+	97886238	97924637	uc001tez.1	RMST	TTGTTCGGCCAAAGATTCTCAGGATGATGGAGTGAGTGATGGAATA	1916.58	4352.64	11.293	12.6856	3736.83	1982.67	901.333	1877.17	322.5	2679	8865.83	8719.67	1264.83	685.167	5810.17	770.167	11.883	12.5014	10.4039	12.4599	9.9782	10.5319	13.0896	12.6967	12.0446	11.6786	14.3961	12.2082	hsa-miR-183-5p	hsa-miR-29a-5p	hsa-miR-409-3p	hsa-miR-16-1-3p	hsa-miR-29b-1-5p
ASCRP002242	0.0478548	0.513732	2.07672	down	hsa_circRNA_101900	hsa_circ_0040809	exonic	chr16	+	88008653	88017865	uc002fkp.3	BANP	ACGTGCAACAAAGTGCGATGGTGACCAAAAGCCAGCCCCACTGTGA	136.167	169.361	6.61993	7.67424	168.667	107.667	134	113.333	120.833	172.5	168.167	183.333	135	153.167	237.833	138.667	6.80107	6.49317	6.77453	6.52301	6.93023	6.19761	6.40812	6.43907	7.36246	8.14885	8.94733	8.73963	hsa-miR-432-3p	hsa-miR-219a-5p	hsa-miR-138-5p	hsa-miR-619-3p	hsa-miR-657
ASCRP002309	0.0199042	0.394899	3.42225	down	hsa_circRNA_101969	hsa_circ_0041821	exonic	chr17	-	7225183	7225329	uc002gga.1	NEURL4	AAGTCTTTGAGTGGCTGGCGTGGCTCACCGATTCCACAGTACTTGC	2227.28	3574.31	10.7451	12.5201	5872.17	259.333	610.5	227.667	1116.5	5277.5	10030.7	6160.33	2351.17	797	1225.33	881.333	12.3842	9.31489	9.9395	9.08065	12.1593	11.5921	13.4086	11.9621	12.869	12.0508	12.3292	12.5005	hsa-miR-18a-3p	hsa-miR-519a-5p	hsa-miR-519b-5p	hsa-miR-519c-5p	hsa-miR-518e-5p
ASCRP002761	0.0417403	0.497276	2.38341	down	hsa_circRNA_102442	hsa_circ_0049271	exonic	chr19	-	10610070	10610756	uc002moq.1	KEAP1	TTTTGGGGAGGTCCCTGAGTGCCAGAGGTGGTGGTGTTGCTTATCT	8690.08	10844.6	12.9285	14.1815	17497	787.167	7683.17	596.5	4450.33	21126.3	19473.8	24066.5	11685.8	2348.83	4763.83	2728.83	14.0008	11.3725	13.3089	11.2263	14.025	13.6374	14.1523	14.2606	14.6144	13.874	14.1977	13.99	hsa-miR-509-5p	hsa-miR-593-5p	hsa-miR-376b-5p	hsa-miR-214-3p	hsa-miR-23a-5p
ASCRP003170	0.0257419	0.431367	2.08002	down	hsa_circRNA_102862	hsa_circ_0004305	exonic	chr2	+	179400458	179407088	uc002umo.3	LOC100506866	ATACTCATTTCCTTCGGTGATCACAGGATCTGGTTTGCCACTGAAA	112.528	153.5	5.80814	6.86474	124.167	84.1667	107	90.8333	83.1667	185.833	277.667	245	87.6667	81.8333	182.333	46.5	6.14317	5.34972	5.94894	5.79136	5.24156	6.37408	7.35263	6.91366	6.04513	6.07915	8.34957	6.44828	hsa-miR-525-5p	hsa-miR-362-5p	hsa-miR-1271-3p	hsa-miR-197-3p	hsa-miR-182-3p
ASCRP003752	0.0300816	0.44501	2.67338	down	hsa_circRNA_103454	hsa_circ_0067103	exonic	chr3	-	125032151	125032500	uc003ehx.4	ZNF148	TAATGTCCCTGCAGTTATACTTAAGCATGAACATTGACGACAAACT	195.333	436.722	7.21464	8.6333	178	143	117.333	125.5	123.833	484.333	807.833	1011	212.333	100.333	409.5	79.3333	6.91324	7.69492	6.34387	7.31835	7.01498	8.00247	9.29729	9.30284	8.51564	6.90276	10.2475	7.53378	hsa-miR-591	hsa-miR-7-5p	hsa-miR-660-5p	hsa-miR-144-5p	hsa-miR-452-3p
ASCRP003753	0.0316312	0.448884	2.40505	down	hsa_circRNA_103455	hsa_circ_0001333	exonic	chr3	-	125032151	125050082	uc003ehx.4	ZNF148	TTAATGTCCCTGATAGAGGGAGGAATCAGCAGCTTGGAAATTCAAG	178.417	325.306	7.12173	8.3878	171.667	135.667	117.5	141.667	115.333	388.667	567.167	576.5	179.333	114.333	432.5	82	6.82812	7.4414	6.29276	7.75814	6.79877	7.61121	8.65953	8.34464	8.06778	7.28276	10.3959	7.57616	hsa-miR-500a-5p	hsa-miR-591	hsa-miR-7-5p	hsa-miR-614	hsa-miR-660-5p
ASCRP004434	0.0265778	0.431367	3.56784	down	hsa_circRNA_104161	hsa_circ_0077514	exonic	chr6	-	105259185	105281048	uc003pqu.1	HACE1	AACTCCATTGTACTTTGCTTGCAGATACATTGGCTGGCTGTGAATG	696.583	1126.17	9.05483	10.8899	1874.5	139	179	138	454	1395	2739	1731.5	749	348	680	509.5	10.9465	7.53214	7.67233	7.70678	10.8209	9.6504	11.2457	10.0747	11.1728	10.1384	11.3412	11.3665	hsa-miR-346	hsa-miR-889-3p	hsa-miR-196a-3p	hsa-miR-632	hsa-miR-624-3p
ASCRP004610	0.0100459	0.330815	2.68733	down	hsa_circRNA_104348	hsa_circ_0079891	exonic	chr7	-	37250990	37382367	uc003tfk.2	ELMO1	TATAAGAAGCTTGGGTTCATTGTATAGACACGTGTGGCCGTTTACG	92.0833	148.583	4.96404	6.39022	76	78.5	80	75	75	168	243	355.5	79	75	103	36	4.60493	4.90556	4.53421	4.79586	4.76377	6.17991	7.08673	7.52182	5.61716	5.30885	6.9901	5.81663	hsa-miR-519d-5p	hsa-miR-301a-3p	hsa-miR-611	hsa-miR-100-3p	hsa-miR-758-5p

## Sheet: Upreg PTC vs benign lesions
# Fold Change cut-off: 2.0 # P-value cut-off: 0.05 # Condition pairs: cancer_vs_benign # Column A: probeID it represents probe name. # Column B: P-value, P-value calculated from unpaired t-test. # Column C: FDR, FDR is calculated from Benjamini Hochberg FDR. # Column D: FC (abs), the absolute ratio (no log scale) of normalized intensities between two conditions. # Column E: Regulation, it depicts…
cancer_vs_benign 2.0 fold up regulated CircRNAs
	P-value and FDR		Fold change and Regulation		Annotations										Group--Raw Intensity		Group--Normalized Intensity		Raw Intensity												Normalized Intensity												miRNA Binding Sites
probeID	P-value	FDR	FC (abs)	Regulation	circRNA	Alias	circRNA_type	chrom	strand	txStart	txEnd	best_transcript	GeneSymbol	Sequence	group-cancer(raw)	group-benign(raw)	group-cancer(normalized)	group-benign(normalized)	[BG111B, cancer](raw)	[BG127B, cancer](raw)	[BG131B, cancer](raw)	[BG145B, cancer](raw)	[BG146B, cancer](raw)	[BZ088DL1, cancer](raw)	[BG009N, benign](raw)	[BG068B, benign](raw)	[BG100B, benign](raw)	[BG115B, benign](raw)	[BG122B, benign](raw)	[BZ064DR1, benign](raw)	[BG111B, cancer](normalized)	[BG127B, cancer](normalized)	[BG131B, cancer](normalized)	[BG145B, cancer](normalized)	[BG146B, cancer](normalized)	[BZ088DL1, cancer](normalized)	[BG009N, benign](normalized)	[BG068B, benign](normalized)	[BG100B, benign](normalized)	[BG115B, benign](normalized)	[BG122B, benign](normalized)	[BZ064DR1, benign](normalized)	MRE1	MRE2	MRE3	MRE4	MRE5
ASCRP000018	0.0108571	0.0881008	3.67321	up	hsa_circRNA_000167	hsa_circ_0000518	intragenic	chr14	-	20811404	20811554	NR_002312	RPPH1	TCCGCGCGAGCTCATCAGTGGGGCCACGAGCTGAGTGCGTCCTGTC	2923.33	1921.86	12.1197	10.2426	2625.67	1123.17	4602.5	886.333	4223	4079.33	1586.17	1768.67	1479.83	1412.67	1304	3979.83	11.4535	11.8748	12.5734	11.7304	13.8889	11.197	10.3212	8.9392	10.2486	10.1973	9.55124	12.1982	hsa-miR-330-5p	hsa-miR-328-3p	hsa-miR-127-5p	hsa-miR-326	hsa-miR-1296-5p
ASCRP000028	0.00195951	0.0484854	2.84444	up	hsa_circRNA_000280	hsa_circ_0000929	exonic	chr19	+	36510135	36510286	ENST00000586962	AC002116.7	GGGCAGCAAGGTTCGTCCAGCTCCACGCCCACCCACTGGCCGCTGG	244.972	173.056	8.29936	6.79122	324.667	210.333	167	260.333	218	289.5	165.667	203.5	157.333	155.333	176	180.5	8.13666	8.79915	7.50601	9.38804	8.84354	7.12274	6.80829	6.49703	6.93854	6.96149	6.91186	6.63009	hsa-miR-134-3p	hsa-miR-152-5p	hsa-miR-662	hsa-miR-147a	hsa-miR-769-3p
ASCRP000054	0.0135031	0.0919819	2.45591	up	hsa_circRNA_000481	hsa_circ_0001828	intronic	chr8	+	142139086	142139265	NM_014957	DENND3	TCTTGGGCAGGTGCCCTGGAGCAGCGCCCTGCTCCCCTCCCCTCTT	1373.25	1528.86	11.209	9.9127	1408.5	1531.5	1212	1574	694.333	1819.17	957.333	2443.33	1940	1721.17	1090.17	1021.17	10.5152	12.1911	10.8472	12.2741	11.4019	10.0243	9.70345	9.29783	10.5812	10.4095	9.35395	10.1302	hsa-miR-185-5p	hsa-miR-663a	hsa-miR-423-5p	hsa-miR-765	hsa-miR-190b
ASCRP000071	0.00328389	0.056928	4.97164	up	hsa_circRNA_000585	hsa_circ_0000515	intragenic	chr14	-	20811305	20811534	NR_002312	RPPH1	AACAGACTCACGGCCAGCGAACTGAGTGCGTCCTGTCACTCCACTC	3413.31	1630.97	12.3456	10.0319	3453	1366.17	4804.33	1369	5502	3985.33	1222.17	1564.67	1429.83	1278.5	1108.67	3182	11.8169	12.046	12.6448	12.1419	14.2793	11.1446	9.9978	8.76339	10.2067	10.0516	9.36642	11.8054	hsa-miR-330-5p	hsa-miR-328-3p	hsa-miR-127-5p	hsa-miR-326	hsa-miR-615-5p
ASCRP000075	0.0107738	0.0881008	2.67073	up	hsa_circRNA_000598	hsa_circ_0000589	antisense	chr15	-	31645077	31645307	NM_015995	KLF13	CACCCTGGAGCCCAGCCCCCTGGCCCAGGGTCCCTTCCCTGTCACT	418.222	440.25	9.37911	7.96187	421.333	373.667	636.167	417.667	241.833	418.667	342.5	1016.5	255.333	241.833	497.5	287.833	8.65731	10.1739	10.0028	10.5179	9.19929	7.7234	8.13922	8.27913	7.66909	7.64212	8.35935	7.68232	hsa-miR-1224-3p	hsa-miR-432-5p	hsa-miR-149-3p	hsa-miR-509-5p	hsa-miR-675-3p
ASCRP000085	0.0409544	0.140644	2.27108	up	hsa_circRNA_000629	hsa_circ_0000775	intronic	chr17	-	43012303	43012398	NM_001264573	KIF18B	AGGCCTCTTCCTTTCTTCCTTTCTCAGATACATCCCGGCCTCAGCT	5110.81	6439.22	12.8936	11.7102	7939.83	5181.33	5617.33	4866.5	3770.83	3289	8795.5	11253.2	2836.83	2965.33	9890	2894.5	12.6729	13.6537	12.8331	13.6871	13.6628	10.8518	12.3536	11.7106	11.0761	11.0947	12.3581	11.668	hsa-miR-671-5p
ASCRP000098	0.00458554	0.0632251	3.4001	up	hsa_circRNA_000684	hsa_circ_0001013	intragenic	chr2	+	61339656	61345251	NM_001129993	KIAA1841	AAGGAAGCAAAAGAAAGTCTTGTTCTGTCATCCAGGCTGGAGTGTA	692.556	482.111	10.0933	8.32767	626.333	481.167	1647.17	451.5	382.667	566.5	550.667	578.667	498	469	483	313.333	9.32261	10.6234	11.2836	10.5921	10.4649	8.27292	8.83855	7.70146	8.66178	8.61603	8.31328	7.83495	hsa-miR-30d-3p	hsa-miR-185-5p	hsa-miR-30e-3p	hsa-let-7b-5p	hsa-let-7c-5p
ASCRP000111	0.0027835	0.0543309	2.05763	up	hsa_circRNA_000754	hsa_circ_0001669	intragenic	chr7	-	1543324	1543723	NM_001080453	INTS1	CGGGACCCCGGCCCAAGCCCCGTGCGGCAAGGGAGCGAATGAGCGA	138.472	100.472	6.83845	5.79746	127.5	133.667	125.667	135	118.5	190.5	105.167	162.667	61.3333	58	112.667	103	6.13722	7.47017	6.51671	7.57389	6.87672	6.45597	5.80988	6.21566	5.6508	5.62705	6.04174	5.43966	hsa-miR-186-3p	hsa-miR-604	hsa-miR-875-3p	hsa-miR-365b-5p	hsa-miR-145-3p
ASCRP000113	0.0212622	0.104826	2.71903	up	hsa_circRNA_000764	hsa_circ_0001834	intronic	chr9	+	2017333	2017502	NM_003070	SMARCA2	ACAAGGCGAGCTCCCGCGGCTCCAGCCTCCGCGCCCTCCCGGCCGG	2308.03	2089.5	11.841	10.3979	3260.67	3266.67	1444.83	3108.83	1083	1684.17	1688.83	2996.17	2153.67	1980	2007.67	1710.67	11.7466	13.0169	11.1157	13.1058	12.1197	9.9412	10.3862	9.59458	10.7238	10.5891	10.124	10.9696	hsa-miR-521	hsa-miR-574-3p	hsa-miR-892b	hsa-miR-603	hsa-miR-646
ASCRP000170	0.0152546	0.0936185	2.21688	up	hsa_circRNA_000987	hsa_circ_0001827	intronic	chr8	+	142139086	142139206	NM_014957	DENND3	GAATCTGGGGGTGCCCTGGAGCAGCGCCCTGCTCCCCTCCCCTCTT	1665.44	2072.47	11.4717	10.3232	1813.67	1878.17	1472.67	1897.33	792	2138.83	1391.83	3563	2241.17	2068	1912.83	1258	10.8826	12.4472	11.1451	12.478	11.6438	10.2336	10.1424	9.84453	10.7688	10.6569	10.0679	10.4587	hsa-miR-663a	hsa-miR-185-5p	hsa-miR-765	hsa-miR-190b	hsa-miR-342-3p
ASCRP000180	0.0249808	0.11109	2.27213	up	hsa_circRNA_001038	hsa_circ_0000453	antisense	chr12	-	122495211	122495481	NM_001024808	BCL7A	CACCCACCAGGCCTGGACACCCCCTGAAGCCACCTCTCCGCCCGCA	959.028	1218.81	10.74	9.55596	889.833	1070.83	904.667	1163.67	576.167	1149	893.5	2400.5	1036.5	1052.33	1225.33	704.667	9.82756	11.7942	10.4067	11.9706	11.1699	9.27099	9.58252	9.28362	9.71578	9.75779	9.47589	9.52012	hsa-miR-766-5p	hsa-miR-382-5p	hsa-miR-588	hsa-miR-586	hsa-miR-29b-2-5p
ASCRP000199	0.00366925	0.0595131	4.24253	up	hsa_circRNA_001096	hsa_circ_0000866	antisense	chr19	-	1439001	1439241	NM_001018	RPS15	CGCGGAGACCATGCCCACCACCACCCTGCCTGGAAAGGACCCAGCG	370.944	213.833	9.25024	7.16532	257.167	349.833	282.167	512.333	348.333	475.833	196.167	225.667	211.333	210.667	186.833	252.333	7.68117	9.99811	8.721	10.9108	10.2472	7.94319	7.14829	6.65163	7.35743	7.41024	7.04636	7.37795	hsa-miR-450b-5p	hsa-miR-210-5p	hsa-miR-19b-1-5p	hsa-miR-198	hsa-miR-525-5p
ASCRP000212	0.0098782	0.0848588	2.00571	up	hsa_circRNA_001153	hsa_circ_0001455	antisense	chr4	+	164514761	164515093	NM_001166373	MARCH1	GGTTTTATAAGCTCATCCTCAACCATGACTTCCTTCCAATTTTGTC	141.417	105.333	6.9248	5.92068	144.833	138.667	122.667	159.667	123.333	159.333	138	119	68.5	63.1667	130	113.333	6.49428	7.53989	6.50379	7.96514	6.93512	6.11056	6.34801	5.66762	5.77994	5.73311	6.31228	5.68313	hsa-miR-95-5p	hsa-miR-155-5p	hsa-miR-526b-3p	hsa-miR-1271-3p	hsa-miR-519e-3p
ASCRP000259	0.0284076	0.118275	2.34749	up	hsa_circRNA_001379	hsa_circ_0000516	antisense	chr14	+	20811398	20811483	NR_002312	RPPH1	TCTGGCCCTATCTGACCTCGCGCGGAGCCCCGTTCTCTGGGAACTC	824.083	1126.36	10.35	9.11886	1583	448.167	1376.5	409	473.833	654	500.667	3142.83	428.667	403.667	1279.83	1002.5	10.676	10.4933	11.0331	10.4708	10.9177	8.50898	8.67607	9.67005	8.42579	8.37443	9.46353	10.1033	hsa-miR-18b-3p	hsa-miR-670-5p	hsa-miR-23a-5p	hsa-miR-125a-3p	hsa-miR-125b-5p
ASCRP000265	0.0329382	0.126467	2.39884	up	hsa_circRNA_001396	hsa_circ_0000912	antisense	chr19	-	17855662	17862204	NM_001161357	FCHO1	GGTGAAGCACCCATCTCATCACACCATATCAAAGCACCCATGGGAC	164.944	128.222	7.46043	6.1981	141.333	173.333	150.833	175	185.333	163.833	149.333	153.833	52.3333	51	145.833	217	6.34394	8.2606	7.14936	8.45247	8.40282	6.15341	6.59591	6.12128	5.3977	5.43507	6.60243	7.03619	hsa-miR-328-5p	hsa-miR-661	hsa-miR-30b-3p	hsa-miR-185-3p	hsa-miR-637
ASCRP000314	0.0073068	0.075442	3.45031	up	hsa_circRNA_001676	hsa_circ_0000423	exonic	chr12	-	80180153	80183460	ENST00000550903	PPP1R12A	AAAGGCCACCCAGCCCTGTAAGACCAGTAATAAATTTCTGTCTACT	1066.97	714.778	10.7208	8.9341	532.333	849	2160.17	1071.17	421	1368.17	464.333	1029.67	663.333	671.833	615.333	844.167	8.99981	11.5047	11.627	11.8867	10.6992	9.60753	8.57203	8.29456	9.11087	9.13556	8.65127	9.84032	hsa-miR-15b-3p	hsa-miR-627-3p	hsa-miR-208a-5p	hsa-miR-29b-1-5p	hsa-miR-96-3p
ASCRP000315	0.0149575	0.0936185	2.97351	up	hsa_circRNA_001678	hsa_circ_0000517	intragenic	chr14	-	20811404	20811492	NR_002312	RPPH1	TCCGCGCGAGGTCTGAGACTAGGGCCAGAGGCGGCCCTAACAGGGC	1253	888.278	10.8373	9.26517	1401.33	396	1528.83	368.333	1768.5	2055	873.833	941.333	703	693.333	650.167	1468	10.5052	10.2617	11.1945	10.1743	12.696	10.1922	9.56827	8.17201	9.20583	9.19131	8.72264	10.7309	hsa-miR-127-5p	hsa-miR-326	hsa-miR-330-5p	hsa-miR-597-3p	hsa-miR-204-3p
ASCRP000343	0.0474294	0.151054	2.00255	up	hsa_circRNA_001846	hsa_circ_0000520	intragenic	chr14	-	20811436	20811559	NR_002312	RPPH1	CTCCCTGAGCTTCGGGGAGGGAAGCTCATCAGTGGGGCCACGAGCT	2369.22	3211.81	11.797	10.7952	2547	855.667	3529.33	678.833	3040.33	3564.17	1722.17	7473.33	1396	1317.83	4092.67	3268.83	11.4196	11.5023	12.2201	11.3812	13.296	10.9629	10.3822	11.0935	10.1765	10.1085	11.1492	11.8611	hsa-miR-328-3p	hsa-miR-1296-5p	hsa-miR-146b-3p	hsa-miR-330-5p	hsa-miR-608
ASCRP000389	0.0131914	0.0915429	3.30888	up	hsa_circRNA_002172	hsa_circ_0000514	intragenic	chr14	-	20811305	20811436	NR_002312	RPPH1	TTGGAACAGACTCACGGCCAGCGAAGTGAGTTCCCAGAGAACGGGG	12365.8	7748.47	13.7853	12.0589	17960.7	4199.33	25777	4249	14548.7	7460.33	6377.83	6986	6067.67	5760	5373.33	15926	14.0752	13.3418	14.8199	13.4746	14.8579	12.1421	11.9483	10.9721	12.0567	11.9436	11.5938	13.8389	hsa-miR-615-5p	hsa-miR-663a	hsa-miR-296-5p	hsa-miR-345-3p	hsa-miR-622
ASCRP000390	0.00722603	0.075442	3.15468	up	hsa_circRNA_002178	hsa_circ_0000519	intragenic	chr14	-	20811436	20811534	NR_002312	RPPH1	CTTCGGGGAGCTGAGTGCGTCCTGTCACTCCACTCCCATGTCCCTT	4104.33	3130.47	12.5444	10.8869	4935	1490.5	5285.5	1230	5221.5	6463.5	2761.17	3713.5	2669.83	2467.67	2191	4979.67	12.1924	12.155	12.7655	12.028	14.2131	11.9125	10.9546	9.91402	10.9825	10.8411	10.2678	12.3614	hsa-miR-328-3p	hsa-miR-1296-5p	hsa-miR-146b-3p	hsa-miR-330-5p	hsa-miR-671-5p
ASCRP000480	0.00257119	0.0525646	2.59784	up	hsa_circRNA_100090	hsa_circ_0008563	exonic	chr1	-	21599191	21599404	uc001bei.2	ECE1	ATCAAGCACCTCCTCGGATCCCCCTCTGTGTGCCTGAGCGAAGCTT	934.25	1110.03	10.7086	9.33128	1034.33	812.167	1148.33	792.833	472	1345.83	912.667	2584.33	621.333	565.833	1172.67	803.333	10.0402	11.4104	10.7657	11.5795	10.8861	9.56975	9.54109	9.37097	8.99741	8.886	9.43049	9.76171	hsa-miR-615-5p	hsa-miR-493-3p	hsa-miR-361-3p	hsa-miR-708-5p	hsa-miR-134-3p
ASCRP000498	0.00251232	0.0525646	2.28613	up	hsa_circRNA_100108	hsa_circ_0011002	exonic	chr1	+	26786527	26786635	uc001bmk.3	DHDDS	GAACCATAGCGTGCTTCAGACCTCTCACTCCTGCCTGGTGTTCCAA	206.167	166.778	7.94294	6.75004	193.167	165	230.833	175.667	197.333	275	163.333	231.667	129.167	109	164.667	202.833	7.03968	8.19495	8.25835	8.50118	8.61445	7.04904	6.82206	6.71461	6.6839	6.48773	6.85413	6.93779	hsa-miR-584-5p	hsa-miR-588	hsa-miR-452-3p	hsa-miR-218-2-3p	hsa-miR-509-5p
ASCRP000529	0.00333562	0.0571398	2.71457	up	hsa_circRNA_100139	hsa_circ_0011279	exonic	chr1	+	31896539	31899670	uc001bst.3	SERINC2	CAAGGTCCAGGCGTCCTGCCTCTGCGGCTCTGCCCCCTGCATCCTG	696.972	670.611	10.2786	8.83789	612	556.333	781.167	494.5	500.333	1237.5	507.833	946.667	766	694.833	488.667	619.667	9.24628	10.8862	10.2647	10.8755	10.9889	9.41004	8.72079	8.19399	9.31918	9.19201	8.34597	9.25538	hsa-miR-486-3p	hsa-miR-765	hsa-miR-24-3p	hsa-miR-92a-2-5p	hsa-miR-583
ASCRP000581	0.0238202	0.107739	2.20978	up	hsa_circRNA_100192	hsa_circ_0012107	exonic	chr1	+	44290402	44303983	uc001ckb.3	ST3GAL3	TATGCTTCAGCCTTGATGACGGCCATCTTCCCCCGCTCACCGAGGA	671.139	861.722	10.2512	9.10727	626.667	721.667	707	721	377	873.5	621.333	1676.5	805.667	696.667	773.5	596.667	9.29314	11.2542	10.1679	11.455	10.4734	8.86342	9.04888	8.86441	9.39712	9.19873	8.95154	9.18293	hsa-miR-612	hsa-miR-642a-5p	hsa-miR-146a-3p	hsa-miR-214-3p	hsa-miR-526a
ASCRP000611	0.0198228	0.104826	2.83748	up	hsa_circRNA_100223	hsa_circ_0012417	exonic	chr1	-	51829537	51831701	uc001csp.3	EPS15	CTGCCCTCTACCACCTGCCACAGACCCCTTTGCTTCTGTTTTTGGG	1131.39	1674.39	10.9713	9.46668	1209.67	1089	1442.17	1257.33	610	1180.17	1591.67	4703.67	432	424.333	2251.67	643	10.2507	11.8441	11.1168	12.0331	11.2476	9.33551	9.96314	10.2881	8.44728	8.4628	10.2985	9.34019	hsa-miR-153-5p	hsa-miR-670-3p	hsa-miR-580-5p	hsa-miR-29c-5p	hsa-miR-182-5p
ASCRP000650	0.000925394	0.0359869	3.95807	up	hsa_circRNA_100262	hsa_circ_0012967	exonic	chr1	+	76253181	76255041	uc001dgy.1	RABGGTB	TGCTGTCCAGGGCACTCCACAGAAGGATGTTATTATCAAGTCAGAT	222.056	108.528	7.95291	5.96811	383.333	201.333	122	201	186.333	238.333	110.333	136.667	91.3333	84.5	113.333	115	8.4517	8.73176	6.46731	8.81514	8.43416	6.81739	5.90165	5.90547	6.18245	6.14039	5.99909	5.67962	hsa-miR-105-5p	hsa-miR-181d-5p	hsa-miR-515-5p	hsa-miR-567	hsa-miR-96-3p
ASCRP000717	0.010744	0.0881008	2.19871	up	hsa_circRNA_100332	hsa_circ_0014130	exonic	chr1	+	151206672	151212515	uc021oyo.1	PIP5K1A	GTATTTAAGAAGATTCCCTAACCTCAACCAGAACCCTCGGACTTTG	186.361	120.389	7.31123	6.17457	400.833	104.167	164	122	160.667	166.5	114.333	170	77	79.5	125.667	155.833	8.53751	6.54919	7.35774	7.25063	7.99225	6.18007	6.06549	6.28167	5.98575	6.0412	6.31695	6.35637	hsa-miR-892a	hsa-miR-216a-3p	hsa-miR-302c-3p	hsa-miR-493-5p	hsa-miR-200c-5p
ASCRP000741	0.00267813	0.0534702	3.24827	up	hsa_circRNA_100356	hsa_circ_0014624	exonic	chr1	-	155734790	155736500	uc001fmb.4	GON4L	TTCTGTCCCAGAACTCCAGGCCAGTCTGCCATCCATCCAGGAAGAA	318.972	224.167	8.94709	7.24742	411	337.667	228.833	327	265.5	343.833	217	248.833	236	206.333	214	222.833	8.60788	9.94017	8.28521	9.99505	9.43337	7.4209	7.3773	6.83168	7.53099	7.38378	7.28108	7.07971	hsa-miR-423-5p	hsa-miR-608	hsa-miR-296-3p	hsa-miR-877-3p	hsa-miR-185-5p
ASCRP000816	0.00713156	0.075442	2.43477	up	hsa_circRNA_100433	hsa_circ_0003600	exonic	chr1	+	204082042	204086835	uc010pqp.2	SOX13	ATTCAGCCCATTCCCTGCAAACCAGGATGTCCATGAGGAGCCCCAT	160.389	115.472	7.32724	6.04346	140.167	164.833	143.333	187.333	142	184.667	120.833	162.167	65.5	57.3333	127.833	159.167	6.41731	8.14369	7.04923	8.50647	7.4653	6.38145	6.11227	6.2057	5.72419	5.59781	6.25738	6.3634	hsa-miR-762	hsa-miR-637	hsa-miR-93-3p	hsa-miR-377-5p	hsa-miR-328-5p
ASCRP000821	0.00552697	0.06839	2.51125	up	hsa_circRNA_100438	hsa_circ_0006827	exonic	chr1	-	207989273	207990759	uc001hgr.2	mir-29b-2	ATTTAACCGCTCTCTGCCTCCCAGAGGACTCAGGAGAGTGCAGCTT	969.056	1291.83	10.6731	9.34465	892.333	548.167	1582.17	521.5	591.5	1678.67	926.167	3446.67	442	424.667	1644.5	867	9.83657	10.8891	11.2408	10.9296	11.1971	9.9451	9.61063	9.7953	8.48252	8.45999	9.86821	9.85127	hsa-miR-383-3p	hsa-miR-767-5p	hsa-miR-509-5p	hsa-miR-145-5p	hsa-miR-502-5p
ASCRP000833	0.000338037	0.0271838	2.05267	up	hsa_circRNA_100450	hsa_circ_0005314	exonic	chr1	+	213341200	213349835	uc001hkd.3	RPS6KC1	GATTGACAAGGAGAGTCAAGCCCTACCCGTCGAGAAGCTGTGAAGA	145.139	96.1667	6.74622	5.70872	214	101.833	120.667	117.167	134	183.167	93.6667	124	73.6667	66.3333	100	119.333	7.28116	6.44192	6.3389	6.72402	7.32732	6.36401	5.50324	5.69016	5.92753	5.81432	5.60526	5.71182	hsa-miR-146a-3p	hsa-miR-26b-3p	hsa-miR-612	hsa-miR-22-5p	hsa-miR-346
ASCRP000890	0.0467227	0.150458	3.59129	up	hsa_circRNA_100508	hsa_circ_0017280	exonic	chr1	+	245530135	245583047	uc010pyq.1	KIF26B	GCCGCCTCCTTCTTTGCACGGACCCTGCTTTCTCGGCTGTGATTCA	2663.58	2902.89	11.9735	10.129	2776	3465	2965.33	4335.17	891.167	1548.83	4651.33	5726.67	317.333	439.333	4650	1632.67	11.5323	13.1278	11.9821	13.505	11.8823	9.81178	11.5333	10.5798	8.00172	8.50739	11.3618	10.7902	hsa-miR-450a-2-3p	hsa-miR-432-3p	hsa-miR-659-3p	hsa-miR-485-5p	hsa-miR-328-5p
ASCRP001008	0.0139698	0.0927579	2.14194	up	hsa_circRNA_100634	hsa_circ_0006649	exonic	chr10	-	79613111	79614128	uc001jzk.3	DLG5	GCAGCAGCAGGCCCTACCACAGGCTGAATCCTGACTATGAGAGGCT	145	100.083	6.92652	5.82761	122.833	151.667	108.333	145	123.333	218.833	122.167	121	55.1667	56	111.833	134.333	6.03999	7.92954	5.9723	7.89	7.06005	6.66726	6.17498	5.70522	5.51466	5.54458	6.01063	6.01556	hsa-miR-218-2-3p	hsa-miR-574-5p	hsa-miR-544a	hsa-miR-1224-3p	hsa-miR-19b-1-5p
ASCRP001048	0.0305149	0.122017	2.03896	up	hsa_circRNA_100674	hsa_circ_0000257	exonic	chr10	+	103916775	103917971	uc001kuo.2	NOLC1	TAAAGCTCAGACTAAAGCCCCTCCCAAACCAGACACAGCAGGATGC	590.833	949.472	10.0897	9.06189	634.333	511.167	743.167	591.167	381.667	683.5	637.5	2372.67	529.833	506.167	1027.5	623.167	9.32997	10.7315	10.2326	11.1607	10.5166	8.56689	9.05302	9.26601	8.75567	8.73094	9.28648	9.27919	hsa-miR-9-5p	hsa-miR-647	hsa-miR-653-3p	hsa-miR-212-5p	hsa-miR-27a-5p
ASCRP001053	0.0335442	0.127609	3.1166	up	hsa_circRNA_100679	hsa_circ_0005620	exonic	chr10	-	105382226	105420872	uc010qqu.1	SH3PXD2A	CACAGCCGAGGTGCCGACGCCACCGCCGAGCCCATGATCCTGGAAC	573.361	439.389	9.83621	8.19623	894.667	673.167	415.333	829.5	285.5	342	591	439.5	251.333	246.167	604.833	503.5	9.83738	11.1709	9.36204	11.5608	9.67314	7.41296	8.94919	7.41708	7.62891	7.67132	8.62925	8.88167	hsa-miR-512-5p	hsa-miR-24-3p	hsa-miR-593-5p	hsa-miR-372-3p	hsa-miR-197-3p
ASCRP001059	0.00700658	0.075442	2.70275	up	hsa_circRNA_100685	hsa_circ_0020080	exonic	chr10	+	116590610	116608496	uc001lcb.3	FAM160B1	TCATAGGCAGCTTGCACCTTCTCTTCCTTTACAAGAAGATTTTGTT	352.639	349.5	9.15888	7.72445	423.667	339.167	333.333	347.333	276.333	396	394	602.5	176	194.667	444.833	285	8.66617	9.93158	9.02694	10.1242	9.55729	7.64705	8.30318	7.74368	7.09205	7.29736	8.22596	7.68446	hsa-miR-26b-3p	hsa-miR-222-5p	hsa-let-7e-5p	hsa-let-7a-5p	hsa-let-7c-5p
ASCRP001069	0.0258159	0.113238	3.38547	up	hsa_circRNA_100695	hsa_circ_0005516	exonic	chr10	-	121275020	121286936	uc001lef.3	RGS10	TTCCAGAAACTCCAGGACCAGACATCCACGACAGCGATGGCAGTTC	198.028	117.139	7.65167	5.89231	168.167	224.833	100.333	244	194.333	256.5	92.6667	115	76.6667	63.3333	93.6667	261.5	6.8043	8.977	5.52458	9.11798	8.54158	6.94457	5.38705	5.56607	5.97159	5.74534	5.25931	7.42451	hsa-miR-376a-2-5p	hsa-miR-10b-3p	hsa-miR-193a-5p	hsa-miR-653-3p	hsa-miR-526b-5p
ASCRP001164	0.0381382	0.135218	2.75317	up	hsa_circRNA_100790	hsa_circ_0000288	exonic	chr11	+	34111725	34112225	uc001mvg.3	CAPRIN1	ATTCCAATCCATGCAAACGGTTCCTTTGGTATCATCCACAAGTGAG	209.556	139.472	7.79042	6.32933	301.667	240.667	107.5	231.667	167.5	208.333	116	165.833	82.5	75	115	282.5	7.99546	9.14801	5.74649	9.16072	8.10817	6.58368	6.10926	6.2477	6.04235	5.9714	6.08615	7.51912	hsa-miR-20b-3p	hsa-miR-150-3p	hsa-miR-133a-5p	hsa-miR-509-3p	hsa-miR-485-5p
ASCRP001219	0.0212381	0.104826	2.43109	up	hsa_circRNA_100845	hsa_circ_0022614	exonic	chr11	+	63662630	63663105	uc001nxv.4	MARK2	AACTGAACTCCTCCAGCCTCCAGAAACCCACCTTGGGACACCTTGA	434.083	572.306	9.51416	8.23255	427.833	362.833	579.667	451.667	329.167	453.333	424.333	1459.67	247.667	235.333	668.167	398.667	8.68496	10.0819	9.8386	10.6004	10.0226	7.85642	8.36956	8.6694	7.60094	7.5977	8.75813	8.39961	hsa-miR-15b-3p	hsa-miR-130b-5p	hsa-miR-412-3p	hsa-miR-526b-5p	hsa-miR-299-3p
ASCRP001234	0.0317032	0.124196	2.5527	up	hsa_circRNA_100860	hsa_circ_0023179	exonic	chr11	+	68115314	68115711	uc001ont.3	LRP5	CCGCTCACGGCCTCGCCGCTCCTGCTATTTGCCAACCGCCGGGACG	405.139	437.139	9.15362	7.8016	335.833	353.333	501	472	163.667	605	409.667	1044.67	157.5	161	563.5	286.5	8.19427	10.0272	9.5907	10.7323	7.98301	8.39424	8.35876	8.30645	6.93454	7.00605	8.5282	7.67558	hsa-miR-770-5p	hsa-miR-588	hsa-miR-125a-3p	hsa-miR-557	hsa-miR-377-5p
ASCRP001345	0.0438274	0.146683	2.21825	up	hsa_circRNA_100974	hsa_circ_0009021	exonic	chr11	+	120343758	120348235	uc001pxl.2	ARHGEF12	CAGAGTCCAGCGCCTAGAAGATTATCAGCGTCGCCTTGATACCTCC	163.361	121.778	7.33582	6.18639	177.333	147	132.833	144.333	246.333	132.333	132.167	143.667	77.3333	79.6667	129	168.833	6.90569	7.71884	6.71057	7.77501	9.22178	5.68302	6.30143	5.97038	5.96844	6.05491	6.2992	6.52399	hsa-miR-141-5p	hsa-miR-103a-2-5p	hsa-miR-568	hsa-miR-335-3p	hsa-miR-200b-5p
ASCRP001374	0.0188876	0.102667	2.40511	up	hsa_circRNA_101003	hsa_circ_0025202	exonic	chr12	+	6646474	6647162	uc001qop.1	GAPDH	CACTTTGTCAAGCTCATTTCCTGCAATGCCTCCTGCACCACCAACT	232.583	182.333	8.1904	6.9243	197.333	174.167	218.667	165	317.333	323	197.667	188	127.833	115.333	189.5	275.667	7.11914	8.27044	8.16399	8.32132	9.96492	7.30258	7.21604	6.4121	6.65816	6.5656	7.08864	7.60524	hsa-miR-194-3p	hsa-miR-212-5p	hsa-miR-449a	hsa-miR-34c-5p	hsa-miR-449b-5p
ASCRP001388	0.00147969	0.0436733	6.22603	up	hsa_circRNA_101018	hsa_circ_0025513	exonic	chr12	+	14609494	14610229	uc001rby.4	ATF7IP	GTGAATACAGCATCCACCCAACCCACCAGTATCACCAGGAAAAACT	415.278	165.361	9.33684	6.69853	315	410.5	192	666	346	562.167	153.667	171.5	130.833	115.833	148.833	271.5	8.08904	10.3102	7.89835	11.2767	10.1726	8.27423	6.6131	6.24816	6.68028	6.57943	6.53482	7.53537	hsa-miR-338-3p	hsa-miR-1271-3p	hsa-miR-489-3p	hsa-miR-582-5p	hsa-miR-508-5p
ASCRP001495	0.0252198	0.111638	2.61896	up	hsa_circRNA_101128	hsa_circ_0000437	exonic	chr12	-	109046047	109048186	uc001tnj.3	CORO1C	AGATTGCCAGAAAAATATGCAGGAACCAATTGCTCTTCATGAGATG	378.111	348.528	9.27731	7.88832	509.167	317.5	307.5	285	508.167	341.333	491.167	358.167	255.167	243	397.667	346	8.94906	9.79578	8.88799	9.60734	11.0199	7.40384	8.64116	7.22229	7.66171	7.64759	8.05854	8.09861	hsa-let-7c-5p	hsa-let-7b-5p	hsa-let-7a-5p	hsa-let-7f-5p	hsa-miR-502-5p
ASCRP001564	0.00140236	0.042735	2.37237	up	hsa_circRNA_101201	hsa_circ_0029325	exonic	chr12	-	125270902	125284788	uc001ugm.4	SCARB1	TCATCTGCCAAATCCGGAGCCAAGTGCCCCCTTGTTTCTCTCCCAT	2732.83	2676.86	11.9216	10.6752	1788.67	1521.33	2348.17	1313.67	1191.83	8233.33	1953.5	4475.67	3137.83	2728.67	2134.67	1630.83	10.8695	12.1636	11.7438	12.0826	12.2871	12.3827	10.5663	10.2003	11.2197	10.9628	10.2156	10.8867	hsa-miR-503-5p	hsa-miR-574-5p	hsa-miR-484	hsa-miR-211-3p	hsa-miR-214-3p
ASCRP001640	0.00750511	0.075442	2.26879	up	hsa_circRNA_101279	hsa_circ_0030514	exonic	chr13	-	77798585	77807398	uc010aev.3	MYCBP2	TGTCAACTCCAGGCCCCCTTGTATTTGCTGGTCCTATTTTTATGAA	229.611	209.333	8.21111	7.02918	200.833	188.667	233.333	207	239.333	308.5	209.5	351.5	124.667	128.5	225.667	216.167	7.18078	8.54138	8.38397	8.81503	9.10404	7.24142	7.2623	7.20795	6.62061	6.71234	7.34974	7.02214	hsa-miR-2113	hsa-miR-28-5p	hsa-miR-497-3p	hsa-miR-769-3p	hsa-miR-130b-5p
ASCRP001713	0.00086016	0.0359869	2.09878	up	hsa_circRNA_101354	hsa_circ_0009104	exonic	chr14	+	51710573	51716483	uc001wza.4	TMX1	TACCCTTCAATTATGCCCCGTGGTGCCCTGCTTGTCAAAATCTTCA	247.917	200.917	8.09624	7.02669	228	157.5	306.167	141.167	201.167	453.5	175.667	307	161.833	153.833	195.333	211.833	7.41216	7.97804	8.86874	7.79957	8.6579	7.86105	6.99884	7.06285	6.97746	6.95042	7.15028	7.02029	hsa-miR-142-5p	hsa-miR-628-5p	hsa-miR-561-3p	hsa-miR-490-3p	hsa-miR-487a-3p
ASCRP001715	0.00321779	0.056928	3.24553	up	hsa_circRNA_101356	hsa_circ_0004846	exonic	chr14	+	55168779	55169298	uc001xbb.3	SAMD4A	ACAAGTACAAGAATCATTAACCAATGGCAACAGGAATCCAAGGATA	170.222	94.1111	7.38799	5.68953	285.5	173.5	134.667	161.833	147	118.833	104.333	113	60.1667	59.5	107.5	120.167	7.90516	8.33667	6.86802	8.12614	7.63789	5.45405	5.79024	5.52813	5.61889	5.66497	5.80351	5.73147	hsa-miR-148b-5p	hsa-miR-330-3p	hsa-miR-29b-1-5p	hsa-miR-646	hsa-miR-660-5p
ASCRP001740	0.00261155	0.0528702	3.60409	up	hsa_circRNA_101381	hsa_circ_0004781	exonic	chr14	+	71413631	71435827	uc001xmn.4	PCNX	GAAGAACAAGGCCCTTCCTTCTACCATGATTATAGTAGCAGTTTAT	419.611	318.139	9.48426	7.63463	501.167	414.167	376.333	447.667	302.333	476	445.5	414.333	178.5	176.333	419.667	274.5	8.92926	10.3355	9.23193	10.6572	9.79582	7.95584	8.49387	7.36282	7.11268	7.14957	8.13964	7.54919	hsa-miR-338-3p	hsa-miR-524-5p	hsa-miR-570-3p	hsa-miR-9-5p	hsa-miR-520d-3p
ASCRP001788	0.00369316	0.0595131	3.91508	up	hsa_circRNA_101429	hsa_circ_0033010	exonic	chr14	-	93182480	93183806	uc001yat.3	LGMN	TCCTGAAGAGCAATCCCACTCCAGGAATTGTGATCAACAGGCCCAA	196.833	93.4444	7.62245	5.65341	335	188.333	101.667	184.167	180.667	191.167	94.3333	103.833	63.1667	63	98.1667	138.167	8.1801	8.52005	5.66804	8.602	8.3584	6.40613	5.46387	5.37486	5.68686	5.71905	5.61151	6.0643	hsa-miR-202-5p	hsa-miR-544a	hsa-miR-127-3p	hsa-miR-2113	hsa-miR-199b-5p
ASCRP001822	0.00802627	0.0771962	4.82348	up	hsa_circRNA_101471	hsa_circ_0034398	exonic	chr15	+	36936478	36950106	uc001zje.4	C15orf41	GAGGAAACTCCACTCAATCGCAGGCCACTCTGCTGAGCATCTTCTC	482.5	177.389	9.00968	6.73961	1568	249.5	156.667	237.333	409.833	273.667	125.5	188.667	170.667	165.833	123	290.667	10.6772	9.26865	7.24807	9.20227	10.6619	6.99999	6.1838	6.42035	7.04759	7.05472	6.22892	7.50229	hsa-miR-136-5p	hsa-miR-665	hsa-miR-486-3p	hsa-miR-601	hsa-miR-30b-3p
ASCRP001825	0.000280108	0.0238504	2.06967	up	hsa_circRNA_101474	hsa_circ_0034510	exonic	chr15	+	39882005	39882224	uc010bbi.3	THBS1	TTACCACTGCAAAAAGGTGTGCAAGCCCCGTAACCCCTGCACGGAT	141.806	95.5833	6.76215	5.71275	214	100.333	131.667	106.333	131.167	167.333	94	119.833	74.3333	69.1667	98.5	117.667	7.27406	6.43142	6.66732	6.66569	7.31934	6.21509	5.55707	5.6747	5.91675	5.86414	5.56577	5.69808	hsa-miR-25-3p	hsa-miR-196a-5p	hsa-miR-597-3p	hsa-miR-196b-5p	hsa-miR-892a
ASCRP001934	0.011473	0.0888083	3.30188	up	hsa_circRNA_101584	hsa_circ_0036200	exonic	chr15	-	72509749	72511451	uc002atv.2	PKM2	AACTCATGAGGACCTCAGCAGCCATGTCGAAGCCCCATAGTGAAGC	186.222	100.444	7.52707	5.80379	138.667	232.333	110	229.5	151	255.833	97.1667	110.667	91.8333	84	108	111	6.37156	9.04786	5.99024	9.1099	7.69866	6.94424	5.65746	5.46608	6.1847	6.13038	5.83915	5.54495	hsa-miR-1301-3p	hsa-miR-449c-5p	hsa-miR-181b-5p	hsa-miR-889-5p	hsa-miR-181a-2-3p
ASCRP001942	0.0106357	0.0881008	2.88566	up	hsa_circRNA_101592	hsa_circ_0036287	exonic	chr15	+	74911537	74912566	uc002ayj.4	CLK3	TCTTGTAGCAGCGCCTCCTCGATGCATCACTGTAAGCGATACCGCT	520.556	475.611	9.83489	8.30599	687.5	428.5	551.5	346.333	449.833	659.667	456.5	522.667	289.5	268	378.333	938.667	9.46546	10.4144	9.74436	10.0649	10.8087	8.51151	8.54242	7.60453	7.8753	7.8095	8.01159	9.99257	hsa-miR-519d-5p	hsa-miR-92b-5p	hsa-miR-493-3p	hsa-miR-519e-5p	hsa-miR-187-5p
ASCRP002003	0.00799664	0.0771962	3.67817	up	hsa_circRNA_101655	hsa_circ_0000660	exonic	chr15	+	94899365	94945248	uc002btl.3	MCTP2	TAAGAAGTACAATAGCATTCGCGTCCTCTTTGATACGCAACCTACG	402.944	247.278	9.14839	7.2694	676	489.333	350	403.5	166	332.833	159	363	286.833	277.667	148.5	248.667	9.43656	10.6513	9.09595	10.3426	8.01615	7.34778	6.74547	7.23917	7.85506	7.8545	6.59153	7.33069	hsa-miR-520g-3p	hsa-miR-520h	hsa-miR-193b-5p	hsa-miR-371a-3p	hsa-miR-670-3p
ASCRP002049	0.00763758	0.0762441	2.24723	up	hsa_circRNA_101702	hsa_circ_0007846	exonic	chr16	+	11114049	11220003	uc002dao.3	CLEC16A	TCGGTGGACAAGGTGCCAGAGATCGAGATGGTGATCATGGAGCGTA	164.083	116.472	7.23376	6.06561	227.667	169.667	147.5	157.667	104.5	177.5	124.667	148.667	94.8333	97.3333	120.5	112.833	7.43186	8.21389	7.11256	8.02017	6.39421	6.22987	6.17451	6.03814	6.2217	6.33442	6.04913	5.57577	hsa-miR-328-5p	hsa-miR-639	hsa-miR-885-3p	hsa-miR-185-3p	hsa-miR-764
ASCRP002064	0.000916201	0.0359869	2.599	up	hsa_circRNA_101717	hsa_circ_0000676	exonic	chr16	+	16101672	16110478	uc010bvi.3	ABCC1	GGAAACCATCCACGACCCTGACTGGAATGTCACGTGGAATACCAGC	138.056	90.2222	6.92222	5.54426	139	127.167	130.833	148.833	127.333	155.167	89.3333	117.833	53	50.5	94.6667	136	6.39051	7.24945	6.71191	7.94985	7.15513	6.07646	5.2877	5.63856	5.42359	5.3975	5.46047	6.05773	hsa-let-7e-5p	hsa-miR-124-3p	hsa-miR-877-5p	hsa-miR-506-3p	hsa-let-7c-5p
ASCRP002065	0.00321798	0.056928	2.81929	up	hsa_circRNA_101718	hsa_circ_0038082	exonic	chr16	+	16103632	16110478	uc002del.4	ABCC1	ACCATCCACGACCCTGCCTTGGGATTTTTGCTGTGGATCGTCTGCT	165.278	103.528	7.36363	5.86829	134.667	173.833	130.333	189.167	136.167	227.5	114	132.333	68	63.1667	103	140.667	6.30149	8.31929	6.74772	8.62685	7.45323	6.73319	6.00839	5.86976	5.7677	5.72561	5.75958	6.07873	hsa-let-7c-5p	hsa-let-7b-5p	hsa-let-7d-5p	hsa-miR-98-5p	hsa-miR-411-5p
ASCRP002072	0.00568084	0.0691009	2.90967	up	hsa_circRNA_101725	hsa_circ_0008255	exonic	chr16	+	16200594	16205439	uc002del.4	ABCC1	ATTTCACAAGACAGCTCAGCAGCTCCTCCTCCTATAGTGGGGACAT	552.111	549.083	10.0035	8.46265	648.167	464.667	693.167	500	461	545.667	483.333	981.5	360	363.833	590	515.833	9.35588	10.5588	10.1416	10.8637	10.8625	8.23848	8.61872	8.22409	8.18067	8.21768	8.60595	8.92876	hsa-miR-1271-3p	hsa-miR-18a-3p	hsa-miR-198	hsa-miR-632	hsa-miR-642a-3p
ASCRP002231	0.00599642	0.0707106	2.15196	up	hsa_circRNA_101889	hsa_circ_0040705	exonic	chr16	+	84792321	84801964	uc002fii.3	USP10	CAAACAAGAGAGTTGCTGGAGAATGTAACCCTAATCCATAAACCAG	155.361	104.583	6.95834	5.85269	275.5	104.333	122.667	125.667	157.833	146.167	105	142.333	67.6667	69.5	109.667	133.333	7.82431	6.5143	6.52594	7.08659	7.85862	5.94029	5.7465	5.96322	5.77124	5.85721	5.81397	5.96401	hsa-miR-670-3p	hsa-miR-103a-2-5p	hsa-miR-10b-3p	hsa-miR-584-3p	hsa-miR-507
ASCRP002308	0.00572671	0.0693675	2.12607	up	hsa_circRNA_101968	hsa_circ_0041811	exonic	chr17	-	7217398	7217478	uc002gfy.1	NEURL4	AGCATGCAGGTGACCTGACCACCCTAACATCAGCTGCATACCAGCA	142.25	95.5833	6.73951	5.65132	217.5	98.8333	111.167	126.5	152.167	147.333	104	118.333	53.1667	51.8333	105.5	140.667	7.32273	6.31187	6.13165	7.09189	7.69252	5.88643	5.70158	5.61635	5.42887	5.46055	5.65214	6.04846	hsa-miR-143-3p	hsa-miR-484	hsa-miR-19b-2-5p	hsa-miR-132-3p	hsa-miR-212-3p
ASCRP002315	0.0054744	0.06839	2.26695	up	hsa_circRNA_101975	hsa_circ_0008310	exonic	chr17	+	7849045	7849304	uc002gjr.3	CNTROB	TCATCCACAGGCTCCTCCTGCTGGACCCTCCAGCCCCGGGCCTCAG	357.472	389.75	9.0504	7.86965	375.333	265.667	484	308.167	262.833	448.833	310.667	789.333	225	218.833	445.333	349.333	8.4066	9.39345	9.5442	9.74155	9.3765	7.84009	7.96087	8.00298	7.45052	7.47459	8.21799	8.11094	hsa-miR-23a-5p	hsa-miR-423-5p	hsa-miR-875-3p	hsa-miR-877-3p	hsa-miR-30b-3p
ASCRP002333	0.0397388	0.138151	2.3326	up	hsa_circRNA_101996	hsa_circ_0000745	exonic	chr17	+	20107645	20109225	uc010cqx.3	SPECC1	AATTAAACATGTTTCCAGTCTGCTGGCCAAGGGGCCTTTACAACAA	175.083	97.25	6.96185	5.73991	387	110	215.667	109.667	126.5	101.667	118.333	114.833	50.6667	53.3333	122	124.333	8.48066	6.58499	8.17075	6.33153	7.05558	5.1476	6.03654	5.54564	5.40733	5.52067	6.08273	5.84656	hsa-miR-9-5p	hsa-miR-145-5p	hsa-miR-526b-5p	hsa-miR-578	hsa-miR-29a-5p
ASCRP002335	0.0325598	0.125524	2.00501	up	hsa_circRNA_101998	hsa_circ_0042435	exonic	chr17	+	20149238	20209395	uc002gwq.3	SPECC1	ATCAAACCCAGCCTGACCTGTGGATGAAGAGCCAGAGTCCTCTGAG	162.472	137	7.33735	6.33374	141.167	154	196.833	180.667	132.333	169.833	128.167	201.333	72.1667	70	162	188.333	6.43658	7.87048	7.89801	8.48104	7.1695	6.16847	6.2434	6.48324	5.87299	5.88787	6.78109	6.73381	hsa-miR-637	hsa-miR-365a-5p	hsa-miR-581	hsa-miR-193a-5p	hsa-miR-514a-5p
ASCRP002339	0.0136969	0.0927579	2.14425	up	hsa_circRNA_102002	hsa_circ_0003505	exonic	chr17	-	20910208	20911309	uc002gyl.4	USP22	ATGACCCCTTTCATGGCCTCCAGATTCACCAGACCAGAGCACTTGG	381.833	354.25	8.89379	7.79332	364.333	201	722.667	196.667	244.333	562	377.333	621.167	188.667	174.333	360.333	403.667	8.3417	8.68568	10.1917	8.70499	9.19223	8.2464	8.25898	7.77264	7.18955	7.12268	7.9569	8.45915	hsa-miR-141-5p	hsa-miR-625-5p	hsa-miR-143-3p	hsa-miR-124-5p	hsa-miR-191-3p
ASCRP002374	0.0339511	0.127966	2.07146	up	hsa_circRNA_102039	hsa_circ_0043138	exonic	chr17	+	34147027	34149837	uc002hkc.3	TAF15	GGAAAACTACAGCCACCACACACAAGTTATTCTACCTATGGAAATC	174.583	152.278	7.51743	6.46678	174.167	149.333	138.667	210.333	156	219	147.167	245.167	70	74.6667	123.667	253	6.83044	7.84298	6.88413	8.93847	7.93301	6.67555	6.64218	6.78766	5.83184	5.96064	6.2357	7.34266	hsa-miR-15b-3p	hsa-miR-29b-1-5p	hsa-miR-20b-3p	hsa-miR-487a-5p	hsa-miR-487b-5p
ASCRP002384	0.00714839	0.075442	4.02045	up	hsa_circRNA_102049	hsa_circ_0043278	exonic	chr17	+	35797838	35800763	uc002hnw.3	TADA2A	CCATTCCATTTCACTACTTCAGATTTTCCTGTCCTTGATCCCAGCT	954.694	515.861	10.381	8.37365	3076.67	530.333	405.167	481.833	622.667	611.5	707.333	679.167	250.167	250.5	614.333	593.667	11.6644	10.8085	9.33388	10.7983	11.2841	8.3968	9.25413	7.84874	7.62483	7.68638	8.65162	9.1762	hsa-miR-103a-2-5p	hsa-miR-455-3p	hsa-miR-302c-3p	hsa-miR-520d-3p	hsa-miR-302b-3p
ASCRP002386	0.00377118	0.0595131	4.26789	up	hsa_circRNA_102051	hsa_circ_0006220	exonic	chr17	+	35800605	35800763	uc002hnw.3	TADA2A	TGACACAGCCATTCCATTTCACTGCAGGATGTAGCCAATCAAATGT	963.806	505.194	10.5294	8.43583	2721.33	630	403.5	558.167	744.5	725.333	387.667	680.333	443.5	435.333	358.833	725.5	11.5081	11.0806	9.33243	11.09	11.5158	8.6493	8.28902	7.85696	8.48534	8.49261	7.94879	9.54224	hsa-miR-302c-3p	hsa-miR-520d-3p	hsa-miR-302b-3p	hsa-miR-302d-3p	hsa-miR-197-5p
ASCRP002426	0.00186526	0.0484854	2.08914	up	hsa_circRNA_102091	hsa_circ_0044158	exonic	chr17	-	43197691	43198739	uc002iib.3	PLCD3	ATGAACGACATGTACGCCTACCTCCTCTTCAAGGCCTGACGGAGGA	172.944	137.5	7.46417	6.40127	208	152.167	205	143.333	136	193.167	141.333	195	89.1667	82.3333	153.5	163.667	7.22432	7.83958	8.02281	7.84396	7.38312	6.47125	6.47625	6.47327	6.13984	6.09926	6.72892	6.49007	hsa-miR-885-3p	hsa-miR-328-3p	hsa-miR-652-3p	hsa-miR-455-5p	hsa-miR-127-5p
ASCRP002453	0.0122198	0.0890133	3.98363	up	hsa_circRNA_102121	hsa_circ_0044556	exonic	chr17	-	48271490	48272189	uc002iqm.3	COL1A1	TCCTGATGGCAAAACTGGCCCCCCTGGCCCTGTTGGTGTTCAAGGA	876.833	526.944	10.4981	8.50403	513.667	585.333	1081.33	582.5	1852	646.167	460.5	744.833	476.333	484	474.667	521.333	8.95535	10.9828	10.6665	11.1399	12.7622	8.48191	8.55106	7.966	8.59574	8.66314	8.30004	8.9482	hsa-miR-412-3p	hsa-miR-214-3p	hsa-miR-194-3p	hsa-miR-761	hsa-miR-362-5p
ASCRP002601	0.00226326	0.0510295	2.35978	up	hsa_circRNA_102273	hsa_circ_0046600	exonic	chr17	-	80962990	80992975	uc002kgf.1	B3GNTL1	CCTAACCCAGTCGGATACGCTAAAAATCAAGCAGTTGCCCAGAGCT	137.389	87.0278	6.69559	5.45694	209.667	105.333	116.167	123.333	142.167	127.667	95.1667	107.5	47.6667	48.5	99.1667	124.167	7.23402	6.5814	6.12433	7.0023	7.59464	5.63685	5.45206	5.38211	5.28329	5.36047	5.52067	5.74304	hsa-miR-518a-5p	hsa-miR-527	hsa-miR-572	hsa-miR-425-3p	hsa-miR-214-5p
ASCRP002642	0.01085	0.0881008	2.35979	up	hsa_circRNA_102323	hsa_circ_0047145	exonic	chr18	-	20932159	20953727	uc002kuf.3	TMEM241	AGTGTGCAGCCTGGATTTTCTTTGCTAAGTGCCCTCCTCCTCCTGG	431.806	462.472	9.54026	8.3016	397.167	377.167	455.667	412	359.833	589	448.833	624.667	478.833	452.333	387.333	382.833	8.52117	10.1592	9.49041	10.4099	10.3083	8.35265	8.50532	7.7725	8.60375	8.55847	8.04711	8.32246	hsa-miR-329-5p	hsa-miR-616-3p	hsa-miR-874-3p	hsa-miR-29a-3p	hsa-miR-29b-3p
ASCRP002653	0.00135742	0.0426426	2.87995	up	hsa_circRNA_102334	hsa_circ_0007117	exonic	chr18	-	23612362	23637706	uc002kvm.3	SS18	ATATGACCAGCCACCCACACAGAATATGCCTATGGGTCCTGGAGGG	236.556	170.056	8.25741	6.73136	243	189.333	196.333	255.333	213.667	321.667	140.667	232.667	148.833	144.667	135.167	218.333	7.54154	8.54388	7.87225	9.42749	8.84134	7.31795	6.50137	6.72835	6.85702	6.84716	6.40423	7.05005	hsa-miR-370-3p	hsa-miR-608	hsa-miR-323a-5p	hsa-miR-93-3p	hsa-miR-647
ASCRP002712	0.015262	0.0936185	3.56802	up	hsa_circRNA_102393	hsa_circ_0048025	exonic	chr18	+	77193578	77227582	uc002lnd.3	NFATC1	CCCGCCAACGCCCGACCCTGCCCGCCCTGGACTGGCAGCTGCCGTC	1849.39	1421.69	11.5781	9.74299	2344.17	2251	1670	2724.67	1075.67	1030.83	1623	2378.83	679.333	702.833	1882	1264.17	11.3016	12.647	11.2826	13.0234	12.131	9.08315	10.3448	9.22612	9.14703	9.21038	10.0424	10.4872	hsa-miR-1301-3p	hsa-miR-500a-3p	hsa-miR-92b-5p	hsa-miR-494-5p	hsa-miR-365a-5p
ASCRP002723	0.00772387	0.0765774	2.17995	up	hsa_circRNA_102404	hsa_circ_0048259	exonic	chr19	-	1510148	1510916	uc010dsl.2	ADAMTSL5	TTCCATGGGGGCCCCACCTCTTCCAGAACCTCCTGCTCTTCCTGTG	462.111	614.944	9.58287	8.45858	516.333	367.333	594.5	387.333	326.167	581	500.5	1421.83	336	318	686.333	427	8.97037	10.0952	9.90259	10.2498	9.96111	8.31823	8.66933	8.63251	8.08819	8.03262	8.79021	8.5386	hsa-miR-486-3p	hsa-miR-615-5p	hsa-miR-650	hsa-miR-329-5p	hsa-miR-503-5p
ASCRP002730	0.00187669	0.0484854	2.3457	up	hsa_circRNA_102411	hsa_circ_0048492	exonic	chr19	-	3550981	3551192	uc002lxy.3	MFSD12	CGGCACTCAGGCACCGTCTGCGTCCTGCTGTCCTTCCCCTTCATCT	553.472	599.417	9.88345	8.65343	600	404.833	588.333	378.333	400.5	948.833	533.667	942.333	596.5	514	542	468	9.2136	10.3209	9.85916	10.2972	10.6461	8.96371	8.81134	8.19582	8.92694	8.74768	8.49025	8.74856	hsa-miR-877-5p	hsa-miR-24-3p	hsa-miR-887-3p	hsa-let-7b-5p	hsa-miR-485-5p
ASCRP002733	0.0102763	0.0869876	2.48283	up	hsa_circRNA_102414	hsa_circ_0000871	exonic	chr19	-	3660963	3661999	uc002lyj.2	PIP5K1C	TTGGGATCCGGCCAGATGATTACTTGACCACCTCCTCCACCCTGAA	239.722	203.444	8.36092	7.04894	243.833	231.5	259	260.833	214.333	228.833	189.167	272.833	192.667	163	206.667	196.333	7.5804	9.03114	8.56419	9.4492	8.78872	6.7519	7.1182	6.91747	7.22208	7.02896	7.20461	6.8023	hsa-miR-432-5p	hsa-miR-1264	hsa-miR-658	hsa-miR-377-5p	hsa-miR-127-3p
ASCRP002750	0.000197843	0.0197502	2.74423	up	hsa_circRNA_102431	hsa_circ_0048956	exonic	chr19	-	7163042	7163210	uc002mgd.1	INSR	TATTGCCTCAAAGACCCCTCTGTGCCCCTGGATCCAATCTCAGTGT	437.861	379.861	9.42225	7.96584	439.333	302.333	558.167	297	321.333	709	337.833	626.833	293.5	258.667	391	371.333	8.72553	9.67297	9.76511	9.77188	9.9834	8.61459	8.09566	7.74706	7.88915	7.75409	8.06677	8.24235	hsa-miR-196a-5p	hsa-miR-196b-5p	hsa-miR-876-3p	hsa-let-7b-5p	hsa-miR-571
ASCRP002774	0.00720774	0.075442	2.54493	up	hsa_circRNA_102456	hsa_circ_0000894	exonic	chr19	-	12825634	12826553	uc002muo.3	TNPO2	ATCTGGTCCAGCATTCTCATCACCACCATCGCTTCCAAGGGTGAGC	219.917	167.5	8.1	6.75237	208.167	212.5	181.5	232.667	207	277.667	177.667	178.667	114.667	99.3333	167.667	267	7.24306	8.83166	7.69062	9.08208	8.69918	7.0534	6.96022	6.33133	6.5143	6.36749	6.86484	7.47605	hsa-miR-661	hsa-miR-542-5p	hsa-miR-365a-5p	hsa-miR-433-3p	hsa-miR-509-5p
ASCRP002779	0.00680947	0.075442	2.38281	up	hsa_circRNA_102462	hsa_circ_0049700	exonic	chr19	+	14034145	14034624	uc002mxq.1	CC2D1A	AGCGTCATCAAGTGCCGCCTGCCCCTGTCAACAAGGACGACTTTGC	292.833	260.139	8.73435	7.48169	269.667	242.667	318	301.167	245.167	380.333	257.833	308.333	246.333	246.333	242	260	7.77984	9.16743	8.93912	9.77882	9.18498	7.55591	7.65406	7.06315	7.60592	7.66765	7.45445	7.44488	hsa-miR-30d-3p	hsa-miR-30a-3p	hsa-miR-30e-3p	hsa-miR-491-5p	hsa-miR-29b-2-5p
ASCRP002802	0.0115742	0.0889227	2.83979	up	hsa_circRNA_102485	hsa_circ_0050102	exonic	chr19	+	18459757	18466821	uc002nir.1	PGPEP1	CAGTCCACAGAGATGGGATCTCACTATATTGCCCTGGCTGGTCTTG	539.333	429.194	9.63204	8.12626	450.667	354	1250.33	336.667	331.333	513	447.833	463	554.5	500.667	364.5	244.667	8.76973	10.0332	10.9057	9.93882	10.0324	8.11244	8.49337	7.47065	8.80978	8.71171	7.95959	7.31247	hsa-miR-103a-2-5p	hsa-miR-663a	hsa-miR-342-3p	hsa-miR-188-3p	hsa-miR-30b-3p
ASCRP002809	0.0160038	0.094707	3.96812	up	hsa_circRNA_102492	hsa_circ_0050205	exonic	chr19	-	19260034	19261573	uc002nlo.2	MEF2BNB-MEF2B	CATCCTCGAGACAAAGATCATTCCACTCAGCCTGGGACGATGGGGA	262.361	119.306	8.05969	6.07123	596	222.833	100.667	203.667	261.167	189.833	108.333	116.833	97.1667	97.6667	100.833	195	9.21275	8.9361	5.56437	8.83685	9.36434	6.44371	5.85666	5.6155	6.27851	6.32208	5.65697	6.69766	hsa-miR-30c-1-3p	hsa-miR-497-5p	hsa-miR-15b-5p	hsa-miR-601	hsa-miR-597-3p
ASCRP002846	0.0316827	0.124196	2.68638	up	hsa_circRNA_102533	hsa_circ_0006186	exonic	chr19	+	34942885	34957919	uc002nvk.3	UBA2	CTCCACCTCCACAGGAGAAGAAACGAATGCATCAGATCAACAGAAT	196.944	147.25	7.78839	6.36273	157	206	162	274.167	158.5	224	143.5	160.333	65	56.5	143.5	314.667	6.62556	8.72502	7.36998	9.50959	7.84585	6.65435	6.52255	6.04565	5.73121	5.58495	6.52274	7.76926	hsa-miR-215-3p	hsa-miR-92a-1-5p	hsa-miR-432-5p	hsa-miR-144-5p	hsa-miR-658
ASCRP002880	0.0170148	0.0967736	2.16969	up	hsa_circRNA_102567	hsa_circ_0000940	exonic	chr19	+	45766370	45766625	uc002pba.2	MARK4	AACCACCCCAACATCGGTTGCCATCAAGATTATCGACAAAACCCAG	190.083	161.528	7.76579	6.64831	245.833	173.667	175.667	189.333	160.333	195.667	168	184.167	88.6667	82.3333	157	289	7.58859	8.29517	7.60762	8.67935	7.95072	6.4733	6.84485	6.38336	6.15194	6.10008	6.73823	7.67136	hsa-miR-433-3p	hsa-miR-365b-5p	hsa-miR-365a-5p	hsa-miR-619-5p	hsa-miR-337-5p
ASCRP002928	0.000565733	0.0320288	3.06936	up	hsa_circRNA_102615	hsa_circ_0008768	exonic	chr2	+	9490936	9508648	uc002qzh.2	ASAP2	AAACCCAACCCAGGCAGCGACATGCTAACCGGCCTCCTGCAAAGCT	237.556	154.667	8.22564	6.6077	352.667	170.667	183.333	209.333	238.333	271	137.667	207.167	128	123.5	130.833	200.833	8.25919	8.24803	7.717	8.94369	9.14363	7.04229	6.4824	6.55033	6.66036	6.6471	6.38922	6.9168	hsa-miR-543	hsa-miR-195-5p	hsa-miR-501-5p	hsa-miR-598-3p	hsa-miR-412-3p
ASCRP002932	0.0158709	0.0943452	3.10837	up	hsa_circRNA_102619	hsa_circ_0000977	exonic	chr2	-	10784445	10808849	uc002rap.2	NOL10	CCCAAGATGGGCATCTATTACATTCCATTCTGAAGTTTATAGGTTA	232.778	140.722	8.02247	6.38631	389.5	244.5	112	218	208	224.667	124.333	151.5	110.667	97.6667	116.5	243.667	8.47727	9.1705	6.07206	8.95135	8.75914	6.70451	6.1779	6.06642	6.4507	6.33222	6.01288	7.27776	hsa-miR-452-5p	hsa-miR-874-3p	hsa-miR-218-1-3p	hsa-miR-767-5p	hsa-miR-218-2-3p
ASCRP003001	0.000556352	0.0320288	2.46883	up	hsa_circRNA_102689	hsa_circ_0054021	exonic	chr2	+	36749234	36749456	uc002rpd.3	CRIM1	TACTGCATAGATCAACCTTTTCGGCCTTCCTTGTCCCGCAATAACA	232.333	177.917	8.17992	6.87609	314.833	201.833	230.333	195.667	178.167	273.167	194.833	205	148.5	134.667	184.667	199.833	8.07715	8.70432	8.27038	8.68956	8.278	7.06012	7.1662	6.53946	6.85779	6.76178	7.05327	6.87805	hsa-miR-150-3p	hsa-miR-22-3p	hsa-miR-627-3p	hsa-miR-133a-5p	hsa-miR-1301-3p
ASCRP003002	0.0113389	0.0887429	2.25656	up	hsa_circRNA_102690	hsa_circ_0054033	exonic	chr2	-	37105033	37105170	uc010ezx.3	STRN	AACTTATGATTGGAAGCATTGACATTTCCTCCTTCTTCTGGAAAGT	143.278	102.361	7.05837	5.88424	144.833	148	143.667	161.167	137.167	124.833	129.667	111.167	72	71	120	110.333	6.45564	7.76195	7.0764	8.00158	7.43558	5.61906	6.21537	5.53715	5.87802	5.91313	6.129	5.63278	hsa-miR-515-5p	hsa-miR-449c-3p	hsa-miR-519e-5p	hsa-miR-205-5p	hsa-miR-588
ASCRP003092	0.00991445	0.0849181	2.52836	up	hsa_circRNA_102782	hsa_circ_0055630	exonic	chr2	+	96905450	96906426	uc002svn.2	LOC285033	ACACTCCTGCTTCCTTCCTTCCCTGCAGTTGGTGCTGAACCTGAGA	5430.92	5746.89	13.0086	11.6704	8359.83	5114.83	6587.5	4515.83	3995.83	4011.67	7260.83	9580.67	3524.17	3617.83	7585.17	2912.67	12.7976	13.6361	13.0897	13.5827	13.7895	11.1563	12.1218	11.4574	11.3733	11.4047	11.9995	11.6658	hsa-miR-511-5p	hsa-miR-485-5p	hsa-miR-574-5p	hsa-miR-539-5p	hsa-miR-198
ASCRP003343	0.017845	0.0991196	2.06173	up	hsa_circRNA_103037	hsa_circ_0060043	exonic	chr20	-	33711692	33714178	uc002xbn.2	EDEM2	CTTCGGCCAGAGTATAACAAAGCCATCCGGAACTACACCCGCTTCG	118.333	86.25	6.4541	5.41024	105	125.667	122.333	125.333	116.167	115.5	91.5	101.333	39.6667	43.3333	91	150.667	5.643	7.1813	6.4094	7.28119	6.81481	5.39488	5.3932	5.27867	5.06028	5.23638	5.21744	6.27548	hsa-miR-670-5p	hsa-miR-146a-3p	hsa-miR-103a-2-5p	hsa-miR-892a	hsa-miR-587
ASCRP003345	0.0102737	0.0869876	2.56305	up	hsa_circRNA_103039	hsa_circ_0060063	exonic	chr20	-	33954359	33962059	uc002xci.1	UQCC	TTTCTTATAACCCTACTCCACGTCTGAAGATTAAGATTGCGGCCCT	167.333	112.972	7.36348	6.00562	164.833	171.667	107.833	188.667	156	215	112.333	156.5	78.3333	77.6667	107.333	145.667	6.7625	8.3022	6.00025	8.63325	7.86127	6.62141	5.9325	6.14252	5.96809	6.02948	5.87158	6.08952	hsa-miR-186-5p	hsa-miR-223-3p	hsa-miR-135b-3p	hsa-miR-145-3p	hsa-miR-541-5p
ASCRP003393	0.00663631	0.0747554	3.92111	up	hsa_circRNA_103089	hsa_circ_0008253	exonic	chr20	-	50342357	50346517	uc002xwg.1	ATP9A	CTATACCTACTGGGTTCCCCTGGTGCTGCGAGTGGCTGAGATGCTG	405.75	204.528	9.08367	7.11241	317.5	221.167	554.167	178.333	758.167	405.167	204.333	246.333	184.333	178	190.333	223.833	8.08568	8.90642	9.73427	8.54164	11.5618	7.67221	7.29008	6.80094	7.17039	7.1732	7.10826	7.13159	hsa-miR-582-3p	hsa-miR-1185-5p	hsa-miR-875-5p	hsa-miR-744-5p	hsa-miR-495-3p
ASCRP003414	0.00690043	0.075442	2.36217	up	hsa_circRNA_103110	hsa_circ_0004771	exonic	chr21	-	16386664	16415895	uc002yjx.2	NRIP1	CTTGGAGACAGACGGAAGTGTTTGGATTGTGAGCTATTTCAGAACT	209.111	166.306	7.89188	6.65176	342.833	187	225	157.333	152.167	190.333	115.333	217.167	163	160.333	115.5	226.5	8.21825	8.51517	8.23161	8.19471	7.75863	6.4329	6.05916	6.63358	6.99035	7.00186	6.07554	7.1501	hsa-miR-653-5p	hsa-miR-339-5p	hsa-miR-330-5p	hsa-miR-595	hsa-miR-629-3p
ASCRP003511	0.0163956	0.0956958	2.00308	up	hsa_circRNA_103213	hsa_circ_0001228	exonic	chr22	-	37868480	37870715	uc003ass.2	MFNG	GGACCCCTCCAGTGGCTCCCGTTTCATGGACACATCTGCTCTCATC	5292.31	7499.92	12.9205	11.9183	7272.33	3966.33	6174.83	3970.17	2529.5	7840.67	8314.67	15971.3	2534	2905.33	9847.67	5426.5	12.5168	13.2681	12.9847	13.3446	13.1504	12.2585	12.3113	12.4124	10.9047	11.0521	12.36	12.4693	hsa-miR-185-3p	hsa-miR-143-5p	hsa-miR-762	hsa-miR-146b-3p	hsa-miR-646
ASCRP003518	0.0120372	0.0890133	2.21925	up	hsa_circRNA_103220	hsa_circ_0063300	exonic	chr22	-	38695899	38696957	uc003avj.3	CSNK1E	GGCTATCCCTATCAGCCGCATCGAGTATATCCACTCCAAGAACTTC	147.722	101.75	6.99116	5.84109	136.667	155.333	109.167	160.333	122.333	202.5	105	109.333	70.5	60.3333	107.667	157.667	6.32698	7.94536	5.94837	8.05662	7.12107	6.54859	5.81391	5.48325	5.84181	5.68309	5.83938	6.38511	hsa-miR-494-5p	hsa-miR-431-3p	hsa-miR-210-5p	hsa-miR-647	hsa-miR-578
ASCRP003535	0.0082953	0.0779704	2.21177	up	hsa_circRNA_103237	hsa_circ_0063526	exonic	chr22	-	41650311	41677086	uc003azt.3	RANGAP1	TCACGGAAGATTCTGGACCCTAACACTGGGTCTGCAGATCTCCAGG	132.361	78.75	6.42992	5.28472	246.333	87.3333	120.5	93.5	128.667	117.833	82.5	107.833	52.8333	48	84.6667	96.6667	7.60664	5.76473	6.30533	6.17118	7.25045	5.48121	5.15541	5.45935	5.43324	5.37314	4.97291	5.31427	hsa-miR-877-3p	hsa-miR-34a-5p	hsa-miR-766-3p	hsa-miR-141-5p	hsa-miR-449c-5p
ASCRP003605	0.0404115	0.139608	2.25671	up	hsa_circRNA_103307	hsa_circ_0064557	exonic	chr3	-	18456602	18462483	uc003cbh.3	SATB1	TGCCCCCTTTCACAGGTGATCTTTAGACAGTGACTGAGTATGGATC	297.361	324.361	8.5846	7.41038	361.167	259.167	526.5	248	181.667	207.667	252.833	721.167	164	157.167	385.667	265.333	8.32211	9.32643	9.68461	9.34829	8.29446	6.53169	7.44812	7.54596	6.99722	6.97376	8.0206	7.4766	hsa-miR-1264	hsa-miR-490-3p	hsa-miR-619-3p	hsa-miR-23a-3p	hsa-miR-23b-3p
ASCRP003607	0.0203711	0.104826	2.17222	up	hsa_circRNA_103309	hsa_circ_0064644	exonic	chr3	+	29910348	29941246	uc003cek.3	RBMS3	GCAACCAACACCCCCAGTGAGCCTTTGCTGTGCAAATTCGCTGATG	220.889	185.25	8.03864	6.91947	200.667	189.833	152.167	264	192	326.667	183.333	224.333	159.333	161	157.167	226.333	7.12318	8.57163	7.17048	9.51582	8.5229	7.32782	7.02827	6.66245	6.94555	7.0031	6.74672	7.13073	hsa-miR-330-5p	hsa-miR-15a-5p	hsa-miR-429	hsa-miR-424-5p	hsa-miR-200b-3p
ASCRP003614	0.0289083	0.119556	2.53893	up	hsa_circRNA_103316	hsa_circ_0001279	exonic	chr3	-	33109721	33110462	uc003cfh.1	GLB1	AAAGAGTCTATTCTTCTCCGCTCCTCCGACCCAGGTATGTGCCCTG	713.278	973.306	10.3455	9.00129	803.833	723	870.333	861.833	431.333	589.333	821	2382.5	418.333	429.667	1286.83	501.5	9.68682	11.2497	10.3554	11.6817	10.7309	8.36844	9.47521	9.26869	8.39271	8.4713	9.53284	8.86698	hsa-miR-1296-5p	hsa-miR-634	hsa-miR-658	hsa-miR-548a-3p	hsa-miR-130b-5p
ASCRP003701	0.00324738	0.056928	4.17878	up	hsa_circRNA_103403	hsa_circ_0066367	exonic	chr3	+	58131647	58135954	uc003djj.2	FLNB	TGAAAATCCCAGAGAGCCCACTCCAGTTCTACGTGAACTACCCCAA	297.778	140.917	8.49444	6.43136	613.167	245	127.5	251.167	275.167	274.667	137.167	143.5	112.167	101.833	134.5	216.333	9.27162	9.15009	6.69299	9.27229	9.53052	7.04916	6.36756	5.96219	6.46665	6.37929	6.3755	7.03697	hsa-miR-588	hsa-miR-370-5p	hsa-miR-501-5p	hsa-miR-656-5p	hsa-miR-215-3p
ASCRP003802	0.0275015	0.116876	2.23133	up	hsa_circRNA_103504	hsa_circ_0001359	exonic	chr3	-	169854206	169867032	uc003fgl.2	PHC3	GTATTCACCAGTTAATAGCACCAGATCAACCTCTCCACTTCTCCTA	755.306	834.111	10.3304	9.17254	1094.5	831.167	412.167	745	365.667	1083.33	737	1234.33	821.667	740.167	702.833	768.667	10.1078	11.4739	9.35173	11.5116	10.3758	9.16193	9.33053	8.46803	9.42805	9.29956	8.83174	9.67733	hsa-miR-582-3p	hsa-miR-542-3p	hsa-miR-429	hsa-miR-671-5p	hsa-miR-133a-5p
ASCRP003872	0.00391884	0.0599176	2.58295	up	hsa_circRNA_103574	hsa_circ_0005873	exonic	chr3	+	197597030	197602646	uc003fyk.2	LRCH3	AATTGGTGTACCTCAGGTCATGCTTCACCCCTTCCTCCATCTGCTG	372.583	345.833	9.25041	7.88139	358.667	329.167	378.333	349	322.667	497.667	331	478.833	320.833	320.5	315.333	308.5	8.31206	9.87297	9.23701	10.0452	9.96991	8.06535	8.05911	7.50937	8.01691	8.0455	7.80253	7.85491	hsa-miR-544a	hsa-miR-624-3p	hsa-miR-141-3p	hsa-miR-758-5p	hsa-miR-92b-5p
ASCRP003876	0.0011369	0.0382713	2.30942	up	hsa_circRNA_103580	hsa_circ_0068851	exonic	chr4	-	1696500	1705427	uc003gdl.1	SLBP	GGATGACTTTCTTTACCACTCCTGAAGGCCCTAAACCCCGTTCCAG	141.25	92.6111	6.79615	5.58862	191.167	111.333	111	138.5	132.667	162.833	93.3333	121.5	59.5	55	92.3333	134	7.06291	6.72495	6.07183	7.54261	7.28289	6.09171	5.46233	5.65077	5.61792	5.56925	5.2671	5.96435	hsa-miR-876-5p	hsa-miR-22-5p	hsa-miR-494-5p	hsa-miR-10b-3p	hsa-miR-616-3p
ASCRP003900	0.0193052	0.103882	2.06734	up	hsa_circRNA_103605	hsa_circ_0009006	exonic	chr4	-	16587544	16597498	uc003goz.3	LDB2	CTACCTCAGGCTATCGGCAGGACCCTCATCCCCCGTTACTTTAGCA	460.139	668.694	9.65481	8.60704	481.167	417.833	529.5	432.167	343	557.167	453.833	1538	461.167	468.667	688.5	402	8.86656	10.3781	9.67571	10.5757	10.1564	8.27639	8.52143	8.74773	8.54585	8.61874	8.79466	8.41383	hsa-miR-640	hsa-miR-655-3p	hsa-miR-380-3p	hsa-miR-346	hsa-miR-302a-3p
ASCRP003941	0.00750486	0.075442	2.16299	up	hsa_circRNA_103647	hsa_circ_0069752	exonic	chr4	+	54308819	54310270	uc010ign.3	FIP1L1	TGCATTTCCATATGGCAATGGTTTTCCTCCTCCACCAGGCGCTCCA	204.583	183.472	7.9488	6.83577	242.333	177	261.667	180.333	165.167	201	172.833	318.333	137.667	118.667	181.333	172	7.5526	8.34809	8.56067	8.57054	8.11802	6.54287	6.94696	7.11349	6.75578	6.6003	7.01937	6.57876	hsa-miR-520g-5p	hsa-miR-613	hsa-miR-525-5p	hsa-miR-520a-5p	hsa-miR-337-5p
ASCRP004071	0.0177238	0.0988639	3.55713	up	hsa_circRNA_103781	hsa_circ_0071681	exonic	chr5	+	896779	901546	uc003jbr.3	TRIP13	CTGCTCCACGCCCATCGATTTGAGTGCATGCACTGTTGCACTTCAC	334.583	289.306	8.84195	7.01124	363.833	284.333	497.833	407.833	165.5	288.167	273.5	716.5	70	64.6667	388.833	222.333	8.31429	9.56136	9.56005	10.4567	8.02034	7.13901	7.48905	7.89553	5.83064	5.76759	8.04641	7.03822	hsa-miR-875-3p	hsa-miR-377-5p	hsa-miR-545-5p	hsa-miR-23a-5p	hsa-miR-570-3p
ASCRP004135	0.00171465	0.0469948	2.85708	up	hsa_circRNA_103846	hsa_circ_0002512	exonic	chr5	-	59934576	59943360	uc003jsh.3	DEPDC1B	ATGCTTTTGTCAGTGTACTGGATTTCCTCCTTCTTCACCCCTGAAA	222.639	159.694	8.18926	6.67472	266.333	211	236.167	208.5	196.333	217.5	173.333	214.5	131	118.667	162.667	158	7.77169	8.83494	8.33716	8.91761	8.61195	6.66223	6.92398	6.59416	6.68977	6.59807	6.83571	6.40665	hsa-miR-607	hsa-miR-589-3p	hsa-miR-605-5p	hsa-miR-550a-5p	hsa-miR-550a-3-5p
ASCRP004183	0.00130009	0.0419126	2.0345	up	hsa_circRNA_103903	hsa_circ_0008517	exonic	chr5	+	78952780	78964851	uc003kfz.2	PAPD4	TTAAATATTATGCTACAGAATTTGACCCTACCTGAACCCATCCTTC	138.611	90.0556	6.62698	5.6023	234	95.3333	123	103.167	124.167	152	89.3333	120.833	61.6667	57.6667	95.3333	115.5	7.44882	6.16433	6.399	6.57977	7.14353	6.02642	5.48611	5.67712	5.68009	5.5965	5.49304	5.68095	hsa-miR-1301-3p	hsa-miR-18b-5p	hsa-miR-18a-5p	hsa-let-7c-3p	hsa-miR-323a-3p
ASCRP004224	0.00463261	0.0632613	3.94957	up	hsa_circRNA_103944	hsa_circ_0005105	exonic	chr5	+	134022479	134023989	uc011cxu.2	SEC24A	GATATTGAAGTTACGACCACCTCAGCCTCCAGTGTATCTCTTTGTA	456.667	289.667	9.6636	7.68191	375	438	611	444	454	418	287	327	290	271	247	316	8.36693	10.4345	9.94991	10.6919	10.8101	7.7283	7.87327	7.12153	7.88052	7.81947	7.51197	7.88468	hsa-miR-20a-3p	hsa-miR-514a-5p	hsa-miR-33a-5p	hsa-miR-26a-5p	hsa-miR-495-3p
ASCRP004358	0.0120495	0.0890133	2.11887	up	hsa_circRNA_104084	hsa_circ_0075829	exonic	chr6	+	22020567	22056919	uc003ndl.3	LINC00340	AGAGCCAGCCAGGATCTGCATTTACTGCTCAACCACATCTAATTTG	194.667	157	7.62757	6.54427	332	141	217	127.5	157.5	193	111	211	115	114	111	280	8.16979	7.52051	8.12182	7.5329	7.94105	6.47933	6.02483	6.58684	6.51833	6.55203	5.95807	7.62551	hsa-miR-506-3p	hsa-miR-644a	hsa-miR-605-3p	hsa-miR-124-3p	hsa-miR-1224-5p
ASCRP004481	0.0214341	0.104826	3.45746	up	hsa_circRNA_104208	hsa_circ_0078153	exonic	chr6	+	147527106	147599340	uc003qly.3	STXBP5	AAACCAGTACAGACAATCACTCCACATGACTGTTCGCCATGGATTT	187.583	104	7.54154	5.75183	176.5	233.5	93	216	207.5	199	99	124	69	60	96	176	6.89785	9.06519	5.26366	8.86925	8.64971	6.50361	5.56224	5.69542	5.842	5.64225	5.22561	6.54346	hsa-miR-587	hsa-miR-506-3p	hsa-miR-20b-3p	hsa-miR-1468-3p	hsa-miR-376b-5p
ASCRP004484	0.0135034	0.0919819	3.37083	up	hsa_circRNA_104211	hsa_circ_0007762	exonic	chr6	+	147581750	147599340	uc003qly.3	STXBP5	GTACAGACAATCACTCCACATGGGTTACATTTTGCCATCTGCCTTT	142.417	74.0833	6.84227	5.08917	121	178	91.5	173	122	169	73	99	45	42	83	102.5	6.00812	8.39077	4.91621	8.46591	7.06265	6.21	4.65028	5.23628	5.22454	5.18543	4.8357	5.40278	hsa-miR-587	hsa-miR-376b-5p	hsa-miR-135a-5p	hsa-miR-135b-5p	hsa-miR-18a-5p
ASCRP004538	0.0215808	0.104826	2.61963	up	hsa_circRNA_104268	hsa_circ_0078738	exonic	chr6	-	170033042	170058454	uc003qwv.2	WDR27	CCAAAATAAACTCCTGTGTCCTACCGACCTCTCCACTGTATCTGGG	1310.58	1466.42	11.1893	9.79991	1657	1195	1168	1604	1178	1061.5	1403	2929	959	890	1685	932.5	10.7508	11.9232	10.7922	12.287	12.2574	9.12498	10.1774	9.56118	9.63017	9.54914	9.89675	9.98477	hsa-miR-324-3p	hsa-miR-660-3p	hsa-miR-646	hsa-miR-214-3p	hsa-miR-628-5p
ASCRP004540	0.00149349	0.0436733	4.95272	up	hsa_circRNA_104270	hsa_circ_0001666	exonic	chr6	+	170626457	170639638	uc003qxo.1	FAM120B	TGCAGATGACCATTCCAGATCCTTTCCCGGAGTTCAGTTATGGGTG	399.333	179.917	9.19701	6.88879	772	390	176	354.5	324.5	379	179.5	214	128	126	184	248	9.63894	10.262	7.58788	10.1518	9.97637	7.565	7.03633	6.58329	6.65364	6.69039	7.03342	7.33564	hsa-miR-450a-1-3p	hsa-miR-661	hsa-miR-493-5p	hsa-miR-208a-5p	hsa-miR-612
ASCRP004655	0.0116529	0.0890133	2.16151	up	hsa_circRNA_104395	hsa_circ_0008121	exonic	chr7	-	73122918	73123452	uc003tyx.3	STX1A	AGTGCCATCCTGGCATCCCCCAACCCCGATGAGAGCCAAGGACAGC	299.333	301.417	8.78182	7.66978	296	252	278	330	261	379	297	408	279	263	299.5	262	7.97982	9.27133	8.72162	9.8138	9.3218	7.58256	7.89145	7.34257	7.812	7.77241	7.73132	7.46896	hsa-miR-412-3p	hsa-miR-433-5p	hsa-miR-569	hsa-miR-183-5p	hsa-miR-1468-5p
ASCRP004665	0.0286303	0.118917	2.13311	up	hsa_circRNA_104405	hsa_circ_0080638	exonic	chr7	+	74433139	74434317	uc003ubo.2	GATSL1	CGCAGCAGAGTCCAGAGGCCAGTCATCCACCCACTGTCCAGCCCGA	256.917	244.417	8.47855	7.38559	314	199	285	210	260.5	273	302	242	155	135	250.5	382	8.04864	8.67733	8.74325	8.92654	9.4026	7.07295	7.95274	6.79676	6.92481	6.78027	7.52487	8.33409	hsa-miR-122-5p	hsa-miR-205-5p	hsa-miR-136-5p	hsa-miR-214-3p	hsa-miR-138-5p
ASCRP004668	0.00255313	0.0525646	2.46596	up	hsa_circRNA_104412	hsa_circ_0080712	exonic	chr7	-	75182751	75183825	uc003uds.2	HIP1	AAGGCCATCGGCGAGATCACCTCCTCTCCACGGTCACATCCATTTC	472.417	587	9.64382	8.34167	633	378	502	379	336.5	606	448	1508	282.5	283.5	559	441	9.35505	10.1846	9.60813	10.262	10.0525	8.40064	8.50162	8.71262	7.83201	7.89195	8.51098	8.60084	hsa-miR-145-5p	hsa-miR-612	hsa-miR-1301-3p	hsa-miR-92a-2-5p	hsa-miR-149-5p
ASCRP004689	0.0131339	0.0914003	2.06899	up	hsa_circRNA_104433	hsa_circ_0081342	exonic	chr7	+	98984307	98987635	uc003upz.3	ARPC1B	TCAAGTGTCGAGATTGCCATCTGCCCCAACAACCATGAGGTGCATA	183.667	157.667	7.70605	6.65712	205	166	197	155.5	173.5	205	184	170	94	77	174.5	246.5	7.20294	8.16686	7.93271	8.11403	8.21715	6.6026	7.07622	6.29921	6.2232	6.01805	6.97537	7.35069	hsa-miR-497-5p	hsa-miR-545-3p	hsa-miR-636	hsa-miR-15a-5p	hsa-miR-335-3p
ASCRP004691	0.0364758	0.132994	2.13031	up	hsa_circRNA_104435	hsa_circ_0001727	exonic	chr7	+	99621041	99621930	uc003usk.1	ZKSCAN1	CAGTCACGAGGAATAGTAAAGAAACACATCATAAAACCTCCCAGGA	338	360.667	9.06308	7.97201	402	379	289	331.5	294	332.5	346	469	335	302	298.5	413.5	8.56627	10.1589	8.79405	9.89837	9.63582	7.32506	8.14324	7.48012	8.07785	7.96707	7.72224	8.44156	hsa-miR-877-3p	hsa-miR-593-5p	hsa-miR-1301-3p	hsa-miR-631	hsa-miR-127-5p
ASCRP004701	0.0266439	0.115125	2.05686	up	hsa_circRNA_104445	hsa_circ_0081683	exonic	chr7	-	102180052	102182109	uc011kku.1	RASA4	TGTGCTCATATACACCTGCTGCCCCAGAGCACATCAGCTATGTGCC	160.25	130.417	7.35229	6.31184	156.5	195	145	171	132	162	122	176	108	101	123	152.5	6.65662	8.63562	6.98995	8.38442	7.29794	6.14918	6.18267	6.30226	6.42066	6.37552	6.24318	6.34676	hsa-miR-128-1-5p	hsa-miR-128-2-5p	hsa-miR-330-5p	hsa-miR-326	hsa-miR-665
ASCRP004761	0.0412598	0.141191	2.27024	up	hsa_circRNA_104507	hsa_circ_0001756	exonic	chr7	-	139415730	139416814	uc003vvd.4	HIPK2	TGCAGTCCAGATATTACAGGTATGGCCTCACATGTGCAAGTTTTCT	220.333	171	7.97059	6.78775	322	286	142.5	229	136	206.5	180	225	153.5	148	164	155.5	8.10983	9.55064	6.92712	9.1888	7.48494	6.56224	7.07622	6.6787	6.91555	6.89616	6.84497	6.3149	hsa-miR-373-3p	hsa-miR-302a-3p	hsa-miR-203a-5p	hsa-miR-302b-3p	hsa-miR-302d-3p
ASCRP004818	0.013808	0.0927579	2.24173	up	hsa_circRNA_104565	hsa_circ_0002111	exonic	chr8	-	18622958	18662408	uc003wyy.3	PSD3	ATTTCTCCAAGGATCTGCTGAAACAATGCTGGGGTGAAAACAACAC	215.167	174.583	7.96577	6.80116	261	224	223	195	134.5	253.5	230	178	98.5	99	217	225	7.70975	8.94601	8.24502	8.66262	7.35609	6.87515	7.4359	6.31792	6.29309	6.36194	7.31465	7.08348	hsa-miR-450b-5p	hsa-miR-205-3p	hsa-miR-103a-2-5p	hsa-miR-95-5p	hsa-miR-329-5p
ASCRP004819	0.00882844	0.0803201	3.36215	up	hsa_circRNA_104566	hsa_circ_0004458	exonic	chr8	-	18656804	18662408	uc003wyy.3	PSD3	TTCTTAATACCGATCTACATGGCCACCAATGCTGGGGTGAAAACAA	412	270.417	9.25405	7.50467	599.5	490	336	412	174	460.5	340	291	148	150	299	394.5	9.18735	10.6622	9.01131	10.5116	8.26796	7.88392	8.11215	6.99341	6.8566	6.91322	7.76007	8.39256	hsa-miR-450b-5p	hsa-miR-205-3p	hsa-miR-95-5p	hsa-miR-329-5p	hsa-miR-19b-2-5p
ASCRP004822	0.00621453	0.0722532	2.92572	up	hsa_circRNA_104569	hsa_circ_0083619	exonic	chr8	+	22332466	22333137	uc003xbr.2	PPP3CC	TTCAGTATAGAGCTGTCCCCTTTCCTCCAACCCAACGGCTTACTTT	704	770.75	10.3519	8.80307	772.5	592	917	622	553.5	767	762.5	1720	350	380.5	882.5	529	9.64295	11.0014	10.4475	11.1761	11.1285	8.71463	9.38064	8.90078	8.15861	8.29258	9.11786	8.96795	hsa-miR-138-1-3p	hsa-miR-144-5p	hsa-miR-186-5p	hsa-miR-219a-2-3p	hsa-let-7i-5p
ASCRP004825	0.000713358	0.0353291	2.45235	up	hsa_circRNA_104572	hsa_circ_0007618	exonic	chr8	+	25265498	25266456	uc003xej.3	DOCK5	AGCCACCAGGACCCTAACTCAATCTTGGAGCCACTTTTGGAGCGCA	177.167	119.167	7.41641	6.12224	277	126	138	145.5	170.5	206	109	164	82	74	123	163	7.86857	7.17548	6.88908	7.92209	8.09891	6.54432	5.92019	6.23575	6.05649	5.98426	6.14636	6.39041	hsa-miR-627-3p	hsa-miR-26b-3p	hsa-miR-302a-5p	hsa-miR-514a-5p	hsa-miR-2113
ASCRP004848	0.0224242	0.105857	2.3083	up	hsa_circRNA_104595	hsa_circ_0008016	exonic	chr8	-	38287199	38287466	uc003xlp.3	FGFR1	ACACCACCTACTTCTCCGTCAATGTTTCAGCCCAGCCCTGGGGAGC	691.667	924	10.0932	8.88634	869	461	1102	455	300	963	538	1851	330.5	270	1776	778.5	9.79369	10.5263	10.6892	10.7354	9.83614	8.97839	8.79744	9.00149	8.05272	7.81947	9.96843	9.6785	hsa-miR-412-3p	hsa-miR-363-5p	hsa-miR-608	hsa-miR-564	hsa-miR-196b-3p
ASCRP004895	0.00553864	0.06839	2.70842	up	hsa_circRNA_104642	hsa_circ_0084678	exonic	chr8	+	68030482	68049838	uc003xxg.1	CSPP1	ATGCAAAAGGAAATCTGATAAGATTGCACCTCTGCCTCCACCTCCC	217.833	160.167	8.10404	6.66659	194	181	303	179	227.5	222.5	162.5	186.5	168.5	128	151.5	164	7.08569	8.47089	8.86831	8.53133	8.98466	6.68339	6.83955	6.41175	7.00313	6.71042	6.60774	6.42696	hsa-miR-499a-5p	hsa-miR-576-5p	hsa-miR-551b-5p	hsa-miR-542-3p	hsa-miR-382-3p
ASCRP005005	0.00542352	0.06839	2.60354	up	hsa_circRNA_104755	hsa_circ_0086686	exonic	chr9	-	33923376	33923476	uc003ztp.2	UBAP2	TACAGTACAGGTCCCTCCAGCCTCAGCCAAGCAACATGGGGTGAAC	345.417	295.833	9.10037	7.7199	390	281	422	279.5	305	395	272.5	336	254	241	263.5	408	8.47089	9.53598	9.37196	9.69068	9.86878	7.66395	7.79586	7.15229	7.6596	7.63753	7.60126	8.47286	hsa-miR-512-3p	hsa-miR-370-3p	hsa-miR-504-3p	hsa-miR-193a-3p	hsa-miR-193b-3p
ASCRP005006	0.0206161	0.104826	2.3463	up	hsa_circRNA_104756	hsa_circ_0086694	exonic	chr9	-	33932559	33933626	uc011loc.1	UBAP2	GTCACACACACTCCAAAGACAACAGGCCCTCCCTCTGCCCTCCCGT	2938.42	3420.58	12.2421	11.0117	2922	3469	2876	3537	2030.5	2796	2214	6293	3625	3291	3016	2084.5	11.6083	13.1612	11.9507	13.2424	12.8994	10.5907	10.7041	10.7282	11.4203	11.2578	10.7282	11.2319	hsa-miR-483-5p	hsa-miR-608	hsa-miR-612	hsa-miR-504-3p	hsa-miR-320b
ASCRP005101	0.0288927	0.119556	3.27676	up	hsa_circRNA_104854	hsa_circ_0087862	exonic	chr9	+	110068659	110081160	uc011lwa.2	RAD23B	TCTTTTAATGCCCAAAGCAGTGTCCACACCAGCACCAGCTACAACT	369.333	254.667	9.12801	7.41574	724	338	339	336	307	172	194.5	231.5	200	198	187	517	9.55326	9.92089	9.06399	10.0676	9.89999	6.26236	7.15791	6.70237	7.27729	7.31817	7.09862	8.94011	hsa-miR-325	hsa-miR-593-3p	hsa-miR-512-3p	hsa-miR-653-5p	hsa-miR-766-5p
ASCRP005169	0.000744413	0.0353291	2.3079	up	hsa_circRNA_104922	hsa_circ_0003270	exonic	chr9	+	128099296	128099870	uc004bps.3	GAPVD1	AAGAGGAGAGGTGCCCACCAGCTGACCTCTCCTCCTTCTCAGTCAG	432	469.75	9.39669	8.19011	434	349	510.5	330.5	262	706	376	921.5	389.5	368	434	329.5	8.72783	10.0057	9.62236	10.0071	9.39607	8.62109	8.2604	8.1489	8.29997	8.25424	8.19763	7.9795	hsa-miR-1301-3p	hsa-miR-205-5p	hsa-miR-515-3p	hsa-miR-205-3p	hsa-miR-532-3p
ASCRP005171	0.0146513	0.0936185	2.42903	up	hsa_circRNA_104924	hsa_circ_0008240	exonic	chr9	+	129102786	129157976	uc004bqh.2	FAM125B	ACCTTCCCAGGACCAGTCCACCATGCCTGAAGTCAAAGACCTCTCA	178.917	138.667	7.64826	6.36788	153	190.5	141	203	170	216	126	207	86	78	137	198	6.59163	8.60856	7.03067	8.8601	8.13685	6.66178	6.18267	6.55032	6.08628	6.01805	6.46307	6.90689	hsa-miR-627-3p	hsa-miR-762	hsa-miR-767-5p	hsa-miR-423-3p	hsa-miR-449b-5p
ASCRP005200	0.0213556	0.104826	2.10472	up	hsa_circRNA_104953	hsa_circ_0089310	exonic	chr9	+	135917473	135919313	uc004cci.4	GTF3C5	GGACTACTTCTACCGACCAGAGACCCAGCACCGATCTACGCAGACC	140.75	104	6.94867	5.87504	112	132	139	177	107.5	177	109	135	61	65	111	143	5.92811	7.42871	6.87771	8.5811	6.55544	6.32093	5.92019	5.8772	5.60569	5.74297	5.98236	6.12182	hsa-miR-497-5p	hsa-miR-761	hsa-miR-539-3p	hsa-miR-635	hsa-miR-92a-2-5p
ASCRP005217	0.00377637	0.0595131	2.69704	up	hsa_circRNA_104970	hsa_circ_0002172	exonic	chrX	-	299338	308428	uc004cpg.3	PPP2R3B	GGGAGGACGGGCCTGCGGCTGCCCCCTCTACTGGAAGGGGCCGCTC	194.75	139.25	7.86568	6.4343	224	183.5	231	151	198.5	180.5	137	169	90	93	134	212.5	7.34553	8.48482	8.34109	7.97982	8.69358	6.34922	6.44341	6.25844	6.15819	6.27095	6.44387	7.03097	hsa-miR-503-5p	hsa-miR-766-3p	hsa-miR-141-5p	hsa-miR-431-3p	hsa-miR-493-3p
ASCRP005283	0.00358964	0.0595131	3.47217	up	hsa_circRNA_105036	hsa_circ_0004369	exonic	chrX	-	149983334	149984551	uc004fek.3	CD99L2	GGAGGAAGAGAGCCATGGGACCACACCACCACCACCACAACCAATA	207.167	124.167	8.01077	6.21493	170	193	183	276.5	198	222.5	112	150	111	105	116	151	6.8357	8.56298	7.70975	9.63894	8.6249	6.69233	6.00625	6.08333	6.48516	6.43856	6.02545	6.25083	hsa-miR-637	hsa-miR-23b-5p	hsa-miR-330-3p	hsa-miR-194-3p	hsa-miR-203a-5p
ASCRP005285	0.0311893	0.12352	2.56737	up	hsa_circRNA_105038	hsa_circ_0091894	exonic	chrX	-	153581139	153581292	uc004fkk.2	FLNA	TCATCAACATCAAGTTTGCCGACCAGCACGTGCCTGGCTATGGTGG	241.583	195.333	8.27889	6.9186	400	217.5	190.5	177	255.5	209	303	145	93	82	259	290	8.52558	8.82584	7.82036	8.56192	9.35342	6.58622	7.94186	6.01681	6.20294	6.0601	7.56415	7.72575	hsa-miR-134-3p	hsa-miR-149-5p	hsa-miR-504-5p	hsa-miR-339-5p	hsa-miR-329-5p
ASCRP005286	0.0135393	0.0920103	2.2043	up	hsa_circRNA_105039	hsa_circ_0091934	exonic	chrX	-	153583192	153585991	uc004fkk.2	FLNA	CCAAGTGACGGATCCCGAAGGCAAGCCGAAGAAGACACACATCCAA	163.333	123.667	7.35804	6.21771	241	144	150	155	146	144	170	115	70.5	70	158	158.5	7.57942	7.7109	7.14324	8.16742	7.60733	5.93991	6.87002	5.55288	5.83289	5.89785	6.71062	6.44202	hsa-miR-128-2-5p	hsa-miR-128-1-5p	hsa-miR-197-3p	hsa-miR-20b-5p	hsa-miR-17-5p
ASCRP005301	0.0124052	0.0891142	4.11045	up	hsa_circRNA_400005	hsa_circ_0092329	intronic	chr1	+	26898944	26899164	NM_001006665	RPS6KA1	ACACAGAGCACACCACCTCCGTACCTTGTTGGGGTAACCTGGTGAT	240.167	127.833	8.0781	6.0388	121	239	153	413.5	165	349.5	116	235	51	48	117	200	6.11779	9.05769	7.3401	10.4475	8.06392	7.44156	5.93205	6.73509	5.41504	5.37408	5.86968	6.90689	hsa-miR-649	hsa-miR-19a-3p	hsa-miR-198	hsa-miR-324-3p	hsa-miR-19b-3p
ASCRP005308	0.0125845	0.0895135	2.7715	up	hsa_circRNA_400012	hsa_circ_0092339	intronic	chr1	+	76256442	76256662	NM_004582	RABGGTB	AAGTTTTTTGTAGAGAAACCTCCACCTCCCAAGCTCAAGCAATTCT	787.25	883.667	10.5189	9.04822	729	632	1212	661	785	704.5	520	2055	629	600	861	637	9.57096	11.0915	10.849	11.3503	11.6326	8.619	8.75108	9.12419	9.02506	8.98149	9.09536	9.31213	hsa-let-7e-5p	hsa-let-7c-5p	hsa-let-7d-5p	hsa-let-7b-5p	hsa-let-7f-5p
ASCRP005358	0.0174383	0.0986011	2.43106	up	hsa_circRNA_400064	hsa_circ_0092315	intronic	chr21	+	45545508	45545708	NM_005049	PWP2	GCTTCCACACCCACGCCCCATCGGGGCAGAAGCCCACTGTCCCCTA	252	215.833	8.35324	7.07166	226	235	247	256	184	364	283.5	273.5	93	84.5	258.5	302	7.42976	9.03522	8.48068	9.40402	8.31641	7.45339	7.85409	6.92415	6.24318	6.1404	7.52487	7.74325	hsa-miR-658	hsa-miR-494-3p	hsa-miR-675-5p	hsa-miR-604	hsa-miR-361-3p
ASCRP005381	0.0124798	0.0892076	2.67139	up	hsa_circRNA_400087	hsa_circ_0092298	intronic	chr5	+	178287348	178287568	NM_058230	ZNF354B	GAGGAACCGGCAGGCGTTTCCTCCCGGGCCCACCCTGCGCGCGCCG	839	853.667	10.5479	9.13035	1357	886	646	863	444	838	529	1518	896	812.5	688.5	678	10.4187	11.5749	10.0159	11.7019	10.766	8.81013	8.78291	8.72537	9.55858	9.43897	8.81432	9.46193	hsa-miR-615-5p	hsa-miR-874-3p	hsa-miR-337-5p	hsa-miR-345-5p	hsa-miR-191-3p

## Sheet: Downreg PTC vs benign lesions
# Fold Change cut-off: 2.0 # P-value cut-off: 0.05 # Condition pairs: cancer_vs_benign # Column A: probeID it represents probe name. # Column B: P-value, P-value calculated from unpaired t-test. # Column C: FDR, FDR is calculated from Benjamini Hochberg FDR. # Column D: FC (abs), the absolute ratio (no log scale) of normalized intensities between two conditions. # Column E: Regulation, it depicts…
cancer_vs_benign 2.0 fold down regulated CircRNAs
	P-value and FDR		Fold change and Regulation		Annotations										Group--Raw Intensity		Group--Normalized Intensity		Raw Intensity												Normalized Intensity												miRNA Binding Sites
probeID	P-value	FDR	FC (abs)	Regulation	circRNA	Alias	circRNA_type	chrom	strand	txStart	txEnd	best_transcript	GeneSymbol	Sequence	group-cancer(raw)	group-benign(raw)	group-cancer(normalized)	group-benign(normalized)	[BG111B, cancer](raw)	[BG127B, cancer](raw)	[BG131B, cancer](raw)	[BG145B, cancer](raw)	[BG146B, cancer](raw)	[BZ088DL1, cancer](raw)	[BG009N, benign](raw)	[BG068B, benign](raw)	[BG100B, benign](raw)	[BG115B, benign](raw)	[BG122B, benign](raw)	[BZ064DR1, benign](raw)	[BG111B, cancer](normalized)	[BG127B, cancer](normalized)	[BG131B, cancer](normalized)	[BG145B, cancer](normalized)	[BG146B, cancer](normalized)	[BZ088DL1, cancer](normalized)	[BG009N, benign](normalized)	[BG068B, benign](normalized)	[BG100B, benign](normalized)	[BG115B, benign](normalized)	[BG122B, benign](normalized)	[BZ064DR1, benign](normalized)	MRE1	MRE2	MRE3	MRE4	MRE5
ASCRP000004	0.0472723	0.15072	4.44117	down	hsa_circRNA_000031	hsa_circ_0000009	intronic	chr1	+	2225564	2225807	NM_003036	SKI	ATTGGCACTCAGTGACCATCAGGCTGGCTGTGTGCGGCAGCTTCCT	621.556	3174.89	8.37112	10.5221	1770	100.333	149.833	109.167	307.5	1292.5	765.167	4685	5555.83	5776.5	658.5	1608.33	10.8435	6.30539	7.19013	6.55061	9.83287	9.50421	9.3776	10.279	11.926	11.9445	8.74487	10.8603	hsa-miR-484	hsa-miR-371a-5p	hsa-miR-27b-3p	hsa-miR-671-5p	hsa-miR-27a-3p
ASCRP000008	0.030132	0.121075	3.21184	down	hsa_circRNA_000082	hsa_circ_0000189	intragenic	chr1	-	224462789	224463160	NM_001243146	NVL	AAATGAGTAGTATGTTGGTGAGAGTGAACGTGCTGTGCGACAAGTT	178.083	254.667	5.6479	7.3313	135.5	73.1667	93.6667	71.6667	72.8333	621.667	248	342.5	298.5	281.667	215.5	141.833	6.30595	4.8163	4.99722	4.56511	4.78168	8.42116	7.62666	7.10641	7.92655	7.87464	7.29913	6.15441	hsa-miR-651-5p	hsa-miR-215-5p	hsa-miR-192-5p	hsa-miR-320a	hsa-miR-320b
ASCRP000012	0.0114032	0.0887429	5.99725	down	hsa_circRNA_000104	hsa_circ_0000266	intronic	chr10	-	126336614	126337010	NM_014661	FAM53B	AAGAACCAAGAATGCAGAAGTCTGGGGGTGGTGGAGAGCCAGGCCA	428.722	1948.06	7.51136	10.0957	417.5	83.5	185.667	84.1667	164.5	1637	1212	2178.83	3231.67	3300.17	1016	749.667	8.63274	5.46673	7.74883	5.28435	8.02802	9.90749	9.99195	9.17444	11.2485	11.2758	9.27335	9.60991	hsa-miR-149-3p	hsa-miR-509-5p	hsa-miR-612	hsa-miR-635	hsa-miR-330-5p
ASCRP000016	0.0224877	0.105857	3.656	down	hsa_circRNA_000162	hsa_circ_0000488	intronic	chr13	-	50680743	50681192	NR_002612	DLEU2	CCTAACACAGTTTTAGATGGAGTTTGGCTTGGTTTTCTTATTCCAT	106.333	319.361	5.30324	7.1735	139	75.8333	94.3333	71.6667	76.3333	180.833	108.333	334.167	595.333	621	103.833	153.5	6.36154	4.45561	5.15223	4.56268	4.97853	6.30883	5.90583	7.15847	8.9206	9.02557	5.74692	6.28363	hsa-miR-519a-3p	hsa-miR-519b-3p	hsa-miR-28-5p	hsa-miR-130b-3p	hsa-miR-708-5p
ASCRP000022	0.0125231	0.0892968	7.21569	down	hsa_circRNA_000200	hsa_circ_0000670	intronic	chr16	+	9199043	9199243	NM_014117	C16orf72	GTGGTTAAGACAGTGTTGTGTTGAAGGGACTGTTTATAATTTTCAC	447.944	893.5	6.08464	8.93577	132.667	76.3333	83.6667	94.6667	85.6667	2214.67	1114.83	1637.83	732.333	837.667	789.833	248.5	6.25715	4.72232	4.68796	5.48341	5.11362	10.2434	9.88591	8.76654	9.23006	9.46625	8.97361	7.29229	hsa-miR-652-5p	hsa-miR-570-5p	hsa-miR-221-3p	hsa-miR-202-3p	hsa-miR-586
ASCRP000025	0.00600857	0.0707106	3.78753	down	hsa_circRNA_000230	hsa_circ_0000765	intronic	chr17	-	40266710	40266909	NM_021078	KAT2A	TTGCAGCTGGGTGGTGTGCACACATGCGCATCTGTGGGATTTTTCA	120.583	223.361	5.1014	7.02266	101	64.8333	83	66.8333	72.5	335.333	247.833	428.5	152	153.167	227.333	131.333	5.579	4.14319	4.53737	4.32524	4.65224	7.3714	7.60602	7.40003	6.87061	6.93725	7.36602	5.95606	hsa-miR-342-3p	hsa-miR-596	hsa-miR-210-5p	hsa-miR-519e-5p	hsa-miR-640
ASCRP000061	0.00241896	0.0525646	2.17197	down	hsa_circRNA_000526	hsa_circ_0000248	intronic	chr10	+	75998951	76002791	NM_001123	ADK	CGGAGTGCAGGCTTGGTAGTTCTGAGAATTTTAGATTCAGTTATAA	93.4444	144.25	5.22273	6.34173	105	75.5	96.3333	73	74.6667	136.167	120	254.5	113	146.5	122	109.5	5.71807	4.97778	5.32668	4.83073	4.73031	5.7528	6.16356	6.83662	6.4904	6.8954	6.14915	5.51525	hsa-miR-92a-2-5p	hsa-miR-488-5p	hsa-miR-542-3p	hsa-miR-525-5p	hsa-miR-193b-5p
ASCRP000073	0.0250774	0.111348	2.14871	down	hsa_circRNA_000593	hsa_circ_0000550	antisense	chr14	+	70245970	70246161	NM_003049	SLC10A1	AGAAATTGGAGGTGGCAATCAAGAGTGGTGTCATGGCAAACATGAT	140.833	195.25	5.84255	6.94602	128.833	73.8333	114.667	80.6667	85.8333	361.167	213.667	225	195.333	199	188.833	149.667	6.09932	4.95625	5.86657	5.08395	5.55421	7.49501	7.35779	6.62532	7.13266	7.26637	7.11784	6.17617	hsa-miR-1224-3p	hsa-miR-644a	hsa-miR-143-5p	hsa-miR-491-5p	hsa-miR-576-5p
ASCRP000078	0.00707826	0.075442	2.1562	down	hsa_circRNA_000618	hsa_circ_0000708	intronic	chr16	+	67569550	67569679	NM_001193522	FAM65A	TGGTTGTGGTTTAGGAGGGGGGCATTCCAAAGGCAGGTGAATAAAT	123.806	189.194	5.76429	6.87278	106	80.5	104.167	88.3333	84.6667	279.167	196.333	276.167	169.5	177	178.333	137.833	5.69376	5.17895	5.77101	5.53027	5.33539	7.07636	7.17647	6.93694	6.98609	7.15861	6.96148	6.01709	hsa-miR-769-5p	hsa-miR-1224-3p	hsa-miR-449b-3p	hsa-miR-497-3p	hsa-miR-885-5p
ASCRP000088	0.0278432	0.117321	3.43775	down	hsa_circRNA_000644	hsa_circ_0000861	antisense	chr18	-	77592249	77592394	TCONS_00026384	XLOC_012735	GGTCTCACGGGTGAGGATGGGCAGGTGAGTGCAGGTGAGGATGGAC	342.139	909.667	7.4032	9.18467	249.167	89.1667	211.833	83.3333	164.667	1254.67	645.333	1030.67	1323	1359.33	614.167	485.5	7.60608	5.8286	8.09733	5.41788	8.02795	9.44138	9.10344	8.29587	10.0781	10.1427	8.65936	8.82855	hsa-miR-18a-3p	hsa-miR-214-5p	hsa-miR-412-3p	hsa-miR-670-3p	hsa-miR-22-3p
ASCRP000116	0.0334285	0.127567	4.79353	down	hsa_circRNA_000780	hsa_circ_0000217	intronic	chr10	-	14643337	14643566	NM_001282695	FAM107B	CTTAGGAAACCTGCTGTGGAGTGGGATGTCCTCTGTGTGCATCATG	871.25	1746	7.79108	10.0522	613.833	93.8333	153.167	81.6667	152	4133	1539.5	2470.67	2286.83	2172	1207.67	799.333	9.26356	5.95218	7.13739	5.42144	7.76052	11.2114	10.2931	9.32318	10.786	10.6898	9.47044	9.7504	hsa-miR-651-3p	hsa-miR-15a-3p	hsa-miR-381-3p	hsa-miR-522-3p	hsa-miR-300
ASCRP000140	0.0247778	0.110979	11.8327	down	hsa_circRNA_000864	hsa_circ_0000662	intronic	chr16	-	398402	398484	NM_003502	AXIN1	CAGCAGTGTGGACTGTTGGCTGGTAAAGTGTGTGCAATGTGAGGAA	3013.19	8444.89	8.42869	11.9934	1383.67	81	135.167	91.3333	254.333	16133.7	6379.33	11730.3	12977.8	13804.7	4117.33	1659.83	10.4696	5.07318	6.84744	5.58365	9.29861	13.2996	11.9517	11.795	13.0445	13.0989	11.1626	10.9076	hsa-miR-532-3p	hsa-miR-188-5p	hsa-miR-623
ASCRP000150	0.0241033	0.10869	7.64591	down	hsa_circRNA_000911	hsa_circ_0001184	intronic	chr21	+	34797903	34797990	NM_005534	IFNGR2	AAACATCACTATGGCTGGTGAACGTGTGTGCTGGTGTCCCTGGGCA	7320.86	30571	11.1397	14.0744	9386.67	184.833	668.667	166.667	1814.33	31704	21077.3	36224.3	49598.8	49222.2	17611.5	9691.67	13.033	8.48279	10.0829	8.27097	12.7311	14.2377	13.7236	13.7499	15.3262	15.1983	13.3423	13.1063	hsa-miR-449c-3p	hsa-miR-520g-3p	hsa-miR-520h	hsa-miR-93-5p	hsa-miR-526b-3p
ASCRP000151	0.00211079	0.0504326	2.73443	down	hsa_circRNA_000921	hsa_circ_0001120	intronic	chr2	+	241991885	241992093	NM_001080437	SNED1	TGCCAGGCAGGTGAGAGGGTCAGGGGGATCAAGCAGGGTACATGGG	111.722	253.583	5.87839	7.32963	102.667	88.3333	118	92	106	163.333	216	264.167	350.667	336	196.667	158	5.58666	5.57361	6.35035	5.21925	6.4595	6.08095	7.3504	6.88256	8.15155	8.12774	7.1208	6.34468	hsa-miR-183-5p	hsa-miR-221-5p	hsa-miR-202-5p	hsa-miR-328-3p	hsa-miR-331-3p
ASCRP000158	0.030287	0.121274	3.64096	down	hsa_circRNA_000942	hsa_circ_0001303	antisense	chr3	+	49849197	49849279	NM_003335	UBA7	ATGACAGAGGCTGGGGTGTTGGGAGATCAGACTTGGATTTGTGAAT	418.889	830.667	7.15768	9.022	217.167	80.8333	156.667	80	146.333	1832.33	1007.17	1443.83	651.833	704	760	417.167	7.32183	5.34818	7.29224	5.2872	7.64682	10.0498	9.74979	8.6532	9.07051	9.21512	8.93005	8.51335	hsa-miR-615-5p	hsa-miR-196a-3p	hsa-miR-520g-5p	hsa-miR-1224-3p
ASCRP000167	0.00139073	0.042735	12.7204	down	hsa_circRNA_000963	hsa_circ_0001644	intronic	chr6	-	136610762	136610850	NM_001077440	BCLAF1	TGGGTGGTGTCGGGTAGGCCTCGCAATGTATTCAAGTTACTCCAGG	707.5	6352.42	8.0026	11.6717	698	90.6667	205.333	85.6667	179.5	2985.83	7686	15564.5	3774.83	4684.67	4693.17	1711.33	9.45026	5.98302	8.01451	5.52006	8.35589	10.6918	12.2286	12.3571	11.396	11.6813	11.3884	10.9786	hsa-miR-324-3p	hsa-miR-214-5p	hsa-miR-423-3p
ASCRP000172	0.0220524	0.105523	9.69791	down	hsa_circRNA_000993	hsa_circ_0001887	intragenic	chr9	-	125930467	125936121	NM_001171137	STRBP	TGTTAATTCTGGGATCAAGGTGGTCGGACATTGTGTGGTGTAATGA	1610.22	4894.61	8.00636	11.284	1253.5	83.3333	121.5	82.1667	187.167	7933.67	3625.5	5914.33	8068.5	7700.33	2747	1312	10.2949	5.43276	6.39967	5.26943	8.37333	12.268	11.2444	10.6286	12.3855	12.3193	10.5928	10.5336	hsa-miR-224-5p	hsa-miR-590-3p	hsa-miR-1468-3p	hsa-miR-376c-3p	hsa-miR-561-3p
ASCRP000174	0.0186588	0.102112	3.58127	down	hsa_circRNA_000997	hsa_circ_0001845	antisense	chr9	+	33469584	33469973	NM_022917	NOL6	TCCAGGATTTGTAGGTAGTCAGGTGGTGAGCCAAGTGGGCCAGGTA	174.639	497.611	6.35782	8.19829	207.667	71	116	81.3333	140	431.833	244.5	735.167	739.5	726.833	210.5	329.167	7.23342	4.6542	6.30944	4.78785	7.39171	7.77032	7.56766	7.94579	9.25251	9.25896	7.2177	7.94714	hsa-miR-130b-5p	hsa-miR-29b-2-5p	hsa-miR-331-3p	hsa-miR-212-5p	hsa-miR-412-3p
ASCRP000182	0.0300232	0.121018	3.94881	down	hsa_circRNA_001040	hsa_circ_0000379	intronic	chr12	+	14685190	14685289	ENST00000544122	RP11-502N13.2	AGAGCTGCAGGGGCCCGTTTGTGTTGTGGAGCAAGGTTCTCAAAAG	338.083	542.806	6.39133	8.37275	159.167	76.3333	114.167	91	90.3333	1497.5	538.833	752.167	654.167	664.5	419.333	227.833	6.66384	5.01598	6.13999	5.1428	5.62791	9.75743	8.78915	7.95682	9.06867	9.13134	8.13408	7.15642	hsa-miR-608	hsa-miR-762	hsa-miR-125b-1-3p	hsa-miR-328-3p	hsa-miR-326
ASCRP000195	0.0197823	0.104826	2.50208	down	hsa_circRNA_001082	hsa_circ_0000792	intragenic	chr17	-	56409123	56409324	ENST00000579003	MIR142	AGGCTGAAGGGCTGGGACTGAGGCTCTGGGGGAGTCAGGACCTTGA	129.694	321.361	6.1038	7.42693	148.667	76.1667	119.667	81.3333	105	247.333	154.667	579.333	402.5	468.667	144.667	178.333	6.5441	5.06199	6.45166	5.34621	6.34031	6.87855	6.68652	7.70894	8.33767	8.61445	6.57704	6.63695	hsa-miR-378a-5p	hsa-miR-361-3p	hsa-miR-345-5p	hsa-miR-661	hsa-miR-329-3p
ASCRP000210	0.0316617	0.124196	3.59335	down	hsa_circRNA_001143	hsa_circ_0001288	intronic	chr3	-	47079055	47079155	NM_014159	SETD2	TGAAAAATAAGTGAGTGTGGCTTACACATGTATTTCCTGATCATTT	381.139	571.333	6.63563	8.48096	209.167	87	97.1667	85.3333	99.3333	1708.83	651.667	1046	396.333	434.667	544.667	354.667	7.25126	5.62526	5.30263	5.49694	6.16839	9.96929	9.13133	8.30824	8.31425	8.49697	8.48768	8.14727	hsa-miR-608	hsa-miR-184	hsa-miR-651-3p	hsa-miR-299-3p	hsa-miR-432-3p
ASCRP000214	0.00792471	0.0771524	2.8066	down	hsa_circRNA_001166	hsa_circ_0001556	intronic	chr5	+	172276997	172277280	NM_001031711	ERGIC1	GCATGAGAAGGTGAGAGAACCGAGGTGGCGTGATCTGATCTAGTGT	112.056	174.333	5.24343	6.73225	101.667	70.8333	91.1667	69.6667	76.6667	262.333	176.333	238.833	176.5	183	166.167	105.167	5.52041	4.55683	4.83998	4.59949	4.99624	6.94759	6.98326	6.75962	7.1042	7.20824	6.85033	5.48785	hsa-miR-19b-1-5p	hsa-miR-19b-2-5p	hsa-miR-512-5p	hsa-miR-576-5p	hsa-miR-1301-3p
ASCRP000240	0.00243744	0.0525646	9.59093	down	hsa_circRNA_001264	hsa_circ_0000086	antisense	chr1	-	76694158	76694273	NM_001160011	ST6GALNAC3	GCTTCACATGGTTTTAAAATGTGCTGCTGTGGTTTGACCTAGAGTA	777.333	6703.5	8.66587	11.9275	2420	104	342.667	98.3333	225.167	1473.83	6060.17	9111.67	8493.67	8062	4691.17	3802.33	11.3561	6.47607	9.06618	6.37519	8.98914	9.73253	11.8952	11.386	12.435	12.3569	11.3841	12.1081	hsa-miR-18a-3p	hsa-miR-607	hsa-miR-632	hsa-miR-654-3p	hsa-miR-10b-3p
ASCRP000242	0.000159297	0.0170802	2.19802	down	hsa_circRNA_001278	hsa_circ_0001179	intronic	chr21	+	27107784	27107893	NM_001197297	GABPA	GAGTGGGTGACTGCAGGTCTTACCCGGAGAGACGCTGCACGTGGAG	94.8333	137.611	5.18117	6.31738	105.333	72.5	91.3333	73.5	80.5	145.833	136	207.167	103.333	110.333	121.667	147.167	5.60219	4.73669	4.91774	4.72929	5.29038	5.81073	6.404	6.21547	6.35598	6.49456	6.21497	6.21928	hsa-miR-146b-3p	hsa-miR-339-5p	hsa-miR-508-5p	hsa-miR-885-3p	hsa-miR-328-3p
ASCRP000253	0.00711983	0.075442	16.2844	down	hsa_circRNA_001350	hsa_circ_0000253	intronic	chr10	-	97999787	97999925	NM_001114094	BLNK	CTTAGGTGGTGTGGGAAGATCTGTCTGAGAAGAAACAAGAAAGCAA	2041.67	11859.4	8.57501	12.6004	1599	89	181.167	82.6667	234.333	10063.8	14455.2	23410	10614.2	10218.7	9277.5	3180.67	10.7003	5.82326	7.74633	5.29128	9.08918	12.7997	13.0363	12.8953	12.8222	12.7953	12.258	11.7955	hsa-miR-141-5p	hsa-miR-363-3p	hsa-miR-92b-3p	hsa-miR-92a-3p	hsa-miR-25-3p
ASCRP000256	0.017216	0.097726	4.85705	down	hsa_circRNA_001363	hsa_circ_0000172	intronic	chr1	-	201475259	201475620	NM_001193570	CSRP1	TATATCATGAAGAGGTGGCTTGGAGTCTTGCTGGGAAGTGATAAAG	218.861	1049.06	6.69787	8.97795	417	80.3333	114.833	77.6667	122.667	500.667	290.667	1456.67	1912.83	1927.33	255.833	451	8.61857	5.20389	6.2088	5.06226	7.0369	8.05682	7.88301	8.66854	10.5459	10.5504	7.5372	8.68266	hsa-miR-661	hsa-miR-612	hsa-miR-491-5p	hsa-miR-1301-5p	hsa-miR-876-5p
ASCRP000260	0.00328393	0.056928	3.19355	down	hsa_circRNA_001380	hsa_circ_0000540	intragenic	chr14	+	55799534	55821940	NM_017943	FBXO34	AATTGAAAGCTAAGGAGGGGCTCAGTGGTTGCAGGTTGTGAGGTAT	104.5	240.083	5.52548	7.20064	101.833	72.5	106.667	75.6667	92.3333	178	195	205.167	359	364.5	178	138.833	5.58959	4.74293	5.74147	4.83073	5.91562	6.33255	7.16063	6.52915	8.19265	8.23771	6.98355	6.10018	hsa-miR-29b-1-5p	hsa-miR-30b-3p	hsa-miR-665	hsa-miR-619-5p	hsa-miR-642a-5p
ASCRP000263	0.0248993	0.110979	6.06605	down	hsa_circRNA_001389	hsa_circ_0000729	intronic	chr16	+	90098243	90098338	NM_001286205	GAS8	AGGTGAGGAGGCATGTGTAGCTGTGTAAAGGTGAGGCATGCAAGTG	665.583	1169.81	6.84621	9.44697	312.5	76.3333	112.167	70.1667	98.3333	3324	1156.5	1846.33	1403.67	1380	848.333	384	8.05953	5.06198	6.08101	4.68607	6.31918	10.8695	9.92103	8.98698	10.179	10.1676	9.07533	8.35188	hsa-miR-767-3p	hsa-miR-412-3p	hsa-miR-670-3p	hsa-miR-643
ASCRP000267	0.0444181	0.147685	7.04088	down	hsa_circRNA_001405	hsa_circ_0001167	intronic	chr20	-	47316514	47316617	NM_020820	PREX1	TGAATGGATGGTAGATGGAGGCAGGTGCATGTGTGATGGGAAGTGT	1619.06	3020.58	7.91883	10.7346	760.667	78.5	125.333	75.8333	208.833	8465.17	3104.5	3738.5	3994.17	4177	2104.67	1004.67	9.61718	5.21882	6.57208	4.90542	8.75432	12.4452	11.0903	9.92	11.5132	11.58	10.1942	10.1099	hsa-miR-197-3p	hsa-miR-150-5p	hsa-miR-361-3p	hsa-miR-191-3p	hsa-miR-766-3p
ASCRP000269	0.00585849	0.0697956	3.70934	down	hsa_circRNA_001409	hsa_circ_0001204	intronic	chr22	+	20070853	20070981	NM_001190326	DGCR8	GGCTGGGCAGGGTTTTGTCCACCTTGTGTCTGTAGCATCTAGGATG	212.194	793.472	6.77516	8.66632	237.667	85.3333	150.333	81.6667	110.333	607.833	368.333	2242.33	640.5	811	316.167	382.5	7.52568	5.5455	7.20623	5.40571	6.57201	8.39581	8.21723	9.20039	9.03271	9.41158	7.81253	8.32347	hsa-miR-612	hsa-miR-657	hsa-miR-362-3p	hsa-miR-377-3p	hsa-miR-136-5p
ASCRP000285	0.020303	0.104826	3.98422	down	hsa_circRNA_001503	hsa_circ_0001191	intronic	chr21	+	38792600	38828610	ENST00000462274	DYRK1A	AGGAGGCTGCAGGTGGAGTGTTATAGTTTTGCCGCTGGACTCTTCC	469.528	783.139	7.00373	8.99803	196.167	88	138.5	87.1667	105.333	2202	789.5	1189.83	812.667	882.833	590.667	433.333	7.11299	5.75738	6.91018	5.65404	6.32733	10.2604	9.4224	8.42788	9.40808	9.52315	8.60542	8.60122	hsa-miR-641	hsa-miR-153-5p	hsa-miR-875-3p	hsa-miR-545-5p	hsa-miR-559
ASCRP000310	0.015534	0.0936185	11.4585	down	hsa_circRNA_001653	hsa_circ_0001568	intronic	chr6	+	349113	349256	NM_020185	DUSP22	ACTTGTGTGTGGGTGACTAAGTGGATGCATGTGTGCCCCTGCACTC	9495.19	45855.3	11.3165	14.8349	8984.5	180.333	757	157.167	1620.33	45271.8	40650	66073.7	58862.2	59113	34638	15795.2	12.9561	8.44765	10.2371	8.14651	12.5609	15.551	14.5315	15.0764	15.532	15.4918	14.5792	13.7984	hsa-miR-342-3p	hsa-let-7g-3p	hsa-miR-486-3p	hsa-miR-377-3p	hsa-miR-612
ASCRP000322	0.0421873	0.143434	2.64566	down	hsa_circRNA_001724	hsa_circ_0000191	intronic	chr1	+	227074478	227074748	NM_000447	PSEN2	AGGGCTGCTGGATGTGTCCTGAGCTGAAGCTTATCAACAAGTAATG	262.528	401.556	6.58895	7.99259	207	81	117.5	80	103.833	985.833	409.5	625	406.333	419	324.167	225.333	7.21682	5.31658	6.26699	5.30359	6.41674	9.01301	8.37036	7.78278	8.35222	8.44101	7.84873	7.1604	hsa-miR-140-3p	hsa-miR-550a-3p	hsa-miR-126-5p	hsa-miR-193a-5p	hsa-miR-27a-3p
ASCRP000341	0.00373507	0.0595131	3.81535	down	hsa_circRNA_001838	hsa_circ_0000249	intronic	chr10	+	76213950	76285184	NM_001202450	ADK	GAAATGAGACATTGTTTTCCTACTGTTTGTTGGTGGCATACTTTGT	122.194	235.278	5.27309	7.2049	110.833	67.8333	87	80.6667	80.5	306.333	253	333.333	234	245.667	213	132.667	5.80581	4.32323	4.7533	4.47618	5.06521	7.21478	7.64052	7.15216	7.52827	7.66872	7.26278	5.97698	hsa-miR-619-5p	hsa-miR-545-5p	hsa-miR-661	hsa-miR-142-5p	hsa-miR-548b-5p
ASCRP000354	0.034822	0.13021	4.02766	down	hsa_circRNA_001950	hsa_circ_0000273	intronic	chr11	-	3177371	3177731	NM_001144063	OSBPL5	ATGGGGCCTGGCGGGCTTTGGGCTTTACTATATATGGATGGATCCA	626.917	3310.06	8.60273	10.6127	1467.83	120.667	193.667	116.167	269	1594.17	801	5602.17	5393.33	5484.67	708.833	1870.33	10.578	6.9889	7.90065	6.83665	9.45394	9.85821	9.44557	10.5503	11.8759	11.8677	8.8363	11.1003	hsa-miR-651-3p	hsa-miR-383-5p	hsa-miR-340-5p	hsa-miR-129-5p	hsa-miR-33b-3p
ASCRP000360	0.0398621	0.13837	2.01444	down	hsa_circRNA_001978	hsa_circ_0001903	intragenic	chr9	-	139620450	139620843	NR_002975	SNORA43	AACCCTGAGGTGAGGTGACTTCGCCTGTGATGGACTTCCAGTGTGA	130.222	144.722	5.44588	6.45626	106.667	77.6667	86.1667	78.8333	89.3333	342.667	137	180.333	136.833	136.833	130.333	147	5.72947	4.8526	4.71358	4.69766	5.33216	7.34983	6.393	6.35188	6.75148	6.7878	6.29282	6.16059	hsa-miR-876-3p	hsa-miR-668-3p	hsa-miR-302a-3p	hsa-miR-138-5p	hsa-miR-762
ASCRP000398	7.04744e-06	0.00266551	5.50974	down	hsa_circRNA_100008	hsa_circ_0009343	exonic	chr1	-	1721833	1722035	uc001aif.3	GNB1	AGTCTGACATCAATGCCATTTGCTGCCCTGTGGGACATCGAGACCG	104.139	400.722	5.56347	8.02545	137.5	83.3333	105.5	78.1667	84.8333	135.5	392.5	520.833	485	420.667	343.167	242.167	6.34874	5.34933	5.64863	4.9058	5.36423	5.76409	8.30302	7.59741	8.61201	8.4499	7.9051	7.28526	hsa-miR-346	hsa-miR-212-3p	hsa-miR-493-3p	hsa-miR-132-3p	hsa-miR-622
ASCRP000431	0.0108642	0.0881008	3.1486	down	hsa_circRNA_100041	hsa_circ_0005039	exonic	chr1	-	8674619	8716500	uc001ape.3	RERE	GCCTGTAGGGCATTTTTGAAACGTTGGGGTTGTTGGAGTGGTTGGA	231.278	442.278	6.54685	8.20156	160.667	88.8333	119.833	87	101	830.333	456	499.833	522.833	496	392.333	286.667	6.69372	5.70167	6.38211	5.5004	6.20574	8.79748	8.52954	7.55361	8.73544	8.69899	8.04941	7.64239	hsa-miR-511-5p	hsa-miR-661	hsa-miR-891a-3p	hsa-miR-571	hsa-miR-377-3p
ASCRP000438	0.0428126	0.143952	3.17208	down	hsa_circRNA_100048	hsa_circ_0009715	exonic	chr1	+	10420986	10435431	uc001aqy.3	KIF1B	GCACAATACGGACCTTCTACCGCTTTGAGGCTGTGTGGGATAGCTC	185.861	319.167	5.88425	7.54968	117.5	76.3333	94.6667	75.1667	96.5	655	244.333	269.167	557.5	502.667	202.833	138.5	6.00044	4.92104	5.27698	4.59949	5.99569	8.51185	7.56994	6.89708	8.82006	8.71149	7.18818	6.11132	hsa-miR-181a-2-3p	hsa-miR-422a	hsa-miR-378d	hsa-miR-378a-3p	hsa-miR-545-3p
ASCRP000440	0.00106216	0.0370475	2.35278	down	hsa_circRNA_100050	hsa_circ_0009759	exonic	chr1	-	11130956	11137005	uc001asa.3	EXOSC10	AGCAGGTCGTGGATCTGTGCCAGTTCAGAAGCAGGCGAGCCTCTTC	85.9722	112.583	4.76739	6.00176	80	63.6667	83.5	72.5	78.5	137.667	126.333	150.833	90	95.8333	111.833	100.667	4.75936	4.23704	4.57842	4.35655	4.8201	5.85286	6.1908	6.06838	6.14922	6.29693	5.92697	5.37825	hsa-miR-103a-2-5p	hsa-miR-29b-1-5p	hsa-miR-92b-5p	hsa-miR-26b-3p	hsa-miR-29a-5p
ASCRP000462	0.0462658	0.149928	4.06608	down	hsa_circRNA_100072	hsa_circ_0005562	exonic	chr1	+	17907047	17914974	uc001bap.3	ARHGEF10L	CCGGCACAGGGTGTGTAGCTGGGACGGTGCTGGTCTGAGCTGGACC	551.833	1123.69	7.40918	9.43282	466.5	79.3333	145.5	79.8333	162.333	2377.5	1125	1870	1186.67	1299.5	812.667	448.333	8.82115	5.15795	7.12469	5.00958	7.97352	10.3682	9.89794	9.01752	9.91838	10.0742	9.01357	8.67526	hsa-miR-296-3p	hsa-miR-637	hsa-miR-877-3p	hsa-miR-661	hsa-miR-365a-5p
ASCRP000507	0.00208584	0.0503209	2.18831	down	hsa_circRNA_100117	hsa_circ_0007895	exonic	chr1	-	28362054	28384605	uc010ofu.2	EYA3	CCTCCTTTTGATTGTGAAAACTGCTGAGAGAGACTTGCAATCCAGT	114.694	254.806	5.97359	7.10341	118.167	90.3333	119	87.6667	110.167	162.833	176.5	615.5	111.833	109.167	238.167	277.667	5.99827	5.81445	6.33129	5.34409	6.22667	6.12675	6.87988	7.75965	6.45219	6.49969	7.4307	7.59832	hsa-miR-627-5p	hsa-miR-19b-2-5p	hsa-miR-19b-1-5p	hsa-miR-656-5p	hsa-miR-19a-5p
ASCRP000526	0.0207474	0.104826	4.21264	down	hsa_circRNA_100136	hsa_circ_0000045	exonic	chr1	-	31532050	31532424	uc001bsh.1	PUM1	TAACATTCATGCAGAACATCAGGTGTTGGTGGAATGAGCGTTGCAT	371.667	951.167	7.13695	9.21168	446.5	83	116.167	82.5	135	1366.83	984	1574.83	968.167	1019.33	750.833	409.833	8.75499	5.49569	6.29614	5.27211	7.39163	9.61115	9.72885	8.77785	9.63981	9.7116	8.91484	8.4971	hsa-miR-877-3p	hsa-miR-29b-1-5p	hsa-miR-191-3p	hsa-miR-627-3p	hsa-miR-1301-3p
ASCRP000536	0.0214097	0.104826	4.46124	down	hsa_circRNA_100147	hsa_circ_0004240	exonic	chr1	+	32694099	32694809	uc001bur.4	EIF3I	TTGAGGCCAGTCTGGAGAGGTGTTGGTGAATGTTAAGGAGCACTCC	419.278	1108.78	7.26782	9.42526	515.333	81.3333	123.333	89.3333	148.167	1558.17	1107.33	1899.17	1155.5	1227.83	768.833	494	8.96573	5.47728	6.46645	5.2665	7.607	9.82394	9.87045	9.00918	9.86463	9.99529	8.94907	8.86295	hsa-miR-219a-1-3p	hsa-miR-486-3p	hsa-miR-493-3p	hsa-miR-92a-2-5p	hsa-miR-495-3p
ASCRP000549	0.000229829	0.0221785	15.3	down	hsa_circRNA_100160	hsa_circ_0011536	exonic	chr1	+	35824525	35827390	uc009vuu.3	ZMYM4	CAATGCTCAAGTGGTGGTATCATGGATACAGAAATGTCTGAAGATA	568.667	8741.69	8.35253	12.288	2221.33	114.5	337.667	102.833	199.667	436	8876.33	15589.8	8003.5	8189.5	6864.5	4926.5	11.2285	6.92139	9.0372	6.49689	8.63917	7.79205	12.4076	12.3753	12.3497	12.3801	11.8578	12.3576	hsa-miR-193b-5p	hsa-miR-518a-5p	hsa-miR-527	hsa-miR-1264	hsa-miR-584-3p
ASCRP000562	0.0348348	0.13021	2.65254	down	hsa_circRNA_100173	hsa_circ_0002828	exonic	chr1	+	36432555	36439112	uc001bzn.1	EIF2C3	AATATCGATGGGAGGTGGTTGACTCAATGGTTCAGCATTTTAAAGT	210.5	362.333	6.44466	7.85203	259	83.1667	123.667	76.3333	88.1667	632.667	469.5	545.167	262.333	273.333	381.167	242.5	7.67829	5.51457	6.32384	5.05522	5.6379	8.45812	8.59508	7.64537	7.70902	7.82657	8.02737	7.30878	hsa-miR-361-3p	hsa-miR-515-5p	hsa-miR-497-3p	hsa-miR-449b-3p	hsa-miR-488-3p
ASCRP000570	2.3489e-07	0.000680007	10.5512	down	hsa_circRNA_100181	hsa_circ_0011929	exonic	chr1	+	41463065	41466789	uc010ojq.2	CTPS1	GTAGTGCTCAATATGATCGCTTGCTGGAGACCTGCTCTATTGCCCT	83.6944	550.25	4.90324	8.30257	91.1667	70.5	83.6667	88.6667	76.3333	91.8333	671.167	1050.17	366.333	463.833	510	240	5.2898	4.50237	4.73196	5.13364	4.91135	4.85031	9.12683	8.30116	8.15673	8.59513	8.38644	7.24915	hsa-miR-223-5p	hsa-miR-148a-3p	hsa-miR-148b-3p	hsa-miR-152-3p	hsa-miR-146b-5p
ASCRP000596	0.0146927	0.0936185	2.72754	down	hsa_circRNA_100207	hsa_circ_0012277	exonic	chr1	+	46290104	46295253	uc001cow.3	MAST2	TGCTGGCCTGGATGTAGTAACTGGAGTTAGTCCCCTGCTCTTCAGG	255.194	1053.5	7.72005	9.16765	370.833	112	190.333	100.167	190.333	567.5	413.5	2219.17	1300.83	1430.5	455.333	501.667	8.37604	6.8042	7.83551	6.47241	8.52309	8.30902	8.38375	9.20305	10.0607	10.217	8.25687	8.88449	hsa-miR-378a-5p	hsa-miR-646	hsa-miR-18a-5p	hsa-miR-18b-5p	hsa-miR-214-5p
ASCRP000689	0.0320396	0.124457	4.36098	down	hsa_circRNA_100302	hsa_circ_0013587	exonic	chr1	+	113661854	113662145	uc009wgn.1	LRIG2	ATGAGCGGTGGTGGCACTGGTACCCGGGTGATTTGCTCAGATTGTT	552.806	1477.83	7.70727	9.83192	566.667	85	232.833	75.5	163.333	2193.5	1231.17	3130.17	1233.5	1381.5	997.667	893	9.10939	5.59568	8.31569	4.89987	8.06197	10.261	10.0141	9.65312	9.97549	10.1688	9.25981	9.92018	hsa-miR-147a	hsa-miR-485-5p	hsa-miR-432-5p	hsa-miR-597-3p	hsa-miR-758-5p
ASCRP000711	0.0267271	0.115313	2.08481	down	hsa_circRNA_100326	hsa_circ_0003952	exonic	chr1	+	150464886	150469384	uc001euq.3	TARS2	CACTAGTGGCGTTTATCAGGGTGTGGCACATTGGTTGACCTTTGCC	147.917	205.25	5.95949	7.0194	141.833	84.1667	103.333	80.6667	79.6667	397.833	188	319.167	197.5	204	170.667	152.167	6.39965	5.67541	5.55083	5.30816	5.17847	7.64443	7.13359	7.10214	7.26026	7.36191	6.93837	6.32015	hsa-miR-646	hsa-miR-24-3p	hsa-miR-605-5p	hsa-miR-587	hsa-miR-326
ASCRP000713	0.0206294	0.104826	2.03367	down	hsa_circRNA_100328	hsa_circ_0014063	exonic	chr1	+	150921597	150922001	uc001evu.2	SETDB1	AGACATATAGGTGCTGTGAGGAGCAAAGGCCCTGTTGTCCAGTACA	109.278	131.25	5.26076	6.28485	94.1667	72.8333	92.1667	73.5	76.3333	246.667	154.333	184.333	105.167	106.667	130.167	106.833	5.31129	4.85814	5.05581	4.59308	4.88526	6.86099	6.66005	6.39465	6.37114	6.45459	6.33589	5.49275	hsa-miR-23b-5p	hsa-miR-23a-5p	hsa-miR-612	hsa-miR-770-5p	hsa-miR-197-5p
ASCRP000779	0.0130838	0.0912748	3.35773	down	hsa_circRNA_100395	hsa_circ_0015278	exonic	chr1	+	173726114	173744981	uc009wwf.3	KLHL20	CCGTAGTGGATTGGTGGTTGGTGCAGTGGAGATGCCATTTCCAGTG	7799.97	29348.2	12.3409	14.0884	11020.7	539	3167.5	441.5	2875.5	28755.7	27438.8	44496.8	32501	34525.5	20648.3	16478.7	13.3254	10.8324	12.0592	10.5999	13.2466	13.9819	14.0819	14.2163	14.2925	14.2352	13.7079	13.9965	hsa-miR-141-3p	hsa-miR-588	hsa-miR-660-3p	hsa-miR-136-5p	hsa-miR-200a-3p
ASCRP000781	0.0494036	0.155553	2.00429	down	hsa_circRNA_100397	hsa_circ_0015358	exonic	chr1	-	175996707	175996824	uc009wwv.2	RFWD2	GGCTGTGCAGTGAAGCTGTGGTCTACCAATCTAGACAACTCAGTGG	156.194	199.139	5.92269	6.92579	115.667	80.6667	98.8333	88.8333	87.6667	465.5	200	327.167	175.333	179.333	179.333	133.667	5.94034	5.26558	5.48726	5.4412	5.49768	7.90409	7.21537	7.13685	7.08838	7.16385	6.95676	5.9935	hsa-miR-185-3p	hsa-miR-423-5p	hsa-miR-30c-1-3p	hsa-miR-522-3p	hsa-miR-30c-2-3p
ASCRP000839	0.00058377	0.0320288	2.50513	down	hsa_circRNA_100456	hsa_circ_0008788	exonic	chr1	+	215342541	215345526	uc001hkp.3	KCNK2	ATTGGATTTGGTGACTACGTTGCAGGATTTGGAAACATCTCACCAC	100.083	152.583	5.29343	6.61831	92.5	86.6667	94	79	71.1667	177.167	171.667	189	112.667	114.833	153.333	174	5.24791	5.7251	4.90901	5.07884	4.51362	6.28608	6.9399	6.41548	6.47381	6.55688	6.71543	6.60835	hsa-miR-766-3p	hsa-miR-508-5p	hsa-miR-449b-3p	hsa-miR-583	hsa-miR-143-3p
ASCRP000853	0.0257524	0.113131	2.924	down	hsa_circRNA_100470	hsa_circ_0016726	exonic	chr1	+	227075791	227076750	uc001hqk.2	PSEN2	TCTGTGTATGTTCATCCATGGCTGGTTGATCATGTCTTCACTGATG	100.667	246.028	5.33293	6.88087	122	71	95.5	78.3333	74.8333	162.333	101.333	305.833	406.667	436.333	100.5	125.5	6.08215	4.61314	5.05911	5.16047	4.90137	6.18134	5.77292	7.06505	8.35289	8.49903	5.70678	5.88858	hsa-miR-103a-3p	hsa-miR-107	hsa-miR-30b-3p	hsa-miR-323a-5p	hsa-miR-588
ASCRP000882	0.0137953	0.0927579	2.35713	down	hsa_circRNA_100500	hsa_circ_0007875	exonic	chr1	+	236987418	236990196	uc010pxw.2	MTR	ATCATATCAGCATTGGATTAAATTGTGCTTTGGGTGCAGCTGAAAT	132.028	198.194	5.74291	6.97994	135.5	79.3333	99.6667	76.3333	81.1667	320.167	195.667	254.667	223.5	207.667	169.167	138.5	6.29818	5.24074	5.47124	4.97577	5.17659	7.29492	7.18338	6.8448	7.44305	7.38923	6.91661	6.10257	hsa-miR-450a-1-3p	hsa-miR-636	hsa-miR-501-5p	hsa-miR-376b-3p	hsa-miR-7-5p
ASCRP001005	0.00748805	0.075442	6.99216	down	hsa_circRNA_100631	hsa_circ_0006148	exonic	chr10	+	76910271	76910864	uc001jwx.2	SAMD8	TCTTAGACAGGCAGCGGAGGAGGAAATGGCAGGTCCTAATCAACTC	656.944	7013.58	9.11316	11.9189	503.833	119.5	481.333	131.167	1646.83	1059	5234.67	11996	8680.83	9010.17	3660	3499.83	8.93067	7.02469	9.53341	7.46663	12.5962	9.12733	11.6761	11.8298	12.4991	12.5738	10.961	11.9737	hsa-miR-141-5p	hsa-miR-98-3p	hsa-let-7f-1-3p	hsa-miR-544a	hsa-miR-765
ASCRP001006	0.00800365	0.0771962	7.97121	down	hsa_circRNA_100632	hsa_circ_0018905	exonic	chr10	+	76910271	76928416	uc001jwx.2	SAMD8	TACTGGAAAGGCAGCGGAGGAGGAAATGGCAGGTCCTAATCAACTC	580.806	6599.17	8.81804	11.8128	468.333	104.667	437.167	118.333	1430.5	925.833	4481.33	10865	8731.67	8752.5	3489.83	3274.67	8.81928	6.41897	9.43493	6.89534	12.4099	8.92983	11.4879	11.6457	12.4823	12.5219	10.8835	11.8557	hsa-miR-505-5p	hsa-miR-16-1-3p	hsa-miR-636	hsa-miR-141-5p	hsa-miR-626
ASCRP001034	0.000861522	0.0359869	13.7187	down	hsa_circRNA_100660	hsa_circ_0019390	exonic	chr10	+	99967857	99969656	uc001kow.4	C10orf28	TCTACAAGAGATTGTGGTGGTGCCATGCAGCAAGAATCAGAGAGAT	505.417	4884.81	7.66175	11.4398	820.5	84	181.333	85.3333	143.667	1717.67	5402.67	9333	4062.33	4496	3638	2376.83	9.71668	5.43225	7.71894	5.51053	7.62078	9.97132	11.7105	11.4239	11.5313	11.6403	10.965	11.3679	hsa-miR-2113	hsa-miR-26a-1-3p	hsa-miR-186-5p	hsa-miR-422a	hsa-miR-378a-3p
ASCRP001079	0.00100047	0.0359869	2.01469	down	hsa_circRNA_100705	hsa_circ_0008898	exonic	chr10	-	126097110	126100769	uc001lhq.3	OAT	GATTGTTTTTGCAGATCTGTGGTTTTTCTACTTGAAGGACACAATG	112.25	193.278	5.85923	6.86979	117.333	85.5	104	82	91.3333	193.333	138.833	307.167	195.167	186.667	129.5	202.333	5.9642	5.7949	5.8171	5.33186	5.78095	6.46635	6.43989	7.07047	7.2385	7.2267	6.32582	6.91732	hsa-miR-365b-3p	hsa-miR-365a-3p	hsa-miR-670-3p	hsa-miR-34b-5p	hsa-miR-101-3p
ASCRP001093	0.00451773	0.0632251	4.79034	down	hsa_circRNA_100719	hsa_circ_0020390	exonic	chr10	+	128768965	128836080	uc010qun.2	DOCK1	GGTGGTGAAGTAGTGAAGCTTTTTATAACTATGATGCCAGAGGAGC	368.361	1768.75	7.72988	9.99001	455.5	97.3333	187	87.3333	195	1188	1211.17	4652.67	1418.67	1396.83	918	1015.17	8.7566	6.18902	7.76126	5.74354	8.59488	9.33399	9.99446	10.2654	10.2	10.1863	9.16753	10.1263	hsa-miR-103a-2-5p	hsa-miR-132-3p	hsa-miR-196a-5p	hsa-miR-449c-3p	hsa-miR-196b-5p
ASCRP001151	8.33211e-05	0.0116051	3.80742	down	hsa_circRNA_100777	hsa_circ_0021553	exonic	chr11	-	30557540	30602041	uc001msq.3	MPPED2	TAATGACTGGTTAGAAATGCACAGCGGTATTGATGAGTAGATCCTT	93.0833	196.861	4.97925	6.90806	80.5	73.3333	87.8333	74	76.5	166.333	162.333	310.833	208.167	202.667	149	148.167	4.62806	4.79278	4.83924	4.76458	4.6556	6.19523	6.76465	7.07575	7.35314	7.36409	6.64067	6.25008	hsa-miR-122-5p	hsa-miR-574-5p	hsa-miR-493-5p	hsa-miR-380-5p	hsa-miR-92a-2-5p
ASCRP001173	0.00203922	0.0496095	2.19324	down	hsa_circRNA_100799	hsa_circ_0006988	exonic	chr11	+	36248634	36248980	uc010rez.1	LDLRAD3	TGGACCAGAGAACCCGGCAGTGGGCAGGTGTTTGTGACTTCAGAGA	160.444	409.083	7.00014	8.13321	209.167	113.833	124.5	107	159.333	248.833	411.833	421.833	454.333	477.5	366.833	322.167	7.2385	6.78922	6.56165	6.67221	7.8615	6.87779	8.35971	7.37658	8.52112	8.63947	7.97884	7.92354	hsa-miR-92a-2-5p	hsa-miR-138-5p	hsa-miR-597-3p	hsa-miR-608	hsa-miR-491-5p
ASCRP001220	0.0227924	0.105875	3.47814	down	hsa_circRNA_100846	hsa_circ_0022723	exonic	chr11	-	64627395	64627808	uc001obu.1	EHD1	TCAATGACCTGATCAAGCGGGCACGGCTGGCCAAGGCTATGACTTT	98.9722	288.056	5.24142	7.03974	141.333	70	85.6667	72.3333	84.3333	140.167	104.667	263.333	535.167	579.667	107.167	138.333	6.41458	4.66867	4.7914	4.47204	5.22309	5.87876	5.7804	6.89678	8.75756	8.9192	5.82537	6.05914	hsa-miR-410-5p	hsa-miR-134-5p	hsa-miR-211-3p	hsa-miR-218-2-3p	hsa-miR-22-5p
ASCRP001224	0.0259101	0.113247	5.90584	down	hsa_circRNA_100850	hsa_circ_0006857	exonic	chr11	+	66006274	66006748	uc001oha.2	PACS1	CCATCGTGGGGTGGTGAAGGTGGGTCTGGTTGAAGACTCTCCCTCC	6268.08	22894.9	10.9767	13.5389	4924.17	175.667	1406.17	164.667	1025.67	29912.2	21485.8	38958.7	26996.3	27621.8	15070.3	7236.5	12.2153	8.32888	11.0737	8.13203	12.0416	14.0689	13.7383	13.9848	13.9147	13.8981	12.9918	12.7054	hsa-miR-608	hsa-miR-149-3p	hsa-miR-24-3p	hsa-miR-370-3p	hsa-miR-132-5p
ASCRP001226	0.00249637	0.0525646	5.44008	down	hsa_circRNA_100852	hsa_circ_0022989	exonic	chr11	+	66254010	66255478	uc001oif.1	DPP3	TGTGCTTGGCTCAGGAAAAGCTGGAACGGGTGATCCTAGGGAGTGA	146.667	632.556	5.90944	8.35307	225	78	91.5	89.3333	89.8333	306.333	226.5	1293.67	821.5	922.167	201.167	330.333	7.39532	5.06589	5.05925	5.12539	5.58864	7.22215	7.44047	8.52415	9.43147	9.58096	7.1671	7.97426	hsa-miR-198	hsa-miR-212-5p	hsa-miR-93-3p	hsa-miR-141-5p	hsa-miR-29a-5p
ASCRP001256	0.00761413	0.0762441	8.4122	down	hsa_circRNA_100883	hsa_circ_0005918	exonic	chr11	-	72695132	72700142	uc001oth.4	FCHSD2	CATTATGAAGTGTGTGGACCAGTTGACAAAGATCCAAACTGAATTA	790.583	2068.47	7.11334	10.1858	333.833	85.6667	109	88	106	4021	2650	4259.33	1331.83	1547.67	1771.83	850.167	8.15623	5.48831	6.04541	5.36346	6.45515	11.1715	10.8993	10.1024	10.0541	10.2514	9.9562	9.85151	hsa-miR-217	hsa-miR-376a-2-5p	hsa-miR-92b-3p	hsa-miR-511-5p	hsa-miR-92a-3p
ASCRP001264	0.00101932	0.0359869	6.13514	down	hsa_circRNA_100891	hsa_circ_0023685	exonic	chr11	-	77085372	77103586	uc001oyg.4	PAK1	TTCTAATGCCTTGTAGCTGCTGCTGGTGGTGACAATGTCAAATAAC	1019.42	9050.44	9.74644	12.3635	3338	182.5	618	161	371.333	1445.67	7480.67	12587.3	11040.7	10692.8	7015.83	5485.33	11.7805	8.43982	9.9609	8.16982	10.4331	9.69453	12.1716	11.9306	12.8819	12.8441	11.8807	12.4723	hsa-miR-219a-2-3p	hsa-miR-193b-5p	hsa-miR-542-3p	hsa-miR-589-3p	hsa-miR-338-3p
ASCRP001359	0.00397981	0.060008	6.8419	down	hsa_circRNA_100988	hsa_circ_0000369	exonic	chr11	+	128628009	128642880	uc009zci.3	FLI1	TGTCACACCTCAGTTACCTCAGGGAAAGAGGCTCTGTCGGTGGTGA	464.361	3339.72	8.25323	11.0276	1723.67	125.833	420	129.167	218.833	168.667	3244	3945.5	3725.17	3735.17	2728	2660.5	10.793	7.17733	9.38059	7.11606	8.86806	6.1844	11.1518	10.0067	11.4412	11.4623	10.5806	11.5231	hsa-miR-889-5p	hsa-miR-766-3p	hsa-miR-30b-3p	hsa-miR-608	hsa-miR-149-3p
ASCRP001370	0.00100851	0.0359869	2.16198	down	hsa_circRNA_100999	hsa_circ_0025006	exonic	chr12	+	1887019	1893239	uc001qjn.3	ADIPOR2	TGACATCTGGGTATGGGAAGGTCGGTGGCGAGTGATCCCTCATGAT	111.583	195.139	5.7942	6.90655	115	85.8333	100.5	87.6667	92.1667	188.333	145.333	272.333	222	225.5	138.5	167.167	5.93466	5.58635	5.49367	5.47427	5.85156	6.42467	6.53627	6.93669	7.42754	7.52483	6.48318	6.53078	hsa-miR-107	hsa-miR-103a-3p	hsa-miR-143-3p	hsa-miR-335-5p	hsa-miR-485-5p
ASCRP001407	0.00631704	0.0729147	4.52057	down	hsa_circRNA_101037	hsa_circ_0025767	exonic	chr12	-	29904598	29911710	uc001rjb.3	TMTC1	TCCATGATGAGGTGGCTGGGATCGTTGGCAGAGCGGACGTGTTAGC	153.306	524.417	5.99236	8.16887	186.5	70.1667	107.833	76	102.667	376.667	258.667	786	775.667	872.667	218.167	235.333	6.97626	4.65485	5.87485	4.69134	6.21489	7.54198	7.68146	8.01525	9.32102	9.50513	7.29536	7.19497	hsa-miR-34c-5p	hsa-miR-629-3p	hsa-miR-449a	hsa-miR-449b-5p	hsa-miR-449c-5p
ASCRP001434	0.0463212	0.149928	2.4888	down	hsa_circRNA_101066	hsa_circ_0026337	exonic	chr12	+	52180325	52188425	uc001ryw.3	SCN8A	TGGTAGTCATCCTCTCCATTGTGGGTGGTGGTGAATGCCTTGGTGG	7716.17	26714.5	12.4825	13.798	10231.3	662.833	4007.67	498.5	3152.83	27743.8	18198.2	36519.3	40856.3	38096.7	14946.8	11669.8	13.2132	11.151	12.4011	10.8867	13.3299	13.9133	13.4178	13.8038	14.7522	14.5037	13.0108	13.2996	hsa-miR-22-5p	hsa-miR-181d-5p	hsa-miR-181b-5p	hsa-miR-181a-5p	hsa-miR-181c-5p
ASCRP001460	0.0318247	0.124457	2.01861	down	hsa_circRNA_101092	hsa_circ_0008594	exonic	chr12	+	64456696	64509673	uc001srv.2	SRGAP1	AGTGAAGATGTGCTGTGATCTTGGCTACCATGCAAGTCTGAACAGA	140.75	208.444	5.92652	6.93988	135	82.8333	95.8333	90	88.6667	352.167	224.667	394	150.333	163.167	189.833	128.667	6.341	5.41822	5.25171	5.4499	5.64968	7.44862	7.41262	7.31418	6.86678	7.04161	7.08855	5.91556	hsa-miR-631	hsa-miR-612	hsa-miR-221-5p	hsa-miR-889-3p	hsa-miR-1298-3p
ASCRP001502	0.0495382	0.155553	3.85189	down	hsa_circRNA_101136	hsa_circ_0028123	exonic	chr12	+	109660311	109661709	uc001tob.3	ACACB	AAACAAAGTCGTGTGCATGGCGTCCTTGGAGGATGAGCTGTGTGGC	430.806	649.028	6.52966	8.47523	238.833	75.8333	104.667	77	101.5	1987	635.5	1361.17	588	624.167	439.333	246	7.49439	4.81901	5.76003	4.78399	6.16907	10.1515	9.06973	8.57458	8.74528	8.92085	8.21134	7.3296	hsa-miR-487a-5p	hsa-miR-758-5p	hsa-miR-597-3p	hsa-miR-582-3p	hsa-miR-520f-3p
ASCRP001530	0.02814	0.117724	3.36264	down	hsa_circRNA_101167	hsa_circ_0005916	exonic	chr12	+	117402501	117426674	uc001twf.1	FBXW8	AAGGAAGCAAGATATACATCAGGGGATGTGAGAGTGTGGGACACCC	254.611	403	6.2568	8.00639	141.333	81.3333	94.3333	88.1667	99.8333	1022.67	340.5	370.833	603.5	591.333	290.667	221.167	6.44392	5.32226	5.27986	5.34212	6.08229	9.07034	8.11013	7.26197	8.94453	8.95339	7.69876	7.06957	hsa-miR-764	hsa-miR-484	hsa-miR-25-5p	hsa-miR-10a-5p	hsa-miR-770-5p
ASCRP001568	0.0394108	0.137841	4.31001	down	hsa_circRNA_101205	hsa_circ_0006078	exonic	chr12	+	125587224	125591814	uc009zyh.3	AACS	TTCCGCTGGGGGTGTGCTGGACCGGTTTTCTCAAATTCAGCCAAAG	1110.36	2064.75	8.12903	10.2367	595.667	89	179.5	98.3333	176	5523.67	2360.5	3805.67	1735.83	1920	1777.17	789.333	9.20566	5.81665	7.68067	6.20368	8.20237	11.6652	10.7949	9.95798	10.4201	10.5459	9.96526	9.7362	hsa-miR-488-3p	hsa-miR-653-3p	hsa-miR-552-5p	hsa-miR-767-5p	hsa-miR-197-3p
ASCRP001580	4.4871e-05	0.0089468	8.11355	down	hsa_circRNA_101217	hsa_circ_0008567	exonic	chr12	-	133324417	133331719	uc001uky.3	ANKLE2	CGACAAGATGGTGAAATGACAATGGATGCTCTGTTGGCTCGATTGA	83.5	403.111	4.90749	7.92783	90.6667	75.3333	87.5	75.1667	78.3333	94	336.167	315.833	667.333	661.167	267.833	170.333	5.23985	4.65007	4.84828	4.63201	5.13677	4.93799	8.09469	7.0946	9.1077	9.11659	7.60372	6.54967	hsa-miR-597-3p	hsa-miR-501-5p	hsa-miR-516b-3p	hsa-miR-516a-3p	hsa-miR-452-5p
ASCRP001611	6.20819e-05	0.0112329	10.1223	down	hsa_circRNA_101248	hsa_circ_0029976	exonic	chr13	+	35615069	35644989	uc021ric.1	NBEA	CAACTGTCTGCTGGTTGGTGGAGAATTTGACTTGGAGATGAACTTT	231.417	1877.47	6.82033	10.1598	347.167	93	120.833	96.6667	108.5	622.333	1803	3138.17	1918.67	1944	1513.67	947.333	8.2428	5.85422	6.40273	5.68889	6.4096	8.32374	10.4371	9.64492	10.5602	10.576	9.73542	10.0052	hsa-miR-215-3p	hsa-miR-485-3p	hsa-miR-96-3p	hsa-miR-34a-5p	hsa-miR-449b-5p
ASCRP001634	8.81909e-05	0.0116051	2.36585	down	hsa_circRNA_101273	hsa_circ_0002917	exonic	chr13	-	75900332	75923438	uc001vjl.1	TBC1D4	AACAGTGCAGGTTGATGAGGTAATGCTGACTCTGAAACAGGCCTTC	91.8333	147.694	5.19639	6.43875	87	73	88.3333	81.6667	83.3333	137.667	130.167	221	141.667	140.333	121.333	131.667	5.13354	4.95411	4.98312	5.08402	5.20036	5.8232	6.263	6.65168	6.78869	6.82178	6.11725	5.99007	hsa-miR-22-3p	hsa-miR-450a-1-3p	hsa-miR-377-3p	hsa-miR-125a-5p	hsa-miR-590-5p
ASCRP001635	0.000103022	0.01193	2.32659	down	hsa_circRNA_101274	hsa_circ_0030427	exonic	chr13	-	75900332	75936743	uc001vjl.1	TBC1D4	AACAGTGCAGGTTCCTGATGTTATTAGCAGCATAAGGCAATTATCT	96.1667	156.833	5.33755	6.55576	94.3333	77.5	93.8333	77.1667	85.1667	149	126	234.167	150.833	146.5	116.167	167.333	5.27021	5.17396	5.12121	5.07427	5.39907	5.98657	6.17739	6.73084	6.87489	6.88825	6.10415	6.55905	hsa-miR-125a-5p	hsa-miR-892b	hsa-miR-125b-5p	hsa-miR-619-5p	hsa-miR-22-3p
ASCRP001639	0.0196746	0.104826	4.05578	down	hsa_circRNA_101278	hsa_circ_0004217	exonic	chr13	-	77791974	77818086	uc010aev.3	MYCBP2	TTGGAAGTTTTTCTGATCTGTGGTTGTGGTTCCGGAGAATCTGGTT	955.444	2468.75	8.5193	10.5393	672.667	123.333	168.167	122.5	217.5	4428.5	2261.17	3767.5	2817.83	2948.5	1728.5	1289	9.42898	7.06525	7.51977	6.9135	8.85137	11.3369	10.7423	9.92525	11.0607	11.0735	9.93137	10.5027	hsa-miR-2113	hsa-miR-489-3p	hsa-miR-217	hsa-miR-22-5p	hsa-miR-219a-1-3p
ASCRP001643	0.0321998	0.124457	7.66022	down	hsa_circRNA_101282	hsa_circ_0030569	exonic	chr13	-	95686858	95735544	uc001vmd.4	ABCC4	AAACAGCAAAACAGACATTGCTACAAGTGGTTGGTGTGGTCTCTGT	2003.86	7785.06	9.03389	11.9713	2094.67	93.3333	221.167	90.5	354.5	9169	5367.17	8626	13218.2	12406.7	4416.33	2676	11.137	5.91762	8.20736	6.01382	10.305	12.6225	11.7033	11.286	13.0564	12.9873	11.2661	11.5285	hsa-miR-30d-3p	hsa-miR-29a-5p	hsa-miR-584-3p	hsa-miR-30a-3p	hsa-miR-30e-3p
ASCRP001655	0.0167913	0.0967736	3.30909	down	hsa_circRNA_101295	hsa_circ_0030777	exonic	chr13	+	101077886	101101559	uc001voo.3	PCCA	TTCTTGGTACAGTGGTGGAAGTTGATGGGTCGAAACTAAATGTGAC	276.167	476.556	6.51721	8.24365	142	101	92.5	97.6667	96.3333	1127.5	376.333	781.167	521.333	555.667	318.333	306.5	6.42246	6.34748	5.15105	5.99699	5.95501	9.2303	8.24887	8.00486	8.72597	8.85644	7.81088	7.81485	hsa-miR-516a-5p	hsa-miR-612	hsa-miR-33a-3p	hsa-miR-526b-5p	hsa-miR-641
ASCRP001741	0.00551363	0.06839	3.61633	down	hsa_circRNA_101382	hsa_circ_0008682	exonic	chr14	+	71428942	71445365	uc001xmn.4	PCNX	AAGATGCAGTCAGTGGAGTGATCCTGGTGGAGGGATTGAAATGTCT	156.167	285.139	5.72124	7.57576	100.333	71.6667	95	77.8333	96.5	495.667	315.833	345.333	277.667	285.333	272	214.667	5.53335	4.73316	5.16976	4.85004	5.99918	8.04192	7.98843	7.16653	7.78558	7.87546	7.6141	7.02446	hsa-miR-653-3p	hsa-miR-485-5p	hsa-miR-573	hsa-miR-153-5p	hsa-miR-574-5p
ASCRP001763	0.0346053	0.12977	2.41984	down	hsa_circRNA_101404	hsa_circ_0032664	exonic	chr14	-	75563802	75590926	uc001xrl.3	NEK9	ATACCATTCTCATCGTTGGATGACTCACTGGTTGTGTGGAAGGAAG	124.417	171.194	5.34556	6.62047	87	81.3333	80.1667	76.6667	79.3333	342	142	212.667	226.333	198.667	143.833	103.667	5.03314	5.33182	4.52039	4.81163	4.99368	7.3827	6.4937	6.55944	7.46444	7.33196	6.50753	5.36576	hsa-miR-885-5p	hsa-miR-23b-5p	hsa-miR-541-5p	hsa-miR-570-5p	hsa-miR-374a-3p
ASCRP001764	0.000954781	0.0359869	2.22819	down	hsa_circRNA_101405	hsa_circ_0003670	exonic	chr14	-	75567694	75570700	uc001xrk.3	NEK9	GCCACTGATGGTGGATGTTCCCAAGGCCTTGATTATTGTTGCAGTT	95.5556	133.5	5.14122	6.29709	98.1667	72	96.6667	75	74.8333	156.667	164.167	176.333	88.3333	104.333	145.333	122.5	5.44403	4.84069	5.16738	4.58989	4.85597	5.94935	6.78346	6.16656	6.11837	6.40013	6.55931	5.75472	hsa-miR-646	hsa-miR-452-5p	hsa-miR-504-5p	hsa-miR-661	hsa-miR-383-3p
ASCRP001766	0.0202254	0.104826	2.75221	down	hsa_circRNA_101407	hsa_circ_0032683	exonic	chr14	-	75590748	75590926	uc001xrl.3	NEK9	AGCTGGAATATTGTAATGGATGACTCACTGGTTGTGTGGAAGGAAG	144	230.083	5.64102	7.10161	101.333	76.8333	88.8333	93.6667	84.5	418.833	191.5	352.667	277.667	247	195.833	115.833	5.5998	5.05278	4.88736	5.26379	5.31136	7.73102	7.11878	7.21986	7.80103	7.675	7.12543	5.66955	hsa-miR-573	hsa-miR-503-5p	hsa-miR-34a-3p	hsa-miR-212-3p	hsa-miR-885-3p
ASCRP001786	0.0206691	0.104826	2.4913	down	hsa_circRNA_101427	hsa_circ_0003045	exonic	chr14	-	91947919	91952074	uc001xzp.1	SMEK1	CATGTTGCAGGACACTCTGATTGTGTGGTCTGAAGCAGAAAATTAT	213.778	357.556	6.55403	7.87092	188.833	91.3333	107.667	97.8333	89	708	309.667	527.833	391.333	401.833	263.667	251	7.02622	6.01073	5.89664	5.91535	5.85992	8.6153	7.97746	7.61395	8.29748	8.36493	7.5805	7.39121	hsa-miR-22-5p	hsa-miR-513a-3p	hsa-miR-590-3p	hsa-miR-627-3p	hsa-miR-208a-5p
ASCRP001842	0.0162449	0.0952005	3.45529	down	hsa_circRNA_101491	hsa_circ_0034762	exonic	chr15	+	42103080	42105299	uc001zoj.4	MAPKBP1	GGAGCTGAGGGTGTGTGGTTGTGTTGTTCAATCCCCGGAAACACAA	12638.7	55486.2	13.3807	15.1695	18239.7	1077	6421.17	831.167	9289.83	39973.5	48413.7	72377.8	69300.7	76949.3	39216.3	26659.2	14.1236	11.7977	13.0453	11.6427	14.6624	15.0127	14.9075	15.3672	15.621	15.6488	14.9808	14.4921	hsa-miR-17-3p	hsa-miR-125b-5p	hsa-miR-125a-5p	hsa-miR-584-5p	hsa-miR-562
ASCRP001854	0.0396617	0.138151	2.16893	down	hsa_circRNA_101503	hsa_circ_0034972	exonic	chr15	+	43692241	43694048	uc001zrn.3	TUBGCP4	GCTGGCTCAATCCTTTATCCTATTGAAACCTGTACAATGTTGTTTT	152.389	738.472	6.801	7.91798	190.667	105.167	180.333	104.167	101.667	232.333	270.5	2834.17	156.333	199.5	743.833	226.5	7.05019	6.60949	7.66027	6.41484	6.29338	6.77782	7.70716	9.49715	6.90852	7.32174	8.90573	7.16759	hsa-miR-146b-5p	hsa-miR-146a-5p	hsa-miR-620	hsa-miR-1296-5p	hsa-miR-622
ASCRP001873	0.0426215	0.14381	2.51371	down	hsa_circRNA_101522	hsa_circ_0035277	exonic	chr15	-	51743841	51747425	uc002abd.3	DMXL2	ACACATTAATATCACCCGGAAACAGCCTCATTCATGTGTGGTGTTG	145.611	216.944	5.67978	7.0096	108	75.8333	93.1667	78.3333	85.5	432.833	181.167	203.333	347	296.167	154.667	119.333	5.79797	4.99135	5.16758	4.94538	5.40378	7.77264	7.03013	6.52988	8.13154	7.93117	6.71723	5.71766	hsa-miR-224-5p	hsa-miR-616-3p	hsa-miR-520g-5p	hsa-miR-576-3p	hsa-miR-708-3p
ASCRP001875	0.00528654	0.06839	2.26757	down	hsa_circRNA_101524	hsa_circ_0035360	exonic	chr15	+	54527227	54542642	uc021smr.1	UNC13C	TGCTTGCAGAGGCTGGAGGTGGACTTTATGGTATTGACAGCATGCC	92.7222	142.417	5.10972	6.29087	101.167	72	92	74.6667	76	140.5	110.667	227.333	137.833	170.833	103.167	104.667	5.56644	4.67956	5.13298	4.62185	4.78757	5.86992	5.91475	6.70013	6.74368	7.09216	5.76235	5.53215	hsa-miR-198	hsa-miR-641	hsa-miR-181b-5p	hsa-miR-365a-3p	hsa-miR-365b-3p
ASCRP001876	0.00651958	0.0741082	4.95354	down	hsa_circRNA_101525	hsa_circ_0035381	exonic	chr15	+	55621921	55634000	uc002act.3	PIGB	GTGTTCTGTGTTTTTTTGCCAGTTGTGCTCCTGGTTCACATGGTAT	848.25	3418.47	8.56281	10.8713	895.667	115.5	249.167	118.5	198.333	3512.33	3964.17	6796.33	2781.67	2912.33	2873.5	1182.83	9.83961	6.78682	8.45431	6.88861	8.51424	10.8933	11.3435	10.7857	11.0355	11.0738	10.6234	10.3657	hsa-miR-124-5p	hsa-miR-624-5p	hsa-miR-802	hsa-miR-302d-3p	hsa-miR-9-5p
ASCRP001939	0.018806	0.10253	8.35806	down	hsa_circRNA_101589	hsa_circ_0004033	exonic	chr15	-	73052747	73067438	uc002avg.4	ADPGK	TAGAGTATCAAGCAGAGTCAATGCATGTGTTGATGTGGTGCTCTCA	820.417	1713.86	6.99016	10.0533	354	74.8333	92.5	71.6667	153.667	4175.83	1653.67	2089.5	2289.83	2061.5	1406.67	782	8.29038	4.81776	4.99053	4.81191	7.80357	11.2268	10.3744	9.13491	10.7993	10.6552	9.64316	9.71303	hsa-miR-573	hsa-miR-548b-3p	hsa-miR-646	hsa-miR-23a-5p	hsa-miR-23b-5p
ASCRP001941	0.0199856	0.104826	4.32913	down	hsa_circRNA_101591	hsa_circ_0036282	exonic	chr15	+	74865202	74865545	uc002aye.3	ARID3B	TTTATGCAGAAGAGGGAATGGTGGTTTGGCCTGGAGTGATGATGCA	224.222	655.028	6.40339	8.51747	256.333	75	109.833	81	107.167	716	398.5	691.667	1083	1180.83	326.167	250	7.68413	4.90984	6.08489	4.74275	6.36083	8.63793	8.32278	7.86901	9.77232	9.93352	7.84267	7.36455	hsa-miR-873-5p	hsa-miR-877-3p	hsa-miR-627-3p	hsa-miR-130b-5p	hsa-miR-539-3p
ASCRP002053	0.0238026	0.107739	7.40272	down	hsa_circRNA_101706	hsa_circ_0005394	exonic	chr16	-	11868091	11876244	uc002dbl.3	ZC3H7A	GAAACTGTTATGATTGCTCATTTAGAAAGTGGATGTGTGGGATAAC	902.611	2313.92	7.44511	10.3332	576.333	74.6667	111	81.3333	156.667	4415.67	1571.33	2345	4105.67	3653.5	1351	857	9.13155	5.15596	6.01299	5.15247	7.8761	11.3416	10.3216	9.26367	11.5438	11.4127	9.59404	9.8632	hsa-miR-873-5p	hsa-miR-141-5p	hsa-miR-509-5p	hsa-miR-19a-5p	hsa-miR-29b-1-5p
ASCRP002074	0.0460233	0.149743	4.19119	down	hsa_circRNA_101727	hsa_circ_0000679	exonic	chr16	+	16218645	16219768	uc002del.4	ABCC1	TATTCAGAGACTGAGAAGGAGGTGGCTGGCCGTGCGGCTGGAGTGT	311.722	1498.53	7.32603	9.39339	811	82.5	150.333	81.1667	158.667	586.667	324.333	1882.5	2888.17	2943.17	290.667	662.333	9.68863	5.59266	7.04023	5.29986	7.9605	8.37433	8.04864	9.01315	11.0965	11.072	7.72468	9.40532	hsa-miR-106a-3p	hsa-miR-485-5p	hsa-miR-550a-5p	hsa-miR-550a-3-5p	hsa-miR-545-3p
ASCRP002099	0.028036	0.117724	6.05468	down	hsa_circRNA_101753	hsa_circ_0002696	exonic	chr16	+	21623965	21636436	uc002dje.3	METTL9	GTGGAAAACGTGGTATGTGTGCAACAGAGAGAAATTATGCGAATCA	862.583	1543.5	7.18764	9.7857	423.333	78.8333	114.5	76.6667	113.5	4368.67	1949.67	2779.33	1327.33	1300.33	1394.33	510	8.66248	5.20646	6.17472	5.03133	6.733	11.3179	10.5583	9.46231	10.0899	10.0751	9.63034	8.89825	hsa-miR-146a-3p	hsa-miR-215-3p	hsa-miR-487a-3p	hsa-miR-373-5p	hsa-miR-134-3p
ASCRP002105	0.0174945	0.0987152	4.04196	down	hsa_circRNA_101759	hsa_circ_0038608	exonic	chr16	-	23540822	23541218	uc002dls.4	EARS2	AAGGTGGATGTGATTGCCAAGCGTGTGCTGGGACTGCACCTCCAGC	257.667	417.833	6.08291	8.09797	188.333	75.5	93.3333	74.5	93.6667	1020.67	527.833	532.833	336.333	383.333	430.167	296.5	7.01253	4.95337	5.1018	4.66317	5.6983	9.06827	8.76149	7.5619	8.03608	8.30404	8.1794	7.74488	hsa-miR-1301-3p	hsa-miR-19b-1-5p	hsa-miR-339-5p	hsa-miR-19b-2-5p	hsa-miR-149-5p
ASCRP002108	2.72403e-05	0.00716914	7.62326	down	hsa_circRNA_101762	hsa_circ_0000681	exonic	chr16	+	23999828	24046868	uc002dmd.3	PRKCB	AGGGACGTCCTCATTGTCCTCGTTTGCTGCTTTGTGGTGCACAAGC	140	862.889	6.24438	9.17479	263.667	85.8333	120.333	98	96	176.167	911.167	1017.83	1045.33	934.667	746.333	522	7.74708	5.45975	6.39408	5.74156	5.90408	6.21972	9.61978	8.27068	9.71823	9.59966	8.90571	8.93465	hsa-miR-181b-5p	hsa-miR-181c-5p	hsa-miR-181d-5p	hsa-miR-181a-5p	hsa-miR-185-3p
ASCRP002110	4.33758e-06	0.00209288	14.0382	down	hsa_circRNA_101764	hsa_circ_0038645	exonic	chr16	+	23999828	24135302	uc002dmd.3	PRKCB	GGGAAAGGCAGCTTTGGCAAGTTTGCTGCTTTGTGGTGCACAAGCG	96.6944	714.028	5.07305	8.88434	171.667	72.8333	83.8333	75.6667	78.3333	97.8333	681	912.5	881	798.333	621.167	390.167	6.83075	4.51372	4.66541	4.7007	4.82813	4.89959	9.20604	8.15662	9.52709	9.39899	8.66034	8.35694	hsa-miR-181b-5p	hsa-miR-181c-5p	hsa-miR-181d-5p	hsa-miR-181a-5p	hsa-miR-329-5p
ASCRP002111	7.36584e-06	0.00266551	18.4923	down	hsa_circRNA_101765	hsa_circ_0038646	exonic	chr16	+	23999828	24166178	uc002dmd.3	PRKCB	CCAGACCATGTTTGCTGCTTTGTGGTGCACAAGCGGTGCCATGAAT	123.194	1466.22	5.60028	9.80914	287.667	75.1667	94.8333	78.3333	83.5	119.667	1732.83	2668.5	1058.33	1165.33	1343.83	828.5	7.92118	4.8377	5.34497	4.76543	5.23421	5.49821	10.4208	9.41792	9.75059	9.90666	9.58786	9.771	hsa-miR-181b-5p	hsa-miR-181c-5p	hsa-miR-181d-5p	hsa-miR-181a-5p	hsa-miR-329-5p
ASCRP002148	0.0214819	0.104826	3.1831	down	hsa_circRNA_101803	hsa_circ_0003520	exonic	chr16	-	47143393	47165936	uc002eer.2	NETO2	TTTGTGGAGCTGTTGTTAATAACAGTACTGGTAGTGGAAGGGATTG	160.361	247.306	5.62905	7.29949	165.167	68	82.3333	68.6667	84.6667	493.333	256.333	401.5	208.333	210.833	221.667	185.167	6.74942	4.4845	4.59523	4.47304	5.42983	8.0423	7.65405	7.32858	7.33027	7.42382	7.32594	6.73427	hsa-miR-136-5p	hsa-miR-372-5p	hsa-miR-329-5p	hsa-miR-218-2-3p	hsa-miR-376c-5p
ASCRP002183	0.0201403	0.104826	2.23798	down	hsa_circRNA_101839	hsa_circ_0039943	exonic	chr16	+	68300495	68300624	uc010cfb.2	SLC7A6	AAAGTGTGATGTTCGCGTATTTCTTGACAGAGTTTATGTGGCCGAG	248.361	521.778	7.23808	8.40028	207.5	120.667	113.167	123.333	136	789.5	588	845.833	275.667	309.667	484.333	627.167	7.22477	7.06514	6.13214	6.95539	7.31331	8.73771	8.95171	8.08677	7.78103	7.9903	8.31327	9.2786	hsa-miR-143-3p	hsa-miR-651-3p	hsa-miR-204-3p	hsa-miR-601	hsa-miR-499a-3p
ASCRP002204	0.00456528	0.0632251	5.68757	down	hsa_circRNA_101861	hsa_circ_0000714	exonic	chr16	-	70294946	70302282	uc010vlu.1	AARS	AGGTCTGGCTGTTTATTGATGAGATATGTGTTGAGACGGATTCTCC	220.194	1058.81	6.55799	9.0658	358	76.3333	98.6667	80.8333	125.167	582.167	475	3058.17	759	1140	363	557.667	8.31685	5.08477	5.50063	5.11094	7.00481	8.32996	8.58453	9.62183	9.28455	9.87635	7.96651	9.06107	hsa-miR-877-3p	hsa-miR-412-3p	hsa-miR-376b-3p	hsa-miR-376a-3p	hsa-miR-654-3p
ASCRP002208	0.0121776	0.0890133	2.18309	down	hsa_circRNA_101865	hsa_circ_0000715	exonic	chr16	-	71712657	71715808	uc010cgf.3	PHLPP2	ATGAACCATATCAAGCATGTGGATTTAAGGTGGTGTCCCAGCGAAT	144.083	278.528	6.33542	7.46179	129.167	95.6667	110	111.667	98.1667	319.833	220.333	233.167	419.667	411.5	194.5	192	6.19593	6.19913	6.01229	6.29451	6.0171	7.29358	7.38715	6.70862	8.39597	8.39801	7.10325	6.77777	hsa-miR-382-5p	hsa-miR-196b-5p	hsa-miR-376a-2-5p	hsa-miR-98-5p	hsa-miR-125b-2-3p
ASCRP002211	2.59376e-06	0.0019165	25.5798	down	hsa_circRNA_101868	hsa_circ_0003568	exonic	chr16	+	71954641	71955356	uc002fbj.1	IST1	TGACTCTGTGGTCATGGTTGCTGATCAGCTCTGTGCCAAGTATAGC	144	2769.97	5.95584	10.6328	353.833	77.1667	99.3333	102	91	140.667	3080.33	5486.83	2193.33	2475.17	2208.33	1175.83	8.28883	5.05025	5.57485	5.53336	5.50122	5.78653	11.0867	10.5168	10.7335	10.8392	10.2688	10.3517	hsa-miR-155-3p	hsa-miR-1296-3p	hsa-miR-30d-3p	hsa-miR-92a-2-5p	hsa-miR-2113
ASCRP002223	0.0301538	0.121075	2.69571	down	hsa_circRNA_101881	hsa_circ_0040534	exonic	chr16	-	74982416	74999720	uc002fdi.3	WDR59	TCTGCTGTTGGCAACTGCGATGTCTGTGGACTGTCTTGGGCAGCAT	123.028	153.722	5.10755	6.53822	102	67	72.6667	64.8333	71.3333	360.333	162.833	198.333	163.667	154.5	134.833	108.167	5.65693	4.45561	4.1301	4.26541	4.65557	7.48169	6.79136	6.50227	6.9863	6.95887	6.42531	5.56519	hsa-miR-599	hsa-miR-138-5p	hsa-miR-484	hsa-miR-301a-3p	hsa-miR-665
ASCRP002224	0.0490236	0.154938	2.47606	down	hsa_circRNA_101882	hsa_circ_0040573	exonic	chr16	+	78458766	78466649	uc002ffk.3	WWOX	CAAGTCCATGGCCTCTTCATGTGCTTGTGTGCAACGCAGCAACTTT	176.972	288.889	6.1487	7.45674	185.167	74.8333	118.333	73	89.5	521	307.333	511.333	256	246.667	264	148	6.98939	4.81635	6.29056	4.81108	5.833	8.15179	7.96965	7.58049	7.66715	7.66965	7.59719	6.25632	hsa-miR-488-3p	hsa-miR-765	hsa-miR-708-5p	hsa-miR-28-5p	hsa-miR-145-5p
ASCRP002275	2.06639e-05	0.00648755	9.1682	down	hsa_circRNA_101934	hsa_circ_0041195	exonic	chr17	-	1268152	1273035	uc002fsk.3	YWHAE	TAAAAATGATTCGGGAATATCGGCAAATGTGCTCTGGAACTGAACC	106.667	791.972	5.71558	8.91222	160.5	84.1667	101	84.6667	84.1667	125.5	614.833	760.667	1273.17	1250.5	522.167	330.5	6.63384	5.44424	5.55837	5.54445	5.51029	5.60229	9.03573	7.97833	10.0198	10.0209	8.4271	7.9915	hsa-miR-153-5p	hsa-miR-15b-3p	hsa-miR-665	hsa-miR-130a-5p	hsa-miR-22-5p
ASCRP002284	0.0187222	0.102266	7.56939	down	hsa_circRNA_101943	hsa_circ_0041382	exonic	chr17	-	2075951	2076153	uc002fub.1	SMG6	CTCGGATAAGTGTTGCTGTGGATGTATGGTCGACGCTGGCTGATTT	615.056	1086.69	6.41646	9.33664	273.667	69.5	99.6667	71.1667	85.6667	3090.67	1224.5	1589	1230	1197.17	933.167	346.333	7.81142	4.49955	5.36072	4.66321	5.42498	10.7389	10.0143	8.79012	9.97475	9.95158	9.19293	8.09619	hsa-miR-423-5p	hsa-miR-486-3p	hsa-miR-509-5p	hsa-let-7g-3p	hsa-miR-143-5p
ASCRP002286	0.0160345	0.094707	5.23084	down	hsa_circRNA_101945	hsa_circ_0041392	exonic	chr17	-	2195845	2196271	uc002fub.1	SMG6	TTGGCTTTGCTGGCAGTGTATACGGTAAAATATGCCTTGATCAGTG	372.5	1931.03	7.52151	9.90855	913.667	94.3333	106.833	91.8333	184.833	843.5	587.333	4402.17	2393.5	2632.67	491.833	1078.67	9.86776	6.07012	5.85017	6.0788	8.44756	8.81465	8.9463	10.18	10.8372	10.9182	8.34842	10.2211	hsa-miR-892b	hsa-miR-653-3p	hsa-miR-887-5p	hsa-miR-892a	hsa-miR-582-3p
ASCRP002297	0.000761021	0.03549	13.0248	down	hsa_circRNA_101957	hsa_circ_0003239	exonic	chr17	-	4186092	4200109	uc002fxs.3	UBE2G1	ACTTATTTCAGGTGAAGGTGGTGTTTTTAAGGCTCATCTTACTTTC	896.611	8279.14	8.47397	12.1772	1201	105.167	197.333	113.167	204.5	3558.5	7960	14861.5	8657	9549.83	5716.83	2929.67	10.2356	6.54483	7.89447	6.5301	8.65605	10.9828	12.2679	12.2573	12.4896	12.6748	11.6934	11.68	hsa-miR-136-5p	hsa-miR-135a-5p	hsa-miR-141-5p	hsa-miR-377-3p	hsa-miR-505-3p
ASCRP002298	0.0031166	0.056928	10.9784	down	hsa_circRNA_101958	hsa_circ_0041555	exonic	chr17	-	4192524	4200109	uc002fxs.3	UBE2G1	GTTGATGCTGCGTGAAGGTGGTGTTTTTAAGGCTCATCTTACTTTC	1740.14	12821.2	9.30257	12.7592	2480.33	121.333	341	113.667	271.5	7113	12405.7	22327.3	13309.7	14651	9014.67	5219.17	11.3791	7.02386	9.06657	6.82353	9.48112	12.0412	12.742	12.9048	13.0975	13.1735	12.2258	12.4115	hsa-miR-433-3p	hsa-miR-29b-2-5p	hsa-miR-125a-3p	hsa-miR-346	hsa-miR-135b-5p
ASCRP002312	0.0108036	0.0881008	2.11232	down	hsa_circRNA_101972	hsa_circ_0041871	exonic	chr17	+	7402357	7411794	uc002ghf.4	POLR2A	GAGAGCCAAGGTGGAACGGCACATGTGTGATGGGGACATTGTTATC	156.083	233.833	6.22634	7.30517	141.167	90.1667	102.5	94.1667	98	410.5	206.333	262.167	255	246.167	184.833	248.5	6.44371	5.82606	5.71538	5.56378	6.11961	7.68951	7.24093	6.87704	7.66855	7.665	7.04354	7.33597	hsa-miR-412-3p	hsa-miR-103a-2-5p	hsa-miR-505-5p	hsa-miR-575	hsa-miR-30c-1-3p
ASCRP002319	0.0160848	0.094707	2.62285	down	hsa_circRNA_101980	hsa_circ_0042088	exonic	chr17	-	10628327	10629581	uc002gmx.3	TMEM220	AACAGAACATCTTACATGAGGAAGAAGGCAGGTGGTGTACACAATC	106.083	185.528	5.32974	6.72088	89.6667	71.3333	93.8333	86.5	79.6667	215.5	148.167	144.833	279.5	291.333	142.667	106.667	5.25143	4.77179	5.28701	5.15235	4.86931	6.64658	6.56284	6.01874	7.81441	7.91653	6.4994	5.51334	hsa-let-7e-5p	hsa-miR-323a-3p	hsa-let-7b-5p	hsa-miR-574-5p	hsa-let-7i-5p
ASCRP002326	0.0381004	0.135218	2.33301	down	hsa_circRNA_101989	hsa_circ_0006600	exonic	chr17	+	16979023	16981390	uc002gqu.2	MPRIP	GGATGAGATGGCAAAACCCATTTATGGCGGTTGGCTGCTCCTGGCT	114.861	287.75	5.97349	7.19569	133.167	94	100.667	98.8333	98.8333	163.667	128.5	278.333	538.333	497.5	121.5	162.333	6.29754	6.01316	5.56731	5.77073	6.06386	6.12838	6.21495	6.93148	8.77188	8.6992	6.11261	6.444	hsa-miR-548b-3p	hsa-miR-505-5p	hsa-miR-639	hsa-miR-516b-5p	hsa-miR-494-5p
ASCRP002376	0.0450851	0.148657	4.35424	down	hsa_circRNA_102041	hsa_circ_0003930	exonic	chr17	+	34910660	34923615	uc002hna.3	GGNBP2	GCGAAAACACAGATGGTGATGGAATTTCCTGATAATGTGTTAAATC	656.556	933.444	7.11862	9.24104	447.333	78.1667	114.5	79.6667	117.833	3101.83	867	1622	877.667	959.333	720.667	554	8.76535	5.07668	6.17522	5.08455	6.87023	10.7397	9.56487	8.81111	9.52671	9.63465	8.8603	9.04861	hsa-miR-767-5p	hsa-miR-876-5p	hsa-miR-888-3p	hsa-miR-103a-2-5p	hsa-miR-367-5p
ASCRP002417	0.0254446	0.112395	6.79039	down	hsa_circRNA_102082	hsa_circ_0043947	exonic	chr17	-	41199659	41215968	uc010whp.2	BRCA1	GGCTTCCATGATGCTGAGTTTGTGTGTGAACGGACACTGAAATATT	733.972	1508.17	6.90777	9.67127	428.167	71.6667	97.3333	84.6667	113	3609	1991	2837	1102.17	1305.5	1421.17	392.167	8.68338	4.78254	5.48726	4.87505	6.62429	10.9941	10.574	9.50095	9.81668	10.0913	9.65706	8.38758	hsa-miR-384	hsa-miR-140-3p	hsa-miR-301a-5p	hsa-miR-647	hsa-miR-363-5p
ASCRP002446	0.00172195	0.0469948	2.96668	down	hsa_circRNA_102113	hsa_circ_0002069	exonic	chr17	+	46189392	46190763	uc002inh.1	SNX11	ATGCTGGTTTGGTATGTTTCCTTCCAATGGGCTTTTGGTGTAGGAT	180.389	539.917	6.75026	8.31911	232.667	92	146.5	89.3333	113.667	408.167	303.5	1075.5	573	640.833	280	366.667	7.44516	5.94253	7.02676	5.91326	6.58956	7.58433	7.93933	8.16399	8.86562	9.07108	7.66035	8.21432	hsa-miR-106b-3p	hsa-miR-545-5p	hsa-miR-766-5p	hsa-miR-660-3p	hsa-miR-625-5p
ASCRP002517	0.0349927	0.13021	2.43408	down	hsa_circRNA_102189	hsa_circ_0006942	exonic	chr17	-	73038275	73038754	uc002jmn.1	ATP5H	TGAGAAGAAGGATCCCAAAATGGCTGGGCGAAAACTTGCTCTAAAA	99.2778	210.806	5.42378	6.70715	117.167	77.8333	103.167	75	82.1667	140.333	98.5	244.333	344.333	353.167	98.1667	126.333	5.94998	5.10062	5.60641	4.83341	5.21125	5.841	5.69417	6.80443	8.12768	8.19975	5.53936	5.87752	hsa-miR-588	hsa-miR-659-3p	hsa-miR-490-3p	hsa-miR-152-5p	hsa-miR-330-3p
ASCRP002518	0.000251286	0.0232549	4.05275	down	hsa_circRNA_102190	hsa_circ_0045601	exonic	chr17	-	73142760	73143748	uc002jmz.1	HN1	GATATTCATGGTGCCAAGTCTAGTGGTGGCAGGGAAGACTTGGAGT	103.75	319.056	5.47265	7.49155	95.6667	81.8333	92.5	92.6667	87.6667	172.167	168	530.833	425.333	424	154.5	211.667	5.41016	5.17085	5.21063	5.33397	5.47728	6.23299	6.79591	7.61738	8.41827	8.46141	6.656	7.00033	hsa-miR-17-3p	hsa-miR-139-5p	hsa-miR-149-5p	hsa-miR-198	hsa-miR-345-5p
ASCRP002519	0.0120494	0.0890133	2.2609	down	hsa_circRNA_102191	hsa_circ_0045602	exonic	chr17	-	73142760	73144766	uc002jmz.1	HN1	TGATATTCATGAGTTTTGCGGCCTCCAGGTGGTGGATCCAATTTTT	117.472	194.111	5.68967	6.86657	124.333	79.3333	106	85	86	224.167	155.833	229	253.833	251.667	144.333	130	6.05855	5.01783	5.8042	5.09781	5.44548	6.71413	6.68598	6.68648	7.65345	7.69727	6.56536	5.91086	hsa-miR-15a-3p	hsa-miR-100-3p	hsa-miR-96-5p	hsa-miR-1264	hsa-miR-29a-5p
ASCRP002527	0.000430534	0.028986	2.19178	down	hsa_circRNA_102199	hsa_circ_0006799	exonic	chr17	-	74283272	74301022	uc002jrd.1	QRICH2	GCAGGACCAGGTACTTTTACAGCGGGTTGATGAACTAGAGAAGCTA	92.1667	132.5	5.14887	6.28097	93.6667	79	87.6667	79.6667	84.3333	128.667	110.167	161.667	100.5	101.5	109.667	211.5	5.32081	5.07496	4.87382	4.65349	5.30643	5.66369	5.89641	6.2098	6.30364	6.40056	5.89639	6.97903	hsa-miR-557	hsa-miR-93-3p	hsa-miR-502-5p	hsa-miR-125a-3p	hsa-miR-645
ASCRP002545	0.0112091	0.0887429	6.61983	down	hsa_circRNA_102217	hsa_circ_0000813	exonic	chr17	+	78865519	78867665	uc002jyt.1	RPTOR	AACTCCCTCATCGGAGCTGGTGGTGGCTCTGAGTCATCTTGTGGTT	1006.22	6004.31	8.96242	11.6892	1634.5	99	567	101	306.167	3329.67	4214.17	13220.7	5314.67	5953.67	4933	2389.67	10.734	6.2652	9.78667	6.28231	9.81656	10.8898	11.4064	12.0228	11.849	12.0035	11.4793	11.3742	hsa-miR-28-5p	hsa-miR-637	hsa-miR-138-5p	hsa-miR-708-5p	hsa-miR-329-5p
ASCRP002552	0.0138832	0.0927579	5.30327	down	hsa_circRNA_102224	hsa_circ_0002522	exonic	chr17	-	79555969	79564342	uc002kat.4	NPLOC4	CTGATGTGTTTTATAAGGTTGGCTGGATATTTACAGACCTCGTCTC	204.139	988.417	6.46779	8.87468	398.5	79	98.3333	78.6667	111.5	458.833	246.5	1489.67	1780	1736.83	233.167	444.333	8.53055	5.18303	5.34685	5.17466	6.69401	7.87765	7.61052	8.69373	10.4573	10.424	7.40651	8.65602	hsa-miR-17-3p	hsa-miR-520g-3p	hsa-miR-422a	hsa-miR-520h	hsa-miR-545-3p
ASCRP002554	0.0345329	0.129666	4.80799	down	hsa_circRNA_102226	hsa_circ_0046192	exonic	chr17	-	79563141	79564342	uc002kat.4	NPLOC4	AAGTTTGTTACTGCAGTGGCTACAGGTTGGCTGGATATTTACAGAC	273.167	1456.92	7.00108	9.26652	617.333	83.6667	105	87	147.333	598.667	290.5	1599.17	3067.67	2965.33	274.333	544.5	9.27107	5.37875	5.73987	5.53809	7.70133	8.37739	7.88839	8.80104	11.1805	11.0889	7.62848	9.01187	hsa-miR-17-3p	hsa-miR-802	hsa-miR-495-3p	hsa-miR-143-5p	hsa-miR-516b-5p
ASCRP002567	0.0220286	0.105523	3.74836	down	hsa_circRNA_102239	hsa_circ_0000817	exonic	chr17	+	80521229	80529746	uc002kfm.1	FOXK2	ACTACAGGACTGCGGACAAGGGCTGGCAGGTGCACATTCAGGTTCC	222.861	1125.56	7.13231	9.03857	437.833	101.667	105.667	105.833	133.333	452.833	307	1393.5	2096.33	2248.67	268.5	439.333	8.7334	6.4552	5.84314	6.55282	7.33882	7.87047	7.94112	8.6064	10.6884	10.7504	7.60187	8.64315	hsa-miR-149-3p	hsa-miR-328-5p	hsa-miR-449b-5p	hsa-miR-449a	hsa-miR-762
ASCRP002652	0.0376843	0.134853	3.0669	down	hsa_circRNA_102333	hsa_circ_0047303	exonic	chr18	-	22804308	22807661	uc002kvk.2	ZNF521	GTCGGATGAGATGGAGTGGATGTTGAAGATGATCCGACTTGCTCTT	194.75	299.111	5.90665	7.52343	94.3333	69	119.333	90	96.3333	699.5	183.833	478.333	307.167	371.333	146.833	307.167	5.41712	4.36694	6.38812	4.66681	5.9953	8.6056	7.01508	7.50928	7.95132	8.26383	6.56411	7.83695	hsa-miR-149-3p	hsa-miR-17-3p	hsa-miR-1301-3p	hsa-miR-509-5p	hsa-miR-516b-5p
ASCRP002693	0.0122715	0.0890133	6.24593	down	hsa_circRNA_102374	hsa_circ_0047744	exonic	chr18	+	54398613	54426184	uc010dpk.1	WDR7	ATTAAACAAGGTGCATTGGATCGTTGTGTGATGGGGATAACAGCAG	714.611	1566.75	7.17523	9.81815	231.333	100.667	101	92	110.167	3652.5	1344.33	2369.17	2154	1992.33	1036.17	504.5	7.46142	6.37824	5.55512	6.0786	6.57209	11.0059	10.1255	9.27665	10.7172	10.6072	9.29419	8.88819	hsa-miR-503-5p	hsa-miR-424-5p	hsa-miR-15a-5p	hsa-miR-16-5p	hsa-miR-497-5p
ASCRP002704	0.0302719	0.121274	3.8885	down	hsa_circRNA_102385	hsa_circ_0047958	exonic	chr18	+	72342922	72353078	uc002llw.2	ZNF407	ATGTCTGTGGGTTATGAGTGCCAGTGAGCCGCCTTAGATAGAAGCA	460	802.25	6.9955	8.95471	274	80.3333	115.667	84.1667	124.167	2081.67	901.833	1499.5	688	691.5	638.333	394.333	7.83325	5.26463	6.2482	5.38202	7.04106	10.2038	9.59748	8.70664	9.14342	9.18673	8.70526	8.38872	hsa-miR-30e-3p	hsa-miR-329-5p	hsa-miR-20a-5p	hsa-miR-30a-3p	hsa-miR-20b-5p
ASCRP002711	0.00306128	0.0568103	2.24018	down	hsa_circRNA_102392	hsa_circ_0048009	exonic	chr18	+	76886266	77067234	uc002lmv.1	ATP9B	CCCGGATGAGGGATTTGTCTTGGCTGTTACTATGACACGGGAAGCA	148.194	345.583	6.60666	7.77028	177	100.833	130.5	95.1667	102	283.667	202.333	483.667	452.833	457	181.833	295.833	6.89953	6.39951	6.70141	6.18102	6.34521	7.11329	7.26021	7.5224	8.51139	8.56574	7.02864	7.73329	hsa-miR-485-3p	hsa-miR-23b-5p	hsa-miR-888-3p	hsa-miR-1264	hsa-miR-764
ASCRP002734	0.0236367	0.107609	3.81095	down	hsa_circRNA_102415	hsa_circ_0007376	exonic	chr19	-	4101016	4101278	uc002lzj.3	MAP2K2	CTACATGGCTGTTCTCCGGGGCTTGGCGTACCTCCGAGAGAAGCAC	466.111	2563.86	8.28815	10.2183	964.667	116.333	192	115.667	192.333	1215.67	655.167	4059.33	4399	4553.67	535.667	1180.33	9.94727	7.02061	7.84866	7.02637	8.49795	9.38807	9.14119	10.05	11.6216	11.6553	8.46522	10.3764	hsa-miR-571	hsa-miR-224-5p	hsa-miR-485-3p	hsa-miR-520f-3p	hsa-miR-342-3p
ASCRP002764	0.0278814	0.117321	9.96373	down	hsa_circRNA_102445	hsa_circ_0004552	exonic	chr19	+	11015626	11019883	uc002mpz.3	CARM1	TCAAGGACAAGATGAAGATGTGTGTGTCTTTAAGTGCTCAGTGTCC	5620.28	17068.2	9.71245	13.0291	4103.83	104	267.333	99.6667	493	28653.8	13283.2	25492	23567.7	24190.8	11536.2	4339.17	11.947	6.45727	8.62429	6.29937	10.965	13.9818	12.832	13.0542	13.705	13.7207	12.5893	12.2736	hsa-miR-644a	hsa-miR-572	hsa-miR-19b-2-5p	hsa-miR-19b-1-5p	hsa-miR-548a-3p
ASCRP002765	0.00149316	0.0436733	5.43576	down	hsa_circRNA_102446	hsa_circ_0049356	exonic	chr19	+	11024552	11027453	uc002mqa.3	CARM1	AGCCTGTGGTGGTCTTGGTGAAGAGTAACAACCTGACGGACCGCAT	2273.06	17606.9	10.7937	13.2361	7759	267.667	1831.83	225.333	803.167	2751.33	17206.3	27353.7	17256.7	18173	13831.5	11820.2	12.6133	9.40662	11.4026	9.09623	11.6761	10.567	13.3147	13.1886	13.3905	13.3915	12.8199	13.3115	hsa-miR-377-5p	hsa-miR-658	hsa-miR-889-5p	hsa-miR-23b-5p	hsa-let-7i-5p
ASCRP002787	0.0464027	0.149928	3.78349	down	hsa_circRNA_102470	hsa_circ_0049888	exonic	chr19	-	16547747	16548676	uc002ndx.3	EPS15L1	GGCTGTGAGGGGTTTCTATGTTGCACTGAGACTGGTGGCCTGTGCA	448.5	1242.97	7.72926	9.64898	644.667	84.3333	180.833	75.5	223.5	1482.17	940.5	2346.17	1131	1102.33	770.5	1167.33	9.36056	5.72843	7.67038	4.9082	8.95733	9.75066	9.67082	9.25262	9.84829	9.82794	8.95217	10.342	hsa-miR-138-5p	hsa-miR-570-5p	hsa-let-7g-3p	hsa-miR-372-5p	hsa-miR-588
ASCRP002823	0.0114602	0.0888083	9.68267	down	hsa_circRNA_102509	hsa_circ_0006446	exonic	chr19	+	34685382	34687668	uc002nva.4	LSM14A	GGTGCTGTTGGTGTTGTTCGATCCTTTGGTACAGAAGACAGACCGA	2613.56	11777.7	9.32951	12.6049	2167.17	115.167	247.167	104	335.5	12712.3	16169.8	17930	10360.8	10920.5	11523.5	3761.33	11.1876	6.86611	8.43568	6.39744	10.1214	12.9689	13.1914	12.1343	12.8177	12.8328	12.5713	12.082	hsa-miR-516a-5p	hsa-miR-526b-5p	hsa-miR-608	hsa-miR-876-3p	hsa-miR-193a-5p
ASCRP002848	0.0499415	0.156226	2.87771	down	hsa_circRNA_102535	hsa_circ_0008354	exonic	chr19	+	34981280	34986676	uc002nvm.3	WTIP	CCACTGTGAGGCATTTGCATCAAGTGTGGGCTTGGCATCTACGGAG	202.444	779.611	7.02495	8.54987	397.5	103	116.667	107.667	124.5	365.333	223.167	687.167	1640	1559.67	201.5	366.167	8.53403	6.45046	6.31629	6.30366	7.04136	7.50389	7.40462	7.86394	10.3506	10.3066	7.14694	8.22652	hsa-miR-221-5p	hsa-miR-431-5p	hsa-miR-602	hsa-miR-662	hsa-miR-661
ASCRP002910	0.0396928	0.138151	2.22904	down	hsa_circRNA_102597	hsa_circ_0052130	exonic	chr19	+	54417753	54418759	uc002qcr.2	CACNG7	ATACTATCGGGTCGGGAGAAAGGTCGCTGTGTGGCCTCAGAATATT	132.306	164.306	5.48976	6.64618	102.667	67.6667	95.1667	73.5	82.8333	372	159.667	191.833	186	187.167	143.667	117.5	5.59079	4.70844	5.21158	4.67572	5.20833	7.54372	6.7428	6.45297	7.17305	7.23523	6.54305	5.73001	hsa-miR-485-5p	hsa-miR-377-5p	hsa-miR-608	hsa-miR-591	hsa-miR-452-5p
ASCRP002915	0.0206371	0.104826	8.33766	down	hsa_circRNA_102602	hsa_circ_0052318	exonic	chr19	-	58436990	58439415	uc002qqs.1	ZNF418	AGAGGAATTGGTTGTTGGTGTGGATCAGAAGATGAGGAGGCACCTT	1819.36	5852.61	8.55181	11.6115	1152.17	91.5	197.833	98.6667	244	9132	6719.5	11258.7	5361.83	5968.67	4190.83	1616.17	10.1745	5.78459	7.92149	5.63477	9.17726	12.6182	12.0389	11.7061	11.8708	11.9946	11.1874	10.871	hsa-miR-199b-5p	hsa-miR-199a-5p	hsa-miR-188-3p	hsa-miR-155-3p	hsa-miR-543
ASCRP002941	0.00823077	0.0778059	2.34517	down	hsa_circRNA_102628	hsa_circ_0052767	exonic	chr2	-	15601324	15651474	uc002rcc.1	NBAS	TTTGCTGCCCGAAGCTTGACTTTTACTTGTTGGTGGATGTGAAACT	105.083	164.083	5.41448	6.64417	102.333	82.6667	80.3333	91.1667	80.3333	193.667	188.167	194.667	169.333	169.5	159.167	103.667	5.58923	5.44287	4.4388	5.40572	5.15171	6.45852	7.07975	6.46567	7.03568	7.07867	6.77838	5.42686	hsa-miR-136-5p	hsa-miR-670-3p	hsa-miR-578	hsa-miR-519d-5p	hsa-miR-138-2-3p
ASCRP002944	0.00740126	0.075442	6.63935	down	hsa_circRNA_102631	hsa_circ_0005556	exonic	chr2	-	15693549	15698758	uc002rcc.1	NBAS	AAGATCAGTGTGTGGAAATCAGCCTAGAGGCAACCAAAAACATGGT	542.667	1378.42	6.92241	9.65345	276.667	82.8333	118.667	83.3333	91	2603.5	1908.83	2549.33	881.833	916.833	1372	641.667	7.80823	5.48657	6.34278	5.48357	5.91952	10.4938	10.5177	9.35484	9.52309	9.57048	9.61471	9.33988	hsa-miR-105-5p	hsa-miR-18a-5p	hsa-miR-455-3p	hsa-miR-624-5p	hsa-miR-7-2-3p
ASCRP002988	4.63565e-05	0.0089468	4.12689	down	hsa_circRNA_102676	hsa_circ_0053936	exonic	chr2	+	33540210	33540336	uc002rou.3	LTBP1	ACGTGTGAAGATATTAATGAATGTGAACATCCAGGGCTCTGTGGTC	83.6111	199.306	4.93562	6.98067	98	71.5	97.5	77.1667	73.1667	84.3333	201.167	207	242.333	238.833	172.667	133.833	5.44765	4.67399	5.30773	4.90789	4.64497	4.63144	7.24606	6.52835	7.58194	7.61914	6.93053	5.978	hsa-miR-548b-3p	hsa-miR-186-5p	hsa-miR-370-3p	hsa-miR-221-5p	hsa-miR-452-3p
ASCRP003016	2.80532e-06	0.0019165	19.634	down	hsa_circRNA_102704	hsa_circ_0054254	exonic	chr2	+	42543101	42544664	uc010faq.3	EML4	ATAGCAGATATGGAAGGTGCACTGTGGTTTGTTCTGGATGCAGAAA	106.222	1260.81	5.34319	9.63847	201.333	75.8333	90.6667	72.6667	80	116.833	1291	1713.67	1506.17	1488.17	997.667	568.167	7.16291	4.81633	5.03143	4.65005	4.98628	5.41214	10.0714	8.89299	10.26	10.2637	9.2552	9.08762	hsa-miR-708-3p	hsa-miR-376c-3p	hsa-miR-211-3p	hsa-miR-18b-5p	hsa-miR-513a-5p
ASCRP003040	0.0176688	0.0987476	4.1374	down	hsa_circRNA_102728	hsa_circ_0006110	exonic	chr2	-	61456682	61459667	uc002sbe.3	USP34	AATGGAAGATGGTGGTTTTTAGATCGTATGGCTGATGACGACTGGT	445.111	764.639	6.89536	8.94409	387	79.8333	114.833	83.6667	108.5	1896.83	886.333	1152.17	597.167	684.667	720.667	546.833	8.46068	5.16866	6.20889	5.53078	6.54469	9.45847	9.5884	8.09643	8.93262	9.17369	8.86074	9.01264	hsa-miR-105-5p	hsa-miR-143-3p	hsa-miR-490-5p	hsa-let-7g-3p	hsa-miR-588
ASCRP003052	0.00397837	0.060008	2.65361	down	hsa_circRNA_102740	hsa_circ_0007387	exonic	chr2	-	63631182	63667005	uc002sch.3	WDPCP	TGTGCTGTTGTTTAAACTAGCTCCTTTTTGGTTCAGGTGTGCTGGT	114.833	197	5.46519	6.87314	120.667	81.3333	82	96.6667	79	229.333	171	352.333	193.667	176	147.333	141.667	6.04198	5.3236	4.46953	5.33331	4.87747	6.74522	6.91413	7.20923	7.23512	7.14658	6.61205	6.12174	hsa-miR-30a-3p	hsa-miR-30e-3p	hsa-miR-30d-3p	hsa-miR-34b-3p	hsa-miR-15b-5p
ASCRP003085	0.015749	0.0943452	9.22189	down	hsa_circRNA_102774	hsa_circ_0055412	exonic	chr2	-	85625142	85626408	uc010fgj.1	CAPG	ATCTGGAAGGAACATCTTCGCCTGGTGTGGTGGAAAGTCCAACATC	1491.69	4607.42	7.96202	11.1671	847.5	88.3333	136.167	83.3333	144.5	7650.33	3329.33	6457.33	7525.33	6865.17	2414.33	1053	9.75151	5.72211	6.7918	5.69325	7.62777	12.1857	11.1793	10.809	12.2486	12.1799	10.4046	10.1811	hsa-miR-661	hsa-miR-612	hsa-miR-146b-3p	hsa-miR-484	hsa-miR-762
ASCRP003230	0.0055215	0.06839	2.76244	down	hsa_circRNA_102922	hsa_circ_0058429	exonic	chr2	+	223386485	223389752	uc010zlp.2	SGPP2	TACGGTCCTGTTGGTGATGTATATTGGCCAAGTGGCCAAGGATGTC	109.972	173.611	5.20516	6.6711	98.6667	71	80.1667	94.5	85.8333	229.667	195.333	314.333	118.667	133.667	167	112.667	5.49089	4.50974	4.44345	4.75708	5.28996	6.73985	7.13412	7.09292	6.55124	6.76678	6.83357	5.64796	hsa-miR-587	hsa-miR-432-3p	hsa-miR-149-3p	hsa-miR-145-5p	hsa-miR-93-3p
ASCRP003252	0.0367403	0.133455	2.78124	down	hsa_circRNA_102945	hsa_circ_0058698	exonic	chr2	+	232995328	233001429	uc002vso.3	DIS3L2	TTGCCCTGGGGAAGAGAGGATGGTGATGCACCGGTTACAAAAGATG	235.5	338.889	6.27692	7.75265	162	83.5	100.5	90.6667	95.6667	880.667	263.333	442	426.167	441	252.333	208.5	6.70378	5.18017	5.49568	5.53544	5.88483	8.86159	7.70792	7.42315	8.4211	8.52315	7.50297	6.9376	hsa-miR-148a-5p	hsa-miR-323a-5p	hsa-miR-153-5p	hsa-miR-515-5p	hsa-miR-876-5p
ASCRP003285	0.0192821	0.103882	4.80928	down	hsa_circRNA_102978	hsa_circ_0004525	exonic	chr20	+	398169	398574	uc010zpl.1	RBCK1	ATGCTGGAAGGCTGTGGGTGAGCGTGGAGGATGCTCAGATGCACAC	457.611	938.028	6.93035	9.19618	201.333	77.3333	128.167	95.3333	130.5	2113	964.5	1245.5	1146.5	1174.17	704.5	393	7.15702	5.1784	6.68183	5.13473	7.20517	10.225	9.69561	8.48167	9.8527	9.92869	8.83615	8.38223	hsa-miR-1301-3p	hsa-miR-296-3p	hsa-miR-504-3p	hsa-miR-106b-3p	hsa-miR-526b-5p
ASCRP003286	0.0277407	0.117173	3.86599	down	hsa_circRNA_102979	hsa_circ_0059151	exonic	chr20	+	398169	409233	uc010zpm.1	RBCK1	GATGCTGAAGGCTGTGGGTGAGCGTGGAGGATGCTCAGATGCACAC	385.111	708.056	6.89337	8.8442	187	80.3333	147	75.5	126.5	1694.33	737.333	1001.67	769.5	798.667	586.833	354.333	7.02249	5.31496	6.93642	4.97139	7.16654	9.9484	9.31082	8.25858	9.32216	9.4105	8.59874	8.16441	hsa-miR-502-5p	hsa-miR-133a-5p	hsa-miR-637	hsa-miR-1301-3p	hsa-miR-125a-3p
ASCRP003309	0.0121539	0.0890133	4.18759	down	hsa_circRNA_103003	hsa_circ_0059545	exonic	chr20	+	18523662	18531819	uc002wqz.2	SEC23B	TTGTCATTTATCTTGGTGAGTTGGGCAGATGTACAGAGTCAGCTCA	173.861	290.25	5.40383	7.46995	98	74	81.3333	70.6667	73.5	645.667	297.833	517.833	267.167	264.5	243.667	150.5	5.42228	4.70874	4.4846	4.47635	4.84445	8.48657	7.91423	7.59362	7.73892	7.77839	7.48188	6.31267	hsa-miR-651-3p	hsa-miR-193a-5p	hsa-miR-762	hsa-miR-433-3p	hsa-miR-296-5p
ASCRP003318	0.00026796	0.0235074	3.92212	down	hsa_circRNA_103012	hsa_circ_0059702	exonic	chr20	+	30142548	30149539	uc002wwc.3	HM13	AAGCATGCTCAGTGGTGTTTCCCCAGGATCTGCTGGAGAAAGGCCT	175.028	685.25	6.78287	8.7545	190.167	94.6667	187.333	93.1667	110.167	374.667	785.667	1220	483.667	492.5	691.333	438.333	7.0492	6.14804	7.77995	5.67574	6.50531	7.53898	9.38526	8.4611	8.61584	8.68167	8.79056	8.59257	hsa-miR-320a	hsa-miR-320b	hsa-miR-320c	hsa-miR-338-3p	hsa-miR-138-5p
ASCRP003340	0.0144615	0.0936185	2.9075	down	hsa_circRNA_103034	hsa_circ_0059998	exonic	chr20	-	33356266	33356389	uc010gew.1	NCOA6	AGTGGTCCAGGGGAAGGTGCTATTAACCTGGCTTTGGCTCAGAACC	108.611	266.278	5.60886	7.14864	139.333	77.6667	100.5	80.1667	87.8333	166.167	131.5	222.167	479.667	482.333	126.333	155.667	6.381	5.06835	5.35251	5.11771	5.56611	6.16746	6.34765	6.65543	8.60184	8.65339	6.2788	6.35473	hsa-miR-205-5p	hsa-miR-605-5p	hsa-miR-671-3p	hsa-miR-145-5p	hsa-miR-130a-5p
ASCRP003386	0.00175317	0.0469948	11.038	down	hsa_circRNA_103082	hsa_circ_0060828	exonic	chr20	-	48744511	48760158	uc002xvf.3	TMEM189-UBE2V1	ATCACCACAGGCAAGCGCCTCCAGGAGTGGTGCTCTGTGATCCTGT	441.944	3992.5	7.76092	11.2253	1829.5	102.667	273.5	89.3333	179.333	177.333	3741.33	4545.33	4898.5	4871.17	3203.67	2695	10.8831	6.34829	8.68139	5.9775	8.38533	6.28988	11.3104	10.2227	11.7501	11.7239	10.793	11.5519	hsa-miR-503-5p	hsa-miR-296-3p	hsa-miR-298	hsa-miR-15a-3p	hsa-miR-210-5p
ASCRP003389	0.022784	0.105875	4.71983	down	hsa_circRNA_103085	hsa_circ_0004207	exonic	chr20	-	50290691	50292747	uc002xwg.1	ATP9A	ACATCATCCCCATTAGGTACTGTTGTGGGTGTTGTTCTTTACACTG	655.333	1324.31	7.35088	9.58961	332	95	125.5	89.8333	116.667	3173	1098.17	1986.67	1805.67	1745.33	888.167	421.833	8.17406	5.99432	6.5016	5.79859	6.85012	10.7866	9.87197	9.08958	10.4722	10.4267	9.13127	8.54597	hsa-miR-106b-5p	hsa-miR-20b-5p	hsa-miR-17-5p	hsa-miR-20a-5p	hsa-miR-106a-5p
ASCRP003440	0.0108318	0.0881008	4.79282	down	hsa_circRNA_103137	hsa_circ_0061817	exonic	chr21	-	43334706	43342194	uc002yzv.3	C2CD2	GGTGCCTCAGGTGGTGGTCTGTCACGTGGTGGGCCAGGCTATTCAG	4870.86	25046.9	11.499	13.7599	8439.33	292.5	2409.67	235.5	1287.5	16560.7	21482.7	40148.2	28688.7	29268	17468.8	13225	12.8329	9.58943	11.776	9.12717	12.3337	13.3348	13.6998	14.053	14.0585	13.9956	13.3189	13.4335	hsa-miR-497-5p	hsa-miR-487b-3p	hsa-miR-25-3p	hsa-miR-92a-3p	hsa-miR-92b-3p
ASCRP003463	0.0449032	0.148396	2.90088	down	hsa_circRNA_103162	hsa_circ_0062317	exonic	chr22	+	20754921	20755662	uc002zsg.3	ZNF74	CCCTGTCCAGGAATCGGTGAGTTTCAAGGATGTGGCTGTGGACTTC	257.417	414.611	6.67907	8.21556	217.833	77.3333	114	86	142.5	906.833	369.167	377.333	422.167	412	330.5	576.5	7.33202	5.06374	6.12108	5.091	7.56497	8.90161	8.22598	7.27456	8.41244	8.41092	7.8572	9.11226	hsa-miR-326	hsa-miR-637	hsa-miR-617	hsa-miR-365b-5p	hsa-miR-660-3p
ASCRP003503	0.00251704	0.0525646	2.82574	down	hsa_circRNA_103205	hsa_circ_0008832	exonic	chr22	+	32874967	32875262	uc003amq.3	FBXO7	GGTGTTTGGAATGACGACAGTATGTTCTAATACCCGATTTACAATT	396	2444.31	8.80218	10.3008	584.833	253	171.167	333.667	178.167	855.167	2852.33	6348.17	1356.17	1594.5	1745	769.667	9.18247	9.27693	7.55497	9.6832	8.28534	8.83018	10.9944	10.755	10.0997	10.335	9.934	9.68671	hsa-miR-516b-5p	hsa-miR-21-3p	hsa-miR-432-5p	hsa-miR-362-5p	hsa-miR-337-3p
ASCRP003509	0.0230125	0.105875	9.05242	down	hsa_circRNA_103211	hsa_circ_0063158	exonic	chr22	-	36872779	36872903	uc003apk.1	TXN2	AGACCTCGCCATTGAGTATGAGGTGGTGTGGACCCTGCAAGATCCT	2215.25	7115.22	8.67133	11.8496	1286.17	89.3333	227	81.6667	234.833	11372.5	5491.5	10510	10442.2	10384.8	4111.83	1751	10.3381	5.89505	8.26099	5.50821	9.07816	12.9475	11.7458	11.5951	12.7658	12.8145	11.1713	11.0054	hsa-miR-197-3p	hsa-miR-212-5p	hsa-miR-588	hsa-miR-487b-5p	hsa-miR-147a
ASCRP003577	0.027422	0.116876	2.69554	down	hsa_circRNA_103279	hsa_circ_0008027	exonic	chr3	+	9792628	9793633	uc003bsh.3	OGG1	GCCCTGGCTGGTGGAGGGAGCAAAGTCCTGCACACTGGAGTGGTGT	366.667	1275.83	8.06522	9.49579	712.5	117.167	206	109.5	184.333	870.5	544.5	2500.5	1566.33	1624.33	485.833	933.5	9.52661	6.86817	7.99916	6.73217	8.41509	8.85012	8.83295	9.34324	10.2274	10.2404	8.33915	9.99161	hsa-miR-449c-3p	hsa-miR-143-5p	hsa-miR-149-5p	hsa-miR-671-5p	hsa-miR-92a-2-5p
ASCRP003597	0.00386151	0.0598502	2.10776	down	hsa_circRNA_103299	hsa_circ_0064455	exonic	chr3	+	15057658	15076316	uc003bzi.3	NR2C2	ATCCAGGAAGATTGTCACGGATTCTGCCTCTGTGGAGCGTTTACTG	87	129.389	5.08706	6.16277	86.3333	79	93.5	76.6667	76.8333	109.667	107.333	129.833	164.5	164.5	107.333	102.833	4.99134	5.10977	5.26996	4.89989	4.97358	5.27779	5.88899	5.80075	6.99903	7.04134	5.84471	5.40176	hsa-miR-888-3p	hsa-miR-138-5p	hsa-miR-182-5p	hsa-miR-373-3p	hsa-miR-29b-2-5p
ASCRP003659	0.0109796	0.0882941	6.36308	down	hsa_circRNA_103361	hsa_circ_0001296	exonic	chr3	-	47719687	47727660	uc003crq.2	SMARCC1	GTGTGTGCTGTGATGAGGAAGATGAAGATCCTGCCAAAGGTGATCA	7437.31	34802.2	11.6604	14.3301	10052	276.167	1305.67	236	2118	30636	33946.3	49419.3	41120	38495	29920.2	15912.7	13.1688	9.50033	10.953	9.20259	12.9503	14.1873	14.2694	14.3991	14.7537	14.5427	14.1996	13.8161	hsa-miR-449c-3p	hsa-miR-582-5p	hsa-miR-509-3p	hsa-miR-510-5p	hsa-miR-369-5p
ASCRP003705	0.000781889	0.03549	2.03534	down	hsa_circRNA_103407	hsa_circ_0007761	exonic	chr3	+	63898263	63898901	uc003dlv.3	ATXN7	AAGTCATGGGGCTCTGTCGGGAAGGAGCGGAAAGAATGTCGGAGCG	143.278	302.667	6.62192	7.64719	169.833	104.167	145.667	106.333	109	224.667	313.833	360.833	282.5	347.333	288.167	223.333	6.83062	6.41008	7.06331	6.28627	6.43411	6.7071	7.97201	7.16517	7.83761	8.14624	7.6935	7.0686	hsa-miR-579-5p	hsa-miR-612	hsa-miR-338-3p	hsa-miR-604	hsa-miR-598-3p
ASCRP003726	0.0189908	0.102956	3.74911	down	hsa_circRNA_103428	hsa_circ_0004639	exonic	chr3	+	110830876	110841085	uc003dxt.2	PVRL3	TCAAATCTGTGTGGAGCAGGTGCCTTAGCTGGACCAATTATTGTGG	322.75	562.639	6.57195	8.47849	188.667	82.1667	115.667	77.3333	98.3333	1374.33	517.667	960.333	573	571.5	419.833	333.5	7.02612	5.47706	6.11119	5.15787	6.04429	9.61513	8.74816	8.20352	8.86473	8.90352	8.14702	8.00401	hsa-miR-608	hsa-miR-647	hsa-miR-579-3p	hsa-miR-613	hsa-miR-186-5p
ASCRP003742	0.0380073	0.135174	4.89624	down	hsa_circRNA_103444	hsa_circ_0008797	exonic	chr3	-	119582265	119624699	uc003edn.3	GSK3B	ACCACTCAAGATGTATGGTCTGCTGGCTGTGTGTTGGCTGAGCTGT	3342.64	11571.2	10.1651	12.4567	3378.17	167.333	265.333	151.333	543	15550.7	7097	13419.2	20648	19461	5632.17	3170	11.8048	8.21794	8.60223	8.02563	11.0955	13.2442	12.1099	12.0673	13.584	13.5238	11.6602	11.7952	hsa-miR-508-5p	hsa-miR-500a-5p	hsa-miR-7-5p	hsa-miR-29a-5p	hsa-miR-623
ASCRP003745	0.00460157	0.0632251	2.20823	down	hsa_circRNA_103447	hsa_circ_0067013	exonic	chr3	+	122808014	122811289	uc003egc.2	PDIA5	TGGACTGTGGGTGGTCCTGCCATCATGGCTGTCCTCTGCAAAGGTC	180.5	373.972	6.79321	7.93609	165.833	88.5	150.5	102.167	120	456	410.833	575.5	298	334	324.167	301.333	6.78238	5.93502	7.11653	6.04265	7.00188	7.88077	8.36355	7.63169	7.88616	8.11087	7.83969	7.78461	hsa-miR-661	hsa-miR-624-5p	hsa-miR-22-3p	hsa-miR-770-5p	hsa-miR-376a-5p
ASCRP003746	0.00504801	0.0668172	5.73741	down	hsa_circRNA_103448	hsa_circ_0067029	exonic	chr3	+	122842912	122843190	uc003egc.2	PDIA5	GGCTGAAGAAGTGCTGGCCGGGATGAATGTCTACTCCTCTGAATTT	156.5	831.667	6.07627	8.59666	210	76.8333	94.6667	96.3333	101.333	359.833	248	1231.33	1383	1616.67	216.333	294.667	7.26	4.98415	5.24124	5.24888	6.23597	7.48735	7.59327	8.46839	10.1384	10.3491	7.28769	7.74315	hsa-miR-491-5p	hsa-miR-607	hsa-miR-373-5p	hsa-miR-92a-2-5p	hsa-miR-671-5p
ASCRP003752	0.0230246	0.105875	2.2187	down	hsa_circRNA_103454	hsa_circ_0067103	exonic	chr3	-	125032151	125032500	uc003ehx.4	ZNF148	TAATGTCCCTGCAGTTATACTTAAGCATGAACATTGACGACAAACT	195.333	532.083	7.21464	8.36435	178	143	117.333	125.5	123.833	484.333	279.5	700.333	876.667	729.667	221.167	385.167	6.91324	7.69492	6.34387	7.31835	7.01498	8.00247	7.80998	7.8896	9.52451	9.27377	7.33616	8.35209	hsa-miR-591	hsa-miR-7-5p	hsa-miR-660-5p	hsa-miR-144-5p	hsa-miR-452-3p
ASCRP003754	0.0105814	0.0881008	3.56518	down	hsa_circRNA_103456	hsa_circ_0067127	exonic	chr3	-	125843206	125856803	uc003eim.1	ALDH1L1	AAAGGTGTGGTTAACGTCCTCCCAGGATCTGGCTGGTGGAGGAAGT	338.389	1010.17	7.39006	9.22403	294.333	96.6667	186.333	108.667	112.333	1232	695	1645.67	1314.17	1387	614.5	404.667	7.95057	6.1458	7.72099	6.35123	6.75184	9.41992	9.1555	8.83042	10.0687	10.1734	8.65804	8.45814	hsa-miR-141-5p	hsa-miR-486-5p	hsa-miR-186-3p	hsa-miR-647	hsa-miR-212-5p
ASCRP003796	0.0119036	0.0890133	2.20983	down	hsa_circRNA_103498	hsa_circ_0008184	exonic	chr3	+	155628480	155643155	uc003faq.3	GMPS	AGGTGTGCAGGCATAGCAAATGAATCTAAAAAGTTATATGGAGCAC	135.889	203.111	5.8462	6.99014	121.833	78.5	102.833	77	88	347.167	214.333	338.667	159.833	161.667	188.5	155.667	6.02253	5.19362	5.6691	5.07229	5.69783	7.42183	7.35504	7.17031	6.96275	7.01169	7.08769	6.35333	hsa-miR-877-3p	hsa-miR-92a-2-5p	hsa-miR-659-3p	hsa-miR-19b-1-5p	hsa-miR-376b-3p
ASCRP003839	0.0113664	0.0887429	2.01967	down	hsa_circRNA_103541	hsa_circ_0068462	exonic	chr3	+	186504290	186505053	uc003fqs.3	EIF4A2	TTCTGCTCTGGTTGTGTTGCTTTCTGCCACAATGCCAACTGATGTG	162.111	323.75	6.61208	7.6262	196.667	95	143.333	89	115.167	333.5	378.167	589.333	194.667	206.333	325.5	248.5	7.10436	5.93221	7.01938	5.60236	6.6578	7.35636	8.26893	7.71632	7.23255	7.39408	7.83832	7.30698	hsa-miR-224-5p	hsa-miR-668-5p	hsa-miR-520h	hsa-miR-520g-3p	hsa-miR-548a-3p
ASCRP003852	0.0236406	0.107609	2.54619	down	hsa_circRNA_103554	hsa_circ_0068606	exonic	chr3	-	195780288	195803993	uc003fvz.4	TFRC	ATCGTGTCATGAGAGTTCTTCTGTGTGGCAGTTCAGAATGATGGAT	121.556	153.806	5.16846	6.5168	89.8333	70.3333	81.1667	80.3333	78.3333	329.333	174.167	225.5	135.333	139	146.5	102.333	5.26292	4.52257	4.4698	4.5081	4.91229	7.33507	6.92763	6.67742	6.72477	6.80603	6.56087	5.40409	hsa-miR-1301-3p	hsa-miR-22-5p	hsa-miR-874-5p	hsa-miR-218-2-3p	hsa-miR-145-5p
ASCRP003855	0.019614	0.104826	2.05726	down	hsa_circRNA_103557	hsa_circ_0068631	exonic	chr3	-	195802029	195803993	uc003fvz.4	TFRC	CTTTTTCTTGATTGGTTCTTCTGTGTGGCAGTTCAGAATGATGGAT	108.333	125.556	5.18364	6.22437	86.5	72.5	82.3333	78.5	88.3333	241.833	143	156.333	106.333	98.1667	124.333	125.167	5.18511	4.53239	4.63135	4.52073	5.41204	6.82025	6.51195	6.12996	6.38376	6.3523	6.17267	5.79558	hsa-miR-22-5p	hsa-miR-218-2-3p	hsa-miR-544a	hsa-miR-758-3p	hsa-miR-615-3p
ASCRP003856	0.00745405	0.075442	5.96448	down	hsa_circRNA_103558	hsa_circ_0068641	exonic	chr3	-	196050614	196051311	uc003fwj.3	TM4SF19	CAAGGAGTGGGTGCTTACTGCTCTGTTGTCAGGTGGCCTGGCTTTA	358.167	1415.92	7.21918	9.79558	248.5	77.6667	160.667	89.1667	184.667	1388.33	1391.5	1889.33	1608.67	1886.83	1058.17	661	7.61964	5.13363	7.38792	5.16939	8.37345	9.63106	10.1537	9.031	10.34	10.5292	9.32175	9.39777	hsa-miR-665	hsa-miR-485-5p	hsa-miR-765	hsa-miR-539-3p	hsa-miR-100-3p
ASCRP003916	0.001013	0.0359869	2.6188	down	hsa_circRNA_103621	hsa_circ_0001402	exonic	chr4	+	38091552	38104778	uc010ifd.3	TBC1D1	ATGCGATTCTTATTGACCTTGATTATTCAGAGCTGGGAGAGCTTCC	125.278	236.028	5.87637	7.26528	148	86.5	97	79.8333	90	250.333	220.333	353	235.5	220.333	193	194	6.52992	5.71289	5.38612	5.09404	5.63866	6.89662	7.40376	7.20676	7.52461	7.49638	7.13999	6.82017	hsa-miR-891a-3p	hsa-miR-204-3p	hsa-miR-582-3p	hsa-miR-328-5p	hsa-miR-603
ASCRP003925	0.0263319	0.114166	3.73425	down	hsa_circRNA_103630	hsa_circ_0069570	exonic	chr4	-	41145003	41145159	uc003gvl.3	APBB2	TAATTTAAGCAAAATCAGGTTGGAGTTGCTGTGGGTGAGCTGCTGT	273.389	454.444	6.27927	8.18009	159.167	73.6667	111.833	81.3333	96.8333	1117.5	447	473	623	606.333	346.333	231	6.66605	4.78187	6.07246	4.91949	6.01235	9.22337	8.50159	7.49999	9.00035	8.98643	7.91743	7.17473	hsa-miR-208a-5p	hsa-miR-545-3p	hsa-miR-612	hsa-miR-545-5p	hsa-miR-212-5p
ASCRP003968	0.0165317	0.0962966	7.93972	down	hsa_circRNA_103674	hsa_circ_0070113	exonic	chr4	+	79186178	79188586	uc003hkw.3	FRAS1	AAAGTGGAGTGTGCCCGGGATGAGACTGTAGTCCGAGTCCCTGGAA	1211.28	3395.19	8.00428	10.9934	990	87.6667	131.667	87.3333	188.833	5782.17	3474.33	6133.67	3016.17	3185.17	2454.5	2107.33	9.98068	5.58022	6.78952	5.46842	8.46907	11.7378	11.2293	10.7007	11.1598	11.2074	10.4304	11.2326	hsa-miR-103a-3p	hsa-miR-107	hsa-miR-615-3p	hsa-miR-486-3p	hsa-miR-301a-5p
ASCRP003987	1.02597e-06	0.00148509	4.9161	down	hsa_circRNA_103693	hsa_circ_0070391	exonic	chr4	-	88099628	88106951	uc003hql.1	KLHL8	AATCTCTGTGGAAGGTTGGCTCAAAGCTAATCTCTTGTCACAAGCT	85.0278	243.111	4.95816	7.25567	87.5	72	90.8333	83.8333	75.1667	100.833	280.5	330.667	204	223	263.333	157.167	5.05283	4.86295	4.9976	4.94544	4.78383	5.10631	7.79441	7.01235	7.30135	7.51088	7.57934	6.33572	hsa-miR-545-5p	hsa-miR-1264	hsa-miR-30d-3p	hsa-miR-205-3p	hsa-miR-30a-3p
ASCRP004014	0.0255239	0.112468	6.37584	down	hsa_circRNA_103723	hsa_circ_0070659	exonic	chr4	+	110580166	110581521	uc010imf.2	CCDC109B	TTCACAGCAGGTTTTGCGTGTGAAGCTGTGTGGAAATGTGAAATAC	574.5	1108.81	6.70885	9.38147	328.333	74.5	90	75.6667	123.333	2755.17	907.5	1371.5	1701.83	1529	722.833	420.167	8.14302	4.83676	5.03691	4.63185	7.03601	10.5686	9.61742	8.58119	10.39	10.2891	8.86531	8.54579	hsa-miR-134-5p	hsa-miR-891a-3p	hsa-miR-335-3p	hsa-miR-142-3p	hsa-miR-17-3p
ASCRP004040	0.0489367	0.154832	3.96906	down	hsa_circRNA_103749	hsa_circ_0005480	exonic	chr4	+	151023629	151023964	uc003ilm.4	DCLK2	ATGGAAAGCAGGTGAGAGTTACGTGTGTGCATCCAATGAACCATTT	888.444	1234.25	7.57226	9.56106	338	96.3333	120.5	93	127.167	4555.67	1332.67	1685.83	1470.33	1522.67	946.833	447.167	8.18788	6.21787	6.355	6.02467	7.22925	11.4189	10.1054	8.87462	10.2121	10.289	9.20785	8.67737	hsa-miR-27b-3p	hsa-miR-27a-3p	hsa-let-7i-5p	hsa-miR-650	hsa-miR-499a-5p
ASCRP004109	0.000140344	0.0156267	2.40206	down	hsa_circRNA_103819	hsa_circ_0072305	exonic	chr5	-	38496483	38530768	uc003jli.2	LIFR	AAATTCCAAATGGACTGACTGCATTGCACAGATGATGGATATTTAC	97.6667	158.889	5.37563	6.6399	95.5	78	97.3333	82	86.6667	146.5	181.333	197.833	142.5	137.667	163.833	130.167	5.33897	5.06413	5.37682	5.01264	5.50201	5.95923	7.01077	6.48243	6.80204	6.8056	6.81821	5.92037	hsa-miR-525-5p	hsa-miR-876-5p	hsa-miR-136-5p	hsa-miR-526b-5p	hsa-miR-515-5p
ASCRP004110	9.82847e-05	0.0118556	3.04725	down	hsa_circRNA_103820	hsa_circ_0072309	exonic	chr5	-	38523520	38530768	uc003jli.2	LIFR	CTCGTAAAATTAGACTGACTGCATTGCACAGATGATGGATATTTAC	109.194	225.194	5.60002	7.20752	101.167	78.1667	101	78.5	89.3333	207	248	294.5	202.5	207	222.167	177	5.60169	5.32938	5.53027	4.9839	5.59119	6.56366	7.62183	7.00377	7.29717	7.38274	7.32312	6.61649	hsa-miR-875-3p	hsa-miR-516b-5p	hsa-miR-525-5p	hsa-miR-515-5p	hsa-miR-520a-5p
ASCRP004126	7.61552e-05	0.0116051	2.25698	down	hsa_circRNA_103836	hsa_circ_0072437	exonic	chr5	+	50073902	50093067	uc003jon.4	PARP8	TATGCTTAGGGGAATATGGAGCCATTGATGATGTAGATATTGATCT	95.8889	149.639	5.35508	6.52947	100.833	79	87.5	84.8333	78.3333	144.833	141.5	202.333	132.333	131	135.833	154.833	5.52577	5.31023	4.82584	5.57205	4.94261	5.95398	6.48826	6.51319	6.68556	6.73404	6.40959	6.34619	hsa-miR-30a-3p	hsa-miR-30e-3p	hsa-miR-30d-3p	hsa-miR-301a-5p	hsa-miR-152-5p
ASCRP004162	0.0443505	0.147685	2.11409	down	hsa_circRNA_103881	hsa_circ_0072876	exonic	chr5	-	70493472	70500177	uc010iyn.3	GUSBP9	ATTTCATGACTAACCAGTGATGGTGATTGCTCACACCAAAGCCTTG	296.278	464.944	7.19451	8.27454	277.667	105.167	110.333	107.167	120.333	1057	368.833	800.833	433.833	432.833	312.167	441.167	7.8465	6.61437	6.0717	6.65408	6.86165	9.11873	8.22394	8.03705	8.45101	8.49415	7.80188	8.63923	hsa-miR-133a-3p	hsa-miR-133b	hsa-miR-371a-5p	hsa-miR-181b-3p	hsa-miR-632
ASCRP004168	0.00289338	0.0554723	2.96528	down	hsa_circRNA_103888	hsa_circ_0005777	exonic	chr5	+	73136304	73136585	uc003kcy.1	ARHGEF28	AGAAAAGAAGGTTGGTGATTTGGATATCAGCTATATTAATATAGAG	260.417	657.333	7.15863	8.72679	198.167	116	120.5	127.333	119.333	881.167	536.833	1068.17	777.333	698.5	464	399.167	7.13779	6.85618	6.43257	6.82053	6.84195	8.86275	8.79662	8.33558	9.34591	9.20169	8.26209	8.41889	hsa-miR-603	hsa-miR-607	hsa-miR-759	hsa-miR-15a-3p	hsa-miR-454-3p
ASCRP004181	0.0445861	0.147685	2.33989	down	hsa_circRNA_103901	hsa_circ_0004539	exonic	chr5	-	77805606	77806221	uc003kfo.3	LHFPL2	TTCAATGTCTGTGGGCTGTTGCAAGGAATTGCAGGTGAGGCCGCAG	148.5	196	5.65228	6.87872	118.167	74.6667	93.8333	72.5	82.5	449.333	236.167	334.667	142.333	143	200.5	119.333	5.95179	4.85605	5.13745	4.75343	5.36606	7.8489	7.51881	7.16035	6.79234	6.84636	7.19809	5.75639	hsa-miR-661	hsa-miR-642a-3p	hsa-miR-23a-5p	hsa-miR-92a-2-5p	hsa-miR-198
ASCRP004318	0.0421388	0.143434	2.98584	down	hsa_circRNA_104044	hsa_circ_0075447	exonic	chr6	-	1726649	1742820	uc003mtq.3	GMDS	AACTGAAGTGGCTATGTGGTTGATGTTGCAGAATGATGAGCCGGAG	382	641.667	7.14777	8.72591	173	96	200	92	92	1639	711	780	799	689.5	537	333.5	6.81146	6.34331	7.88154	6.06609	5.87174	9.91247	9.28225	8.00749	9.39339	9.17804	8.47359	8.02067	hsa-miR-188-3p	hsa-miR-335-3p	hsa-miR-580-5p	hsa-miR-659-5p	hsa-miR-139-5p
ASCRP004324	0.0204636	0.104826	6.74045	down	hsa_circRNA_104050	hsa_circ_0075504	exonic	chr6	-	3410421	3416089	uc003mvm.3	SLC22A23	TATGCTTTACTGGGATCTTGTGTGTGATAATGCCTGGAAGGTCCAT	435.667	692.417	5.86261	8.61546	119.5	72	93.5	66	74	2189	703	1052	894.5	794	521	190	5.97378	4.80449	4.96579	4.4499	4.73321	10.2485	9.25971	8.32155	9.55597	9.41022	8.41433	6.73094	hsa-miR-548b-3p	hsa-miR-383-5p	hsa-miR-648	hsa-miR-181c-5p	hsa-miR-500a-5p
ASCRP004372	0.0264252	0.114351	8.51804	down	hsa_circRNA_104099	hsa_circ_0076092	exonic	chr6	+	35195356	35201078	uc003okg.1	SCUBE3	ACATGCATCGATGTGGATGAGTGTGTGGAGGGGACTGACAACTGCC	4677.58	19180.3	10.1149	13.2054	4738	123.5	356	109	832	21907	14569.5	24846	28733.5	29092	10819	7022	12.1024	7.17548	9.15123	6.78972	11.7773	13.693	12.9413	13.0207	14.0766	13.9813	12.5204	12.692	hsa-miR-514a-3p	hsa-miR-203a-5p	hsa-miR-609	hsa-miR-449a	hsa-miR-449b-5p
ASCRP004383	0.040688	0.140228	2.77886	down	hsa_circRNA_104110	hsa_circ_0008801	exonic	chr6	+	42902212	42903408	uc003osy.2	CNPY3	ATTTGCCAAGTGTGTAAATATGTTGCTGTGGAGCTGAAGTCAGCCT	227.083	337.167	6.25958	7.73407	185	84.5	92	109	99	793	495.5	397.5	269	267	392	202	7.01092	5.44295	5.09217	5.25844	6.0075	8.74549	8.67016	7.30606	7.75693	7.78799	8.05144	6.83184	hsa-miR-224-3p	hsa-miR-508-5p	hsa-miR-223-5p	hsa-miR-670-3p	hsa-miR-640
ASCRP004408	0.0389175	0.136565	2.41971	down	hsa_circRNA_104135	hsa_circ_0007874	exonic	chr6	+	74175931	74176329	uc003phc.1	MTO1	TGTCAGTGGGGTTGTTTTGGGTCAGATGTCATGTAATCCTTCCTTT	173.917	378	6.4813	7.75613	125.5	80.5	140.5	81.5	134.5	481	456	751	191.5	247	406.5	216	6.18377	5.47664	6.99875	4.85798	7.38574	7.98489	8.52258	7.97537	7.2232	7.68338	8.0973	7.03495	hsa-miR-199a-5p	hsa-miR-544a	hsa-miR-29b-1-5p	hsa-miR-204-5p	hsa-miR-876-5p
ASCRP004436	0.00381679	0.0597276	2.09085	down	hsa_circRNA_104163	hsa_circ_0077520	exonic	chr6	-	105280916	105297121	uc003pqu.1	HACE1	TCACAAGACGTTGTGGATCGGTGGAATGCTTGGTTTTGCTGTTAAA	110.25	154.083	5.44885	6.51294	103	79	85.5	97	93	204	134	215	150.5	143	130	152	5.75637	4.94252	4.86488	5.04925	5.60074	6.47933	6.30783	6.60445	6.8823	6.85608	6.24318	6.18377	hsa-miR-346	hsa-let-7a-2-3p	hsa-miR-651-5p	hsa-miR-196a-3p	hsa-miR-632
ASCRP004462	0.000428779	0.028986	3.6279	down	hsa_circRNA_104189	hsa_circ_0077892	exonic	chr6	+	134301219	134305809	uc003qel.3	TBPL1	CACAGTAACAGGATGTGATCTTCGTGGTGGAAAGCTAAATTTTAAA	94	218.333	5.19957	7.0587	86	78.5	87.5	83	80	149	190.5	252	279	283.5	184	121	5.17659	5.14975	4.81165	5.1201	5.01123	5.92811	7.131	6.82195	7.81512	7.88052	7.01092	5.69271	hsa-miR-301a-3p	hsa-miR-454-3p	hsa-miR-499a-3p	hsa-miR-329-5p	hsa-miR-653-5p
ASCRP004466	0.0493346	0.155553	4.01169	down	hsa_circRNA_104193	hsa_circ_0077930	exonic	chr6	-	135748304	135778851	uc003qgh.3	AHI1	GATTTCCATGTTGCAGATAATAATGAAGATGTTGATGGTGATGGTG	484.083	730.167	6.8424	8.84661	353	78	98.5	73	123	2179	562.5	1013	1007	903.5	519	376	8.27004	5.30429	5.38945	4.85798	6.98647	10.2461	8.8917	8.26705	9.67174	9.56118	8.40721	8.28077	hsa-miR-335-3p	hsa-miR-587	hsa-miR-1185-2-3p	hsa-miR-105-5p	hsa-miR-1185-1-3p
ASCRP004473	0.0140244	0.0929078	6.51904	down	hsa_circRNA_104200	hsa_circ_0007798	exonic	chr6	-	137015277	137041727	uc010kgw.1	MAP3K5	TGGAGCTTCTTGATATTGCGGTGGTGGAGATGAGCGATGCCTTCCG	644.583	2475.33	7.7812	10.4859	652	89	190.5	85.5	175	2675.5	1623.5	3648	3529.5	3505	1411	1135	9.39339	5.65026	7.84331	5.08511	8.18322	10.5319	10.3426	9.87818	11.3779	11.3779	9.64661	10.292	hsa-miR-301a-3p	hsa-miR-148a-3p	hsa-miR-199b-5p	hsa-miR-148b-3p	hsa-miR-199a-5p
ASCRP004477	3.31001e-06	0.0019165	7.41467	down	hsa_circRNA_104204	hsa_circ_0078051	exonic	chr6	+	143486218	143605362	uc003qjf.3	AIG1	CTCTGTTGGCTATATATTATGTTTGTTGTAGCAGTGTTCTGGATCA	98.6667	467.167	5.40651	8.29689	149	74	100	77	86	106	525	545	561.5	455	416.5	300	6.4865	5.04561	5.21054	4.85798	5.54174	5.29666	8.77739	7.64436	8.82981	8.57627	8.14204	7.81146	hsa-miR-619-5p	hsa-miR-370-3p	hsa-miR-448	hsa-miR-18b-5p	hsa-miR-18a-5p
ASCRP004495	0.0119231	0.0890133	4.38283	down	hsa_circRNA_104223	hsa_circ_0078277	exonic	chr6	+	151226785	151247431	uc003qoc.3	MTHFD1L	AATACGTCTTAGTTGCTGGCTTCACGAGGCTGACATTGTGGTCCTA	133.167	555.583	5.83898	7.97084	183	82	83	106	87	258	167	683.5	1010	1097	153	223	7.00578	5.44295	4.74072	5.61675	5.32043	6.90723	6.80753	7.85729	9.67434	9.81048	6.61348	7.0619	hsa-miR-449b-3p	hsa-miR-452-3p	hsa-miR-552-5p	hsa-miR-498	hsa-miR-216a-5p
ASCRP004498	0.0225956	0.105875	4.22348	down	hsa_circRNA_104226	hsa_circ_0002697	exonic	chr6	+	151330954	151358253	uc003qoc.3	MTHFD1L	TTGGTCGGAACGTGACCGAAGCTGGCTTTGGTGCTGACATCGGAAT	125.833	469.167	5.61489	7.69332	199	77	76	88.5	94	220.5	127	519.5	857	971	135.5	205	7.16547	4.80449	4.38279	4.98363	5.69116	6.66178	6.18267	7.58548	9.49424	9.64846	6.3502	6.89885	hsa-miR-593-5p	hsa-miR-539-3p	hsa-miR-96-5p	hsa-miR-615-3p	hsa-miR-511-5p
ASCRP004510	6.82984e-05	0.0116051	4.413	down	hsa_circRNA_104238	hsa_circ_0078383	exonic	chr6	+	155411422	155448734	uc003qqb.3	TIAM2	AAACTAGACGTCAGGGCTCTGTGTATGAATGACAAGGATACCTTCA	91.1667	269.083	5.22491	7.36667	91	85.5	90	94	74.5	112	343.5	343	195	290	309	134	5.36632	5.19531	5.14749	5.47664	4.76377	5.39993	8.10504	7.17354	7.2437	7.9211	7.75415	6.0025	hsa-miR-520g-3p	hsa-miR-520h	hsa-miR-15b-5p	hsa-miR-206	hsa-miR-1298-5p
ASCRP004518	0.00110164	0.0375205	2.47621	down	hsa_circRNA_104247	hsa_circ_0078465	exonic	chr6	+	158850767	158882761	uc011efo.2	TULP4	ACTGGACACTCTCGTGCAGGTGAGTGATTTCACGTGGAGCCATGAT	93.6667	142.75	5.11448	6.42261	97	73	92	69	76	155	140	163.5	152	157	134	110	5.32593	4.87447	4.88942	4.62127	4.95032	6.02545	6.4894	6.25844	6.8772	6.97091	6.36146	5.57827	hsa-miR-199b-5p	hsa-miR-199a-5p	hsa-miR-127-5p	hsa-miR-455-3p	hsa-miR-611
ASCRP004574	0.0213637	0.104826	14.1075	down	hsa_circRNA_104310	hsa_circ_0079385	exonic	chr7	+	6624646	6624891	uc003sqh.3	ZDHHC4	TTATGGACACGGTCTTTCTTATTCAGGTGTGTGTAACTGGTGTGTG	2232.17	6719	8.00487	11.8233	1614	76	97	88	221	11297	6375	8807	9505	9559	4131	1937	10.7282	5.01247	5.50515	5.04925	8.79288	12.9413	11.9737	11.3223	12.6594	12.6594	11.1728	11.1519	hsa-miR-499a-3p	hsa-miR-1271-3p	hsa-miR-216a-3p	hsa-miR-197-3p	hsa-miR-489-3p
ASCRP004599	0.023747	0.107739	2.83665	down	hsa_circRNA_104336	hsa_circ_0003958	exonic	chr7	-	27668989	27672064	uc003szg.3	HIBADH	GTTTCTGGTGGTAGTATCTTCCCCAGCAGATGTTGCTGAAAAAGCT	349.917	2228.75	8.3093	9.81349	649	125	581	118	194.5	432	730	8297.5	833.5	785	2093.5	633	9.38802	7.16379	9.83772	7.11692	8.56553	7.78382	9.30821	11.2319	9.45007	9.39017	10.2	9.30054	hsa-miR-302b-3p	hsa-miR-107	hsa-miR-103a-3p	hsa-miR-33b-5p	hsa-miR-654-5p
ASCRP004605	0.000457715	0.0301156	12.5947	down	hsa_circRNA_104342	hsa_circ_0003162	exonic	chr7	+	33185853	33217203	uc011kan.1	BBS9	GGTGGTGTAAAAGTGTGAAAGAAAATGTCTTTATTTAAAGCCCGTG	563.417	4585.5	7.48877	11.1435	356	90.5	150	106	108.5	2569.5	5345	11809.5	2685.5	2529	3955	1189	8.29762	5.96867	7.12153	6.62165	6.44294	10.4802	11.7019	11.8128	10.9914	10.8688	11.1149	10.3713	hsa-miR-411-5p	hsa-miR-520c-5p	hsa-miR-526a	hsa-miR-518d-5p	hsa-miR-518f-5p
ASCRP004610	0.0200107	0.104826	2.93005	down	hsa_circRNA_104348	hsa_circ_0079891	exonic	chr7	-	37250990	37382367	uc003tfk.2	ELMO1	TATAAGAAGCTTGGGTTCATTGTATAGACACGTGTGGCCGTTTACG	92.0833	188.5	4.96404	6.51497	76	78.5	80	75	75	168	136.5	336	233	214	136.5	75	4.60493	4.90556	4.53421	4.79586	4.76377	6.17991	6.40372	7.16728	7.52182	7.4359	6.33837	4.22271	hsa-miR-519d-5p	hsa-miR-301a-3p	hsa-miR-611	hsa-miR-100-3p	hsa-miR-758-5p
ASCRP004642	0.0205923	0.104826	3.38232	down	hsa_circRNA_104381	hsa_circ_0001712	exonic	chr7	-	65429309	65432894	uc003tun.3	GUSB	TCATGACTGAACAGTGCTCCGTATGTGGATGTGATCTGTTTGAACA	253.167	432.917	6.4982	8.25621	219	77.5	117	75.5	105.5	924.5	374	504	510.5	477	316	416	7.30124	5.01247	6.24318	4.95032	6.55544	8.92654	8.2604	7.56796	8.69832	8.63062	7.83104	8.54893	hsa-miR-371a-5p	hsa-miR-1468-3p	hsa-miR-764	hsa-miR-640	hsa-miR-556-5p
ASCRP004660	0.0259574	0.113247	6.10726	down	hsa_circRNA_104400	hsa_circ_0006944	exonic	chr7	+	74119495	74131270	uc003uau.3	GTF2I	CCAGCAGAAGGTGGTCGTGTGATGGTAACAGATGCTGACAGGTCAA	2722.42	7439.17	9.37065	11.9812	1793	133	230	106.5	308	13764	6288	13415	8881	8707	4813.5	2530.5	10.8534	7.30442	8.26601	6.78972	9.86878	13.1416	11.9507	12.0691	12.5075	12.4947	11.4276	11.4375	hsa-miR-516b-3p	hsa-miR-516a-3p	hsa-miR-620	hsa-miR-185-3p	hsa-miR-619-3p
ASCRP004661	0.0144127	0.0936185	6.70837	down	hsa_circRNA_104401	hsa_circ_0005513	exonic	chr7	+	74119495	74133260	uc003uau.3	GTF2I	ACTATTGAAGGTGGTCGTGTGATGGTAACAGATGCTGACAGGTCAA	2917.58	9888.25	9.60823	12.3542	1713	139	231	167	336.5	14919	10200	18211	10053.5	11305	6922	2638	10.7922	7.53214	8.34109	7.64916	10.1311	13.2036	12.5528	12.5726	12.7611	12.8994	11.848	11.4912	hsa-miR-516b-3p	hsa-miR-516a-3p	hsa-miR-620	hsa-miR-185-3p	hsa-miR-619-3p
ASCRP004682	0.00460811	0.0632251	9.03516	down	hsa_circRNA_104426	hsa_circ_0081188	exonic	chr7	-	95906507	95926263	uc003uof.4	SLC25A13	ACTTTTAAGTGGAGTGGTGGATCAGACCAAAGATGGGTGGCTTTAA	658.333	2184	7.14629	10.3218	352	84.5	124	79.5	107	3203	1834	4227.5	2268	2402	1361.5	1011	8.25987	5.55246	6.55246	5.21917	6.46715	10.8266	10.4922	10.1102	10.7922	10.8147	9.60058	10.1211	hsa-miR-616-3p	hsa-miR-26a-5p	hsa-miR-519e-5p	hsa-miR-26b-5p	hsa-miR-515-5p
ASCRP004733	0.0471069	0.150566	2.21563	down	hsa_circRNA_104479	hsa_circ_0001741	exonic	chr7	-	128655032	128658211	uc003vol.2	TNPO3	ATCTCTATTGGTTCATGCATGGGAGATCTCAGACCAGTTGTTACAG	413.833	1158.25	8.33642	9.48413	517	209.5	171	197	118	1270.5	644	2088.5	1487	1410	528	792	8.97354	8.77739	7.54904	8.50372	6.73038	9.48443	9.10961	9.13685	10.2641	10.2	8.43086	9.7633	hsa-miR-545-3p	hsa-miR-199b-5p	hsa-miR-552-3p	hsa-miR-188-5p	hsa-miR-199a-5p
ASCRP004747	0.00787965	0.0771524	2.23352	down	hsa_circRNA_104493	hsa_circ_0082413	exonic	chr7	+	131113791	131113904	uc003vqs.3	MKLN1	AGACACTGAAAAAGAGAGACTGTTTATTTGTTTGGTGGCTGGGATG	91.5	144.5	5.16161	6.32093	103	80	95	79	76	116	103	157	206	189	111	101	5.62124	4.87447	5.1201	5.18322	4.70122	5.46942	5.83254	6.20049	7.32143	7.23787	5.9182	5.41504	hsa-miR-581	hsa-miR-517-5p	hsa-miR-597-3p	hsa-miR-526a	hsa-miR-518d-5p
ASCRP004767	0.0292103	0.120437	5.40142	down	hsa_circRNA_104513	hsa_circ_0007518	exonic	chr7	+	140402665	140404763	uc003vwa.3	NDUFB2	ACTCTGTACAATGCCGGTGGTGGTGTGCACATTGAGCCCCGGTATA	3856.33	16223.3	10.6224	13.0557	5088.5	163	1129	141.5	854	15762	13195.5	27523.5	18865.5	19441	11116	7198.5	12.2574	8.06392	10.7354	7.61839	11.8035	13.2555	12.7875	13.2036	13.5115	13.5401	12.5726	12.7189	hsa-miR-627-5p	hsa-miR-625-5p	hsa-miR-204-3p	hsa-miR-877-3p	hsa-miR-769-3p
ASCRP004792	0.00861158	0.0793966	2.93342	down	hsa_circRNA_104538	hsa_circ_0083125	exonic	chr7	-	156589082	156619438	uc003wmw.4	LMBR1	ATCAGAAGGCTTTGCTGGCCTGAAAAAGGTTGTTTTTGAGCACGTT	90.8333	199.75	5.08153	6.63411	116.5	70	85	71	78.5	124	111.5	340	213	311	98	125	5.90756	4.44636	4.74072	4.58838	5.24476	5.5614	5.95355	7.16937	7.37032	7.99435	5.47438	5.8427	hsa-miR-876-5p	hsa-miR-587	hsa-miR-505-5p	hsa-miR-545-3p	hsa-miR-198
ASCRP004805	0.0412464	0.141191	2.98454	down	hsa_circRNA_104551	hsa_circ_0083294	exonic	chr8	+	9437668	9437893	uc003wss.3	TNKS	GTGTGCATTGGTTTTGGAAGGAAGGATGTTGTAGAACACTTACTAC	213.333	391.75	6.17653	7.75404	158	78	139.5	73.5	74	757	433.5	921	246	241	310	199	6.66217	4.87447	6.97744	4.82726	5.01123	8.70659	8.45704	8.1544	7.59929	7.63219	7.80512	6.87618	hsa-miR-145-5p	hsa-miR-96-5p	hsa-miR-769-5p	hsa-miR-212-5p	hsa-miR-20b-3p
ASCRP004827	0.0470268	0.150566	2.54856	down	hsa_circRNA_104574	hsa_circ_0083756	exonic	chr8	-	27151596	27151827	uc003xfm.1	TRIM35	ACGTTTCTTTTCTCATGGTGGAGGCTGCATGGCTGGAAGGCCGGAT	235.833	767.167	7.46328	8.81296	399	102	225	89	147	453	304	979	1286	1231.5	287	515.5	8.55032	6.66257	8.22614	5.77881	7.6826	7.87924	7.96169	8.22869	10.0363	9.99871	7.71234	8.94011	hsa-miR-21-5p	hsa-miR-205-5p	hsa-miR-873-5p	hsa-miR-558	hsa-miR-495-5p
ASCRP004874	0.00457433	0.0632251	3.54295	down	hsa_circRNA_104621	hsa_circ_0084444	exonic	chr8	-	48839753	48843347	uc003xqi.3	PRKDC	GCCTTGTCAGAATGGAGATGAGGCGCCTGGTGTTTGGATGATCCCA	99.1667	201.583	5.05472	6.87967	88	64	80	76	83	204	155	168	316.5	299	148	123	5.09686	4.1978	4.43366	4.92019	5.11143	6.56838	6.75322	6.28489	7.99105	7.93909	6.57281	5.73697	hsa-miR-1468-3p	hsa-miR-186-5p	hsa-miR-506-5p	hsa-miR-548d-5p	hsa-miR-20b-3p
ASCRP004905	8.75685e-05	0.0116051	14.7546	down	hsa_circRNA_104652	hsa_circ_0084984	exonic	chr8	+	97318671	97321850	uc003yht.1	PTDSS1	CTGGGTGTTTGGCTGACTGAGTTGAATACCTTCTTCTTGAAGCATA	373.167	5435.08	7.59957	11.4827	617	94	149	99	147	1133	4479.5	12986.5	4672.5	5280	3306	1886	9.29666	5.96867	7.22333	6.19749	7.66079	9.2505	11.4646	11.9737	11.6912	11.8233	10.8147	11.1285	hsa-miR-25-3p	hsa-miR-512-3p	hsa-miR-134-5p	hsa-miR-134-3p	hsa-let-7i-5p
ASCRP005052	8.49022e-05	0.0116051	9.2744	down	hsa_circRNA_104803	hsa_circ_0087354	exonic	chr9	-	86292641	86292876	uc004amv.3	UBQLN1	AAATTTGGTGCCTGGAGTAGGAGTTTGGTGGTAATCCATTTGCTTC	230.667	1822.08	6.92264	10.1359	299	90.5	115	94.5	122	663	2062	2524	1768.5	2180.5	1509.5	888	8.00297	6.13214	6.27845	5.71272	6.90087	8.50868	10.6261	9.34541	10.4475	10.7378	9.74768	9.91085	hsa-miR-199b-3p	hsa-miR-199a-3p	hsa-miR-449a	hsa-miR-449b-5p	hsa-miR-630
ASCRP005111	0.000496388	0.0310668	4.28051	down	hsa_circRNA_104864	hsa_circ_0003611	exonic	chr9	-	113703700	113735838	uc010mub.3	LPAR1	TCTGAAGACTGTGGTCATTGTGCTTGGTGGACGTCTGATTTATGAA	120.833	352.833	5.66186	7.75965	95	84.5	79	118	96.5	252	429	517	288	353.5	355	174.5	5.38467	5.51395	4.53421	5.61675	6.02729	6.89431	8.4258	7.5768	7.86126	8.20471	7.9258	6.56351	hsa-miR-7-5p	hsa-miR-588	hsa-miR-135a-3p	hsa-miR-608	hsa-miR-140-3p
ASCRP005128	0.00809363	0.0773303	5.866	down	hsa_circRNA_104881	hsa_circ_0088088	exonic	chr9	+	115166274	115171301	uc004bga.2	HSDL2	GGCACCTACCTTGCGAGGCTGGCAGGATGTACAGTTTTTATCACAG	203.75	1036.75	6.42419	8.97657	378.5	81	89.5	139	118	416.5	340	1450	1733	2020	265.5	412	8.41943	5.26575	4.96579	5.47664	6.69465	7.7229	8.09891	8.65891	10.4187	10.6203	7.55011	8.51241	hsa-miR-16-5p	hsa-miR-135b-5p	hsa-miR-424-5p	hsa-miR-135a-5p	hsa-miR-15a-5p
ASCRP005129	0.0162902	0.0952728	6.23728	down	hsa_circRNA_104882	hsa_circ_0003597	exonic	chr9	+	115166274	115181238	uc004bgb.2	HSDL2	TATGGCCTAAAACAGGAGGCTGGCAGGATGTACAGTTTTTATCACA	258.583	1547	6.80775	9.44867	570	76.5	99	81	140.5	584.5	397	2050.5	2775	3149.5	323.5	586.5	9.13898	5.19531	5.47664	5.14862	7.52954	8.35743	8.31427	9.12117	11.0521	11.1963	7.84043	9.16777	hsa-miR-16-5p	hsa-miR-135b-5p	hsa-miR-424-5p	hsa-miR-135a-5p	hsa-miR-15a-5p
ASCRP005154	0.0181921	0.100508	6.23398	down	hsa_circRNA_104907	hsa_circ_0001888	exonic	chr9	-	125932180	125946577	uc004bns.3	STRBP	AAGGATGGAGGTGTGTTCCAGAGAACAAGCCTTCAGACATTTGCTA	646.417	1779	7.35264	9.99279	631	75	127.5	88	134	2823	2378	3635	793	892	1797	1179	9.357	5.01247	6.64906	5.25844	7.23841	10.6005	10.8147	9.87049	9.38909	9.54914	9.98477	10.3486	hsa-miR-374a-5p	hsa-miR-627-3p	hsa-miR-367-3p	hsa-miR-34a-3p	hsa-miR-362-5p
ASCRP005280	0.0360789	0.132179	2.0114	down	hsa_circRNA_105033	hsa_circ_0002372	exonic	chrX	-	138897036	138908982	uc004faz.3	ATP11C	GAAAAAATCAAGTGTGCTGGAGAAGAGAAACGAGTTGGCACACGCA	129.417	169.5	5.67408	6.68227	168	85	89	87	90	257.5	180	281	113	116	190	137	6.84567	5.01247	4.98995	5.04925	5.24476	6.90238	7.02452	6.93566	6.50691	6.58976	7.05317	5.98363	hsa-miR-106a-3p	hsa-miR-625-5p	hsa-miR-495-3p	hsa-miR-450b-5p	hsa-miR-200a-3p
ASCRP005316	0.0349522	0.13021	2.25187	down	hsa_circRNA_400020	hsa_circ_0092372	intronic	chr11	+	9450336	9450536	NM_006391	IPO7	ATTAGCTTGGGGGAATTTAGGTTTCATCTGTGTCTGGTAGCAGTGT	106.75	123.25	4.97229	6.14341	94	69	76	75.5	73	253	136	132	119.5	130	127	95	5.39993	4.38086	4.23772	4.4854	4.43552	6.89431	6.3556	5.86419	6.56732	6.72072	6.20403	5.14862	hsa-miR-147a	hsa-miR-485-5p	hsa-miR-670-5p	hsa-miR-198	hsa-miR-525-5p
ASCRP005323	0.0203015	0.104826	11.2066	down	hsa_circRNA_400027	hsa_circ_0092367	intronic	chr15	+	25325262	25326442	uc001yxh.1	SNURF-SNRPN	TGGATCGATGCATTTGCAGAAACAAAGATTGTGTGTGGATCGATGA	1424.58	4135.92	7.57897	11.0652	891.5	89.5	96	73.5	169	7228	2886	4583	7019	6718	2384	1225.5	9.83772	5.26575	5.3556	4.75043	8.18322	12.0811	11.0147	10.2183	12.1677	12.1677	10.3817	10.4413	hsa-miR-324-5p	hsa-miR-561-5p	hsa-miR-671-5p	hsa-miR-613	hsa-miR-422a
ASCRP005329	0.00924833	0.0813797	12.9346	down	hsa_circRNA_400033	hsa_circ_0092360	intronic	chr17	+	27047048	27047688	NM_000984	RPL23A	ACCGATTTCTAGTGTGTGTTGGTGATGGGGCCGCAGCTGGTTTACC	7993.83	43310.2	10.9717	14.6649	8027	158	601	182	1543	37452	46591	64635	47071	57021	31830	12713	12.7189	7.87763	9.93476	8.21553	12.4573	14.6261	14.6693	14.8445	15.271	15.4641	14.3278	13.4126	hsa-miR-509-5p	hsa-miR-497-3p	hsa-miR-328-3p	hsa-miR-764	hsa-miR-512-5p
ASCRP005332	0.0157122	0.0943452	4.10151	down	hsa_circRNA_400036	hsa_circ_0092284	intronic	chr17	-	72859648	72860008	NM_001258012	FDXR	CTTGGTAAACATTTATGTGAGGAGGCTGGGTGCTGAATTATGGTGA	194.583	513.833	6.20566	8.24181	198	77.5	108.5	72	97	614.5	270.5	562	852.5	894	242	262	7.12096	5.01247	5.98648	4.62127	6.06699	8.4258	7.75461	7.68485	9.48762	9.55597	7.47866	7.48918	hsa-miR-545-5p	hsa-miR-34c-3p	hsa-miR-299-3p	hsa-miR-1224-5p	hsa-miR-670-5p
ASCRP005338	0.0460119	0.149743	2.24123	down	hsa_circRNA_400042	hsa_circ_0092302	intronic	chr19	-	2431110	2431310	NM_032737	LMNB2	AGCTCACAGGGGGGGTCCCCTGAGAGGTGGGTGTTGAACAGCTCCC	138.833	158	5.4557	6.61999	93.5	75	87	91	99.5	387	184.5	182.5	149	146	163	123	5.41739	4.59668	4.94121	4.4499	5.74147	7.58757	7.06848	6.37166	6.8635	6.87379	6.80557	5.73697	hsa-miR-671-5p	hsa-miR-380-5p	hsa-miR-873-5p	hsa-miR-758-5p	hsa-miR-629-3p
ASCRP005342	0.0148642	0.0936185	5.06209	down	hsa_circRNA_400046	hsa_circ_0092357	intronic	chr19	-	11342991	11343191	NM_020812	DOCK6	CACTGGGGATGCACAGACTTACAGGGGTGTGTATGCATGCACCTGT	266.333	494.667	5.91073	8.25046	132.5	72	82	95	115	1101.5	645	637.5	440	477	544.5	224	6.27535	4.1978	4.58838	5.04925	6.17437	9.17922	9.11642	7.78663	8.47286	8.63994	8.46795	7.01897	hsa-miR-16-5p	hsa-miR-195-5p	hsa-miR-218-2-3p	hsa-miR-500a-3p	hsa-miR-605-3p
ASCRP005377	0.0197811	0.104826	3.45709	down	hsa_circRNA_400083	hsa_circ_0092345	intronic	chr5	-	892229	892449	NM_001009877	BRD9	TAATCCATCTTCTTGAACGAGTATGCTGGCTTTTGTGTGGAGCTCA	97.3333	246.167	5.1053	6.89486	97	70	76	70	90	181	171	210	414	480.5	95	106.5	5.47303	4.73847	4.28572	4.52215	5.21486	6.39756	6.87002	6.57596	8.37444	8.64971	5.38945	5.50956	hsa-miR-149-3p	hsa-miR-619-3p	hsa-miR-631	hsa-miR-558	hsa-miR-566
ASCRP005395	0.00893999	0.080627	2.96244	down	hsa_circRNA_400102	hsa_circ_0092354	intronic	chr9	-	139270332	139270572	NM_003086	SNAPC4	GTGGTCTTGGCATAGGCTCATTCCCTGCCTTTGGGGTCTGGGCTCC	205.167	745.167	7.12534	8.69213	267.5	102	147	96	152	466.5	344.5	1683	841.5	923	246	433	7.77524	6.18102	7.16071	5.92481	7.77524	7.935	8.132	8.87797	9.46687	9.57916	7.48404	8.61272	hsa-miR-593-5p	hsa-miR-622	hsa-miR-139-3p	hsa-miR-30c-2-3p	hsa-miR-151a-5p
